# Supplementary material for: Construction of gene clusters resembling genetic causal mechanisms for common complex disease with an application to young-onset hypertension
Source: BMC Genomics. 2013 Jul 23;14:497. doi: 10.1186/1471-2164-14-497 (PMC3751083; doi:10.1186/1471-2164-14-497)
Supplement: Additional file 2 — Sample IDs used in the 5 datasets. [file 1471-2164-14-497-S2.csv]

Rank	Shared_gene	Number_of_genes	Number_of_SNPs	Component_genes	SNP_list
1	DNAH9	122	178	ACCN1;ACTG2;ADAMTSL1;ADNP;AKT3;ALK;ANK3;ANXA13;AOF1;AUTS2;BAI3;BRD3;BTBD4;C11orf73;C12orf35;C1orf32;C3orf20;C9orf65;CAB39;CACNA1C;CACNA2D1;CALN1;CAMK4;CCDC91;CD244;CDC16;CDCA2;CDCA7;CLDN14;CNTN4;CNTN5;CORO2A;CTNNA2;CUBN;DCBLD1;DENND1A;DEXI;DLGAP2;DREV1;DTNA;EGF;EGFL11;ELOVL6;ERMAP;FBN1;FCRLM2;FLJ37440;FLJ45256;FRMD6;GALNT17;GALNT2;GALNTL4;GLT1D1;GPC6;GREM2;GRID1;GTPBP4;HAO2;HERC6;HTR2A;HYPE;IGSF6…	rs10439025;rs10452184;rs10468608;rs10508518;rs10758629;rs10760215;rs10760220;rs10760296;rs10782158;rs10793985;rs10818665;rs10927039;rs10993907;rs10994750;rs11059973;rs11062098;rs11070644;rs11078210;rs11113964;rs11196032;rs11204530;rs11204533;rs11241123;rs11510517;rs11576904;rs11651326;rs11656604;rs11738470;rs11774189;rs11853045;rs11995005;rs12036670;rs12144941;rs12465577;rs12593454;rs12599391;rs1…
2	AKAP12	5	6	CDH8;GALNT2;JPH2;PRR5;SAMSN1	rs11961573;rs376635;rs4239696;rs5765917;rs6541309;rs9635515
3	OPHN1	5	9	DCTN4;GRIK4;LOC375449;MST150;TPBG	rs11218069;rs1433023;rs1576090;rs16895458;rs3788859;rs770894;rs8180504;rs9324654;rs9791090
4	TLN2	5	8	ACTL8;AKAP13;CITED1;PLXDC2;TBXAS1	rs1108678;rs1610410;rs16945848;rs1855085;rs2984344;rs4590360;rs7170370;rs867642
5	MRPS31	4	5	AARSD1;MYBPC1;RFX3;RUNX1	rs17031683;rs2834677;rs576545;rs775985;rs8000482
6	TMEM132D	4	7	HMCN1;NTSR1;PRKCE;TPP1	rs3758978;rs4809547;rs6090388;rs680638;rs7300597;rs7591885;rs857753
7	C10orf11	3	5	PCSK2;PTPRM;ZFYVE28	rs11661715;rs2206452;rs2579776;rs17819511;rs17819626
8	CGREF1	3	4	ESRRG;NPFFR2;SMYD3	rs10802308;rs12029460;rs17775309;rs6760701
9	MGC16385	3	5	AS3MT;CNNM2;MSMB	rs10509757;rs10786719;rs11191438;rs4631830;rs9302773
10	SLC6A11	3	8	COL14A1;PDZRN4;SYNPR	rs11720695;rs11918616;rs1994260;rs2305607;rs2629106;rs3774112;rs7645736;rs970970
11	ARHGAP24	2	4	INADL;STK32B	rs12036786;rs17010957;rs1838973;rs7671129
12	C9orf93	2	5	AQP12A;TTF2	rs1003972;rs12029623;rs2094519;rs2794625;rs770205
13	DMD	2	5	NDUFS4;SLC2A13	rs2404507;rs2607508;rs31308;rs4548690;rs9306780
14	EREG	2	10	C1orf181;COL24A1	rs10017114;rs1764287;rs1775987;rs2014733;rs2389974;rs313724;rs313725;rs429040;rs430956;rs6682235
15	FSIP1	2	3	OPA3;VASP	rs11879934;rs4803830;rs7183539
16	IRAK3	2	4	TDRKH;ZNF533	rs12693204;rs1436848;rs868866;rs868867
17	LPHN3	2	6	C8orf79;SMYD3	rs1450903;rs1947275;rs2153409;rs2203837;rs6842293;rs6999231
18	LRRN6C	2	8	HSD3B2;ITGA8	rs10968301;rs11593806;rs12022215;rs12411115;rs1819698;rs3765948;rs7042553;rs7089517
19	ME3	2	4	C20orf111;IGSF1	rs12289252;rs17819683;rs6130569;rs6529475
20	NAALAD2	2	4	OR8G2;OR8G5	rs11219505;rs11219512;rs11219545;rs4268468
21	PMS1	2	4	CD44;SLC1A2	rs256550;rs256563;rs3829280;rs7122374
22	PTCHD1	2	3	ATP6V1B2;DTNB	rs17092158;rs2049652;rs6546199
23	SMAD9	2	3	FLJ32312;PEX13	rs12713431;rs12877189;rs9309333
24	TMEM16A	2	3	1-Mar;SFXN3	rs10898827;rs2275383;rs6536743
25	A2BP1	1	5	ALG8	rs11647023;rs1268398;rs509456;rs607423;rs619616
26	A2ML1	1	3	JPH1	rs2969085;rs2969086;rs6995798
27	ABCA12	1	2	KLHL15	rs16853315;rs7887644
28	ABCB4	1	2	STK17A	rs4148828;rs699509
29	ACCN1	1	4	LTBP1	rs11657866;rs2368700;rs4795868;rs6543706
30	ACOX3	1	2	OPCML	rs11223320;rs3756187
31	ADAMTS6	1	4	PCDH11X	rs10065799;rs4700082;rs6652627;rs9291837
32	AK5	1	2	TBX15	rs2282322;rs7517698
33	AMIGO1	1	2	MED12L	rs1835668;rs919958
34	ANK1	1	3	NCOA1	rs17046446;rs6474359;rs6545687
35	APIN	1	2	CDKAL1	rs3816739;rs4236002
36	APXL	1	3	JMJD2C	rs16925200;rs2239416;rs4830667
37	ARRB1	1	2	HS2ST1	rs576014;rs7354923
38	ASS	1	2	HERC3	rs11244343;rs17799056
39	ASTN2	1	4	TEX11	rs5936566;rs5936572;rs5936942;rs7854696
40	C10orf68	1	2	FLJ14640	rs10827097;rs16967572
41	C15orf24	1	2	TRPM7	rs3751642;rs615835
42	C21orf34	1	3	CSMD3	rs2823899;rs2823907;rs929685
43	C8orf72	1	4	ZNF331	rs10406516;rs13249102;rs7009526;rs7841308
44	C9orf18	1	2	TBPL2	rs17128455;rs870272
45	CACNG5	1	2	PLD5	rs6681158;rs740805
46	CARHSP1	1	2	LRP1B	rs10210358;rs1677488
47	CDC2L6	1	3	GRID2	rs11097340;rs1376117;rs9400411
48	CDYL	1	2	IFIT5	rs304448;rs6907313
49	CNTN6	1	3	TRIO	rs30770;rs42259;rs4684830
50	COL22A1	1	2	PDE7B	rs17065190;rs2292927
51	CSMD2	1	3	FARS2	rs10914783;rs2326673;rs7760017
52	CTNND2	1	3	SUB1	rs1423494;rs3853233;rs7726111
53	CYP11A1	1	2	TNIK	rs1353020;rs8039957
54	CYP39A1	1	3	NR1H4	rs12424084;rs3799886;rs806491
55	DCC	1	3	GJB6	rs7233856;rs7329263;rs7330206
56	DGKB	1	2	FLJ32951	rs10241170;rs9925672
57	DISC1	1	3	PPP2R5E	rs2754223;rs2793092;rs2793098
58	EFHC2	1	3	NRXN1	rs1895132;rs5906928;rs5906930
59	FAM107B	1	2	GAS7	rs10906721;rs3786112
60	FAM53A	1	2	LIMD2	rs1475936;rs721575
61	FAM5B	1	3	ITM2A	rs10913295;rs17317696;rs3761589
62	FER1L3	1	2	SLC22A13	rs17108751;rs2298421
63	FEZ1	1	2	LIX1	rs2241514;rs6556945
64	FHIT	1	3	PTPRT	rs17749109;rs2630187;rs3845976
65	FLJ32110	1	2	SLC12A8	rs17167367;rs628716
66	FLJ33708	1	3	TNFRSF19	rs4487625;rs4543420;rs9507128
67	FLJ90166	1	2	ZMYND11	rs2060138;rs4812003
68	GOLT1A	1	2	GRM5	rs4106126;rs4373805
69	GPC5	1	2	VAV2	rs2519778;rs9561092
70	GPC6	1	2	FLJ21865	rs4789982;rs9589968
71	GRIN2B	1	2	TOR1AIP1	rs12062383;rs12371702
72	HAK	1	2	MGC11271	rs11152086;rs3803894
73	HERC4	1	2	OR2H2	rs17508548;rs7088830
74	HMGCLL1	1	2	SYN2	rs1546298;rs450277
75	IDS	1	2	MGC26733	rs2066883;rs7603879
76	IFNE1	1	2	KCNB1	rs7264104;rs7861480
77	IL1RL1	1	2	NTAN1	rs11123923;rs9927842
78	IMPG1	1	5	KRTAP3-2	rs3813055;rs7212171;rs7224319;rs7225443;rs9360964
79	INPP4A	1	2	KSR2	rs2278210;rs637307
80	ITGA3	1	2	NLGN4X	rs4793636;rs5915634
81	ITPR1	1	2	ZNFN1A1	rs3804995;rs7458716
82	KIAA1274	1	2	NHS	rs11094730;rs1871598
83	KIAA1505	1	5	PRKCH	rs1088673;rs3108405;rs3108409;rs3108440;rs3108442
84	KIAA1530	1	2	YWHAH	rs17164680;rs3788437
85	LMO1	1	2	MUSK	rs523299;rs9943637
86	LMX1B	1	3	TMTC2	rs17009868;rs3902840;rs6539680
87	LOC400927	1	2	MGC4093	rs2241714;rs6001118
88	MCTP1	1	2	MMP16	rs17084533;rs2664371
89	MME	1	2	PRKG1	rs10508938;rs701109
90	NINJ2	1	2	SERPINC1	rs1951627;rs2607943
91	NRCAM	1	3	TECTA	rs12673676;rs586473;rs643744
92	P4HA2	1	2	SEMA6A	rs154599;rs2077380
93	PIP5K1A	1	2	TRPM8	rs6678528;rs6721761
94	PKIB	1	2	RAPGEF3	rs7760232;rs886431
95	PLXDC2	1	2	ARHGEF17	rs2681939;rs7930880
96	PPFIA2	1	2	TBX5	rs11114975;rs1247973
97	PRDM5	1	3	SCFD2	rs1450472;rs2062185;rs343197
98	PSMA7	1	2	XRCC4	rs1056503;rs17812169
99	RASSF2	1	2	TRIM25	rs7273527;rs9909750
100	SLC38A1	1	2	SULT4A1	rs138110;rs3742060
101	THOC5	1	3	VPS13A	rs17423029;rs5763305;rs8135828
102	TMEFF2	1	3	ZNFN1A2	rs16849598;rs6434534;rs6758987
103	WWOX	1	3	ZNF414	rs2738664;rs2967578;rs2967603
