# Supplementary material for: Construction of gene clusters resembling genetic causal mechanisms for common complex disease with an application to young-onset hypertension
Source: BMC Genomics. 2013 Jul 23;14:497. doi: 10.1186/1471-2164-14-497 (PMC3751083; doi:10.1186/1471-2164-14-497)
Supplement: Additional file 3 — Detailed SNP rs numbers and the associated gene symbols in the gene clusters (at the cluster selection stage). [file 1471-2164-14-497-S3.xls]

## Sheet: gene_cluster_1
The 19784 SNP pairs in Affymetrix500k					The 5729 gene pairs
index	major_gene	interacting genes	major_SNPs	interacting SNPs	major_gene	interacting genes
1	DNAH9	DEC1	rs3826450	rs12336615	DNAH9	DEC1
2	DNAH9	DEC1	rs3826450	rs10982704	DNAH9	SEPT11
3	DNAH9	DEC1	rs3826450	rs10982705	DNAH9	MARCH4
4	DNAH9	DEC1	rs3826450	rs10982706	DNAH9	SEPT7
5	DNAH9	DEC1	rs3826450	rs10982707	DNAH9	MARCH8
6	DNAH9	DEC1	rs3826450	rs972449	DNAH9	SEPT9
7	DNAH9	DEC1	rs3826450	rs9409145	DNAH9	A2BP1
8	DNAH9	DEC1	rs3826450	rs10759773	DNAH9	A2M
9	DNAH9	DEC1	rs3826450	rs10982716	DNAH9	A2ML1
10	DNAH9	DEC1	rs3826450	rs10982727	DNAH9	A4GALT
11	DNAH9	DEC1	rs3826450	rs1989766	DNAH9	A4GNT
12	DNAH9	SEPT11	rs3826450	rs4241597	DNAH9	AAA1
13	DNAH9	SEPT11	rs3826450	rs6811606	DNAH9	AACS
14	DNAH9	SEPT11	rs3826450	rs17002335	DNAH9	AADAC
15	DNAH9	MARCH4	rs3826450	rs12467128	DNAH9	AADACL1
16	DNAH9	MARCH4	rs3826450	rs6744520	DNAH9	AADACL2
17	DNAH9	MARCH4	rs3826450	rs4674073	DNAH9	AAK1
18	DNAH9	MARCH4	rs3826450	rs1851328	DNAH9	AARSL
19	DNAH9	SEPT7	rs3826450	rs2893514	DNAH9	AASDH
20	DNAH9	SEPT7	rs3826450	rs10233082	DNAH9	AASDHPPT
21	DNAH9	MARCH8	rs3826450	rs4949006	DNAH9	AATF
22	DNAH9	MARCH8	rs3826450	rs10900227	DNAH9	ABAT
23	DNAH9	MARCH8	rs3826450	rs7896175	DNAH9	ABCA1
24	DNAH9	SEPT9	rs3826450	rs11654929	DNAH9	ABCA12
25	DNAH9	SEPT9	rs3826450	rs11650316	DNAH9	ABCA13
26	DNAH9	SEPT9	rs3826450	rs182593	DNAH9	ABCA3
27	DNAH9	SEPT9	rs3826450	rs9907618	DNAH9	ABCA4
28	DNAH9	SEPT9	rs3826450	rs312827	DNAH9	ABCA8
29	DNAH9	A2BP1	rs3826450	rs2059271	DNAH9	ABCB1
30	DNAH9	A2BP1	rs3826450	rs1991055	DNAH9	ABCB10
31	DNAH9	A2BP1	rs3826450	rs2167472	DNAH9	ABCB11
32	DNAH9	A2BP1	rs3826450	rs9806914	DNAH9	ABCB5
33	DNAH9	A2BP1	rs3826450	rs6500760	DNAH9	ABCC1
34	DNAH9	A2BP1	rs3826450	rs17139608	DNAH9	ABCC2
35	DNAH9	A2BP1	rs3826450	rs4474682	DNAH9	ABCC3
36	DNAH9	A2BP1	rs3826450	rs809682	DNAH9	ABCC4
37	DNAH9	A2BP1	rs3826450	rs809681	DNAH9	ABCC6
38	DNAH9	A2BP1	rs3826450	rs17527108	DNAH9	ABCC8
39	DNAH9	A2BP1	rs3826450	rs11644084	DNAH9	ABCC9
40	DNAH9	A2BP1	rs3826450	rs2795573	DNAH9	ABCD2
41	DNAH9	A2BP1	rs3826450	rs17539244	DNAH9	ABCE1
42	DNAH9	A2BP1	rs3826450	rs1639161	DNAH9	ABCG1
43	DNAH9	A2BP1	rs3826450	rs11649176	DNAH9	ABCG8
44	DNAH9	A2BP1	rs3826450	rs17664932	DNAH9	ABHD12
45	DNAH9	A2BP1	rs3826450	rs1029969	DNAH9	ABHD2
46	DNAH9	A2BP1	rs3826450	rs4786910	DNAH9	ABHD4
47	DNAH9	A2BP1	rs3826450	rs1019257	DNAH9	ABHD6
48	DNAH9	A2BP1	rs3826450	rs7185746	DNAH9	ABI1
49	DNAH9	A2BP1	rs3826450	rs718972	DNAH9	ABI2
50	DNAH9	A2BP1	rs3826450	rs13334520	DNAH9	ABI3BP
51	DNAH9	A2BP1	rs3826450	rs4786121	DNAH9	ABL1
52	DNAH9	A2BP1	rs3826450	rs4786122	DNAH9	ABLIM1
53	DNAH9	A2BP1	rs3826450	rs7197330	DNAH9	ABLIM2
54	DNAH9	A2BP1	rs3826450	rs7185720	DNAH9	ABO
55	DNAH9	A2BP1	rs3826450	rs6500880	DNAH9	ABR
56	DNAH9	A2BP1	rs3826450	rs9928304	DNAH9	ABT1
57	DNAH9	A2BP1	rs3826450	rs12928362	DNAH9	ABTB2
58	DNAH9	A2BP1	rs3826450	rs12926215	DNAH9	ACACB
59	DNAH9	A2BP1	rs3826450	rs12932433	DNAH9	ACAD10
60	DNAH9	A2BP1	rs3826450	rs1871260	DNAH9	ACAD8
61	DNAH9	A2BP1	rs3826450	rs2346254	DNAH9	ACADM
62	DNAH9	A2BP1	rs3826450	rs12917899	DNAH9	ACADSB
63	DNAH9	A2BP1	rs3826450	rs9927621	DNAH9	ACAT2
64	DNAH9	A2BP1	rs3826450	rs11077135	DNAH9	ACCN1
65	DNAH9	A2BP1	rs3826450	rs4520856	DNAH9	ACCN5
66	DNAH9	A2BP1	rs3826450	rs750981	DNAH9	ACF
67	DNAH9	A2BP1	rs3826450	rs1871258	DNAH9	ACO1
68	DNAH9	A2BP1	rs3826450	rs9925782	DNAH9	ACOT12
69	DNAH9	A2BP1	rs3826450	rs9926073	DNAH9	ACOX1
70	DNAH9	A2BP1	rs3826450	rs13331885	DNAH9	ACOXL
71	DNAH9	A2BP1	rs3826450	rs17669916	DNAH9	ACP2
72	DNAH9	A2BP1	rs3826450	rs9806973	DNAH9	ACP6
73	DNAH9	A2BP1	rs3826450	rs9940754	DNAH9	ACPL2
74	DNAH9	A2BP1	rs3826450	rs4630564	DNAH9	ACSBG1
75	DNAH9	A2BP1	rs3826450	rs9928904	DNAH9	ACSBG2
76	DNAH9	A2BP1	rs3826450	rs12446246	DNAH9	ACSM1
77	DNAH9	A2BP1	rs3826450	rs11077149	DNAH9	ACTA1
78	DNAH9	A2BP1	rs3826450	rs1882587	DNAH9	ACTC
79	DNAH9	A2BP1	rs3826450	rs12596008	DNAH9	ACTG2
80	DNAH9	A2BP1	rs3826450	rs11077152	DNAH9	ACTL7A
81	DNAH9	A2BP1	rs3826450	rs11077154	DNAH9	ACTL7B
82	DNAH9	A2BP1	rs3826450	rs7185684	DNAH9	ACTL8
83	DNAH9	A2BP1	rs3826450	rs8051129	DNAH9	ACTN1
84	DNAH9	A2BP1	rs3826450	rs8051142	DNAH9	ACTN2
85	DNAH9	A2BP1	rs3826450	rs2103402	DNAH9	ACTR3
86	DNAH9	A2BP1	rs3826450	rs2346611	DNAH9	ACVR1
87	DNAH9	A2BP1	rs3826450	rs7197955	DNAH9	ACVR1B
88	DNAH9	A2BP1	rs3826450	rs7199748	DNAH9	ACVR1C
89	DNAH9	A2BP1	rs3826450	rs11077158	DNAH9	ACVRL1
90	DNAH9	A2BP1	rs3826450	rs2881440	DNAH9	ACYP2
91	DNAH9	A2BP1	rs3826450	rs9925106	DNAH9	ADA
92	DNAH9	A2BP1	rs3826450	rs11077164	DNAH9	ADAM10
93	DNAH9	A2BP1	rs3826450	rs4347647	DNAH9	ADAM12
94	DNAH9	A2BP1	rs3826450	rs17561584	DNAH9	ADAM18
95	DNAH9	A2BP1	rs3826450	rs1922593	DNAH9	ADAM2
96	DNAH9	A2BP1	rs3826450	rs4786151	DNAH9	ADAM20
97	DNAH9	A2BP1	rs3826450	rs8064143	DNAH9	ADAM23
98	DNAH9	A2BP1	rs3826450	rs10500355	DNAH9	ADAM7
99	DNAH9	A2BP1	rs3826450	rs10500356	DNAH9	ADAM9
100	DNAH9	A2BP1	rs3826450	rs17648524	DNAH9	ADAMTS1
101	DNAH9	A2BP1	rs3826450	rs4787016	DNAH9	ADAMTS12
102	DNAH9	A2BP1	rs3826450	rs11649628	DNAH9	ADAMTS13
103	DNAH9	A2BP1	rs3826450	rs11077191	DNAH9	ADAMTS14
104	DNAH9	A2BP1	rs3826450	rs8059779	DNAH9	ADAMTS15
105	DNAH9	A2BP1	rs3826450	rs4787040	DNAH9	ADAMTS16
106	DNAH9	A2BP1	rs3826450	rs1034988	DNAH9	ADAMTS17
107	DNAH9	A2BP1	rs3826450	rs4404084	DNAH9	ADAMTS18
108	DNAH9	A2BP1	rs3826450	rs1395585	DNAH9	ADAMTS19
109	DNAH9	A2BP1	rs3826450	rs4786182	DNAH9	ADAMTS2
110	DNAH9	A2BP1	rs3826450	rs1553614	DNAH9	ADAMTS3
111	DNAH9	A2BP1	rs3826450	rs7197594	DNAH9	ADAMTS6
112	DNAH9	A2BP1	rs3826450	rs7498500	DNAH9	ADAMTS7
113	DNAH9	A2BP1	rs3826450	rs3785247	DNAH9	ADAMTS8
114	DNAH9	A2BP1	rs3826450	rs3785241	DNAH9	ADAMTS9
115	DNAH9	A2BP1	rs3826450	rs11641648	DNAH9	ADAMTSL1
116	DNAH9	A2BP1	rs3826450	rs9922599	DNAH9	ADAMTSL3
117	DNAH9	A2BP1	rs3826450	rs3826207	DNAH9	ADARB1
118	DNAH9	A2BP1	rs3826450	rs990051	DNAH9	ADARB2
119	DNAH9	A2BP1	rs3826450	rs11077216	DNAH9	ADCK1
120	DNAH9	A2BP1	rs3826450	rs6501015	DNAH9	ADCY1
121	DNAH9	A2M	rs3826450	rs1805651	DNAH9	ADCY2
122	DNAH9	A2M	rs3826450	rs226373	DNAH9	ADCY3
123	DNAH9	A2ML1	rs3826450	rs2969087	DNAH9	ADCY5
124	DNAH9	A2ML1	rs3826450	rs2969086	DNAH9	ADCY8
125	DNAH9	A2ML1	rs3826450	rs2969085	DNAH9	ADCY9
126	DNAH9	A4GALT	rs3826450	rs130388	DNAH9	ADCYAP1
127	DNAH9	A4GALT	rs3826450	rs130396	DNAH9	ADCYAP1R1
128	DNAH9	A4GNT	rs3826450	rs9857908	DNAH9	ADD1
129	DNAH9	AAA1	rs3826450	rs17169789	DNAH9	ADD2
130	DNAH9	AAA1	rs3826450	rs1019089	DNAH9	ADHFE1
131	DNAH9	AAA1	rs3826450	rs2530548	DNAH9	ADIPOR2
132	DNAH9	AAA1	rs3826450	rs2530549	DNAH9	ADNP
133	DNAH9	AAA1	rs3826450	rs2530550	DNAH9	ADORA3
134	DNAH9	AAA1	rs3826450	rs898070	DNAH9	ADPRH
135	DNAH9	AAA1	rs3826450	rs1419794	DNAH9	ADRA1A
136	DNAH9	AAA1	rs3826450	rs2530565	DNAH9	ADRA1B
137	DNAH9	AAA1	rs3826450	rs2530567	DNAH9	ADRA1D
138	DNAH9	AAA1	rs3826450	rs2609218	DNAH9	ADRA2B
139	DNAH9	AACS	rs3826450	rs12578446	DNAH9	ADRBK2
140	DNAH9	AADAC	rs3826450	rs2120982	DNAH9	ADSS
141	DNAH9	AADAC	rs3826450	rs16833935	DNAH9	AFAP
142	DNAH9	AADAC	rs3826450	rs2293004	DNAH9	AFF1
143	DNAH9	AADAC	rs3826450	rs2271942	DNAH9	AFF2
144	DNAH9	AADAC	rs3826450	rs2139566	DNAH9	AFF3
145	DNAH9	AADACL1	rs3826450	rs234014	DNAH9	AFF4
146	DNAH9	AADACL1	rs3826450	rs1522354	DNAH9	AFG3L2
147	DNAH9	AADACL1	rs3826450	rs6778941	DNAH9	AFM
148	DNAH9	AADACL2	rs3826450	rs4440098	DNAH9	AGA
149	DNAH9	AAK1	rs3826450	rs2312207	DNAH9	AGBL4
150	DNAH9	AAK1	rs3826450	rs2002878	DNAH9	AGC1
151	DNAH9	AAK1	rs3826450	rs17036759	DNAH9	AGL
152	DNAH9	AARSL	rs3826450	rs9395002	DNAH9	AGPAT4
153	DNAH9	AARSL	rs3826450	rs9349279	DNAH9	AGPAT5
154	DNAH9	AASDH	rs3826450	rs7693137	DNAH9	AGPAT6
155	DNAH9	AASDH	rs3826450	rs11133439	DNAH9	AGR2
156	DNAH9	AASDHPPT	rs3826450	rs2155340	DNAH9	AGTPBP1
157	DNAH9	AATF	rs3826450	rs1564796	DNAH9	AGTR1
158	DNAH9	AATF	rs3826450	rs11867262	DNAH9	AGTRL1
159	DNAH9	ABAT	rs3826450	rs8055836	DNAH9	AGXT2
160	DNAH9	ABAT	rs3826450	rs1641001	DNAH9	AHCYL1
161	DNAH9	ABCA1	rs3826450	rs2297409	DNAH9	AHRR
162	DNAH9	ABCA1	rs3826450	rs2065412	DNAH9	AIFL
163	DNAH9	ABCA1	rs3826450	rs4149270	DNAH9	AIM1
164	DNAH9	ABCA1	rs3826450	rs4149269	DNAH9	AIM2
165	DNAH9	ABCA1	rs3826450	rs4149268	DNAH9	AIRE
166	DNAH9	ABCA1	rs3826450	rs2777786	DNAH9	AJAP1
167	DNAH9	ABCA12	rs3826450	rs12615195	DNAH9	AK3
168	DNAH9	ABCA12	rs3826450	rs1967603	DNAH9	AK3L1
169	DNAH9	ABCA12	rs3826450	rs13020712	DNAH9	AK5
170	DNAH9	ABCA12	rs3826450	rs17430358	DNAH9	AK7
171	DNAH9	ABCA12	rs3826450	rs4324319	DNAH9	AKAP10
172	DNAH9	ABCA12	rs3826450	rs1403826	DNAH9	AKAP12
173	DNAH9	ABCA13	rs3826450	rs6949736	DNAH9	AKAP13
174	DNAH9	ABCA13	rs3826450	rs7802110	DNAH9	AKAP14
175	DNAH9	ABCA13	rs3826450	rs17729597	DNAH9	AKAP2
176	DNAH9	ABCA13	rs3826450	rs6966506	DNAH9	AKAP6
177	DNAH9	ABCA13	rs3826450	rs6951346	DNAH9	AKAP7
178	DNAH9	ABCA13	rs3826450	rs17729627	DNAH9	AKAP9
179	DNAH9	ABCA13	rs3826450	rs17662100	DNAH9	AKR1C1
180	DNAH9	ABCA13	rs3826450	rs17729647	DNAH9	AKR1CL2
181	DNAH9	ABCA13	rs3826450	rs10234238	DNAH9	AKT1
182	DNAH9	ABCA13	rs3826450	rs12718274	DNAH9	AKT3
183	DNAH9	ABCA13	rs3826450	rs13227183	DNAH9	ALCAM
184	DNAH9	ABCA13	rs3826450	rs11185606	DNAH9	ALDH18A1
185	DNAH9	ABCA13	rs3826450	rs1433498	DNAH9	ALDH1L1
186	DNAH9	ABCA3	rs3826450	rs323073	DNAH9	ALDH1L2
187	DNAH9	ABCA4	rs3826450	rs567370	DNAH9	ALDH3A1
188	DNAH9	ABCA4	rs3826450	rs2275035	DNAH9	ALDH3A2
189	DNAH9	ABCA8	rs3826450	rs6501834	DNAH9	ALDOB
190	DNAH9	ABCB1	rs3826450	rs1202171	DNAH9	ALF
191	DNAH9	ABCB10	rs3826450	rs10916508	DNAH9	ALG14
192	DNAH9	ABCB11	rs3826450	rs16856300	DNAH9	ALG5
193	DNAH9	ABCB11	rs3826450	rs2058996	DNAH9	ALG8
194	DNAH9	ABCB5	rs3826450	rs7779761	DNAH9	ALK
195	DNAH9	ABCB5	rs3826450	rs2024046	DNAH9	ALKBH1
196	DNAH9	ABCC1	rs3826450	rs246220	DNAH9	ALMS1
197	DNAH9	ABCC1	rs3826450	rs246219	DNAH9	ALOX5
198	DNAH9	ABCC1	rs3826450	rs3784863	DNAH9	ALOX5AP
199	DNAH9	ABCC1	rs3826450	rs246214	DNAH9	ALOXE3
200	DNAH9	ABCC1	rs3826450	rs212086	DNAH9	ALPK1
201	DNAH9	ABCC2	rs3826450	rs2804398	DNAH9	ALPK3
202	DNAH9	ABCC3	rs3826450	rs8075406	DNAH9	ALS2CL
203	DNAH9	ABCC4	rs3826450	rs1678396	DNAH9	ALS2CR12
204	DNAH9	ABCC4	rs3826450	rs1729770	DNAH9	ALS2CR19
205	DNAH9	ABCC4	rs3826450	rs1887162	DNAH9	ALS2CR7
206	DNAH9	ABCC4	rs3826450	rs2274403	DNAH9	ALX3
207	DNAH9	ABCC6	rs3826450	rs4780599	DNAH9	ALX4
208	DNAH9	ABCC8	rs3826450	rs2067043	DNAH9	AMAC1
209	DNAH9	ABCC8	rs3826450	rs4148618	DNAH9	AMBP
210	DNAH9	ABCC9	rs3826450	rs4148666	DNAH9	AMELX
211	DNAH9	ABCC9	rs3826450	rs704209	DNAH9	AMICA1
212	DNAH9	ABCC9	rs3826450	rs1283807	DNAH9	AMIGO2
213	DNAH9	ABCC9	rs3826450	rs2032775	DNAH9	AMOTL1
214	DNAH9	ABCD2	rs3826450	rs4077987	DNAH9	AMPD1
215	DNAH9	ABCE1	rs3826450	rs1378315	DNAH9	AMPD3
216	DNAH9	ABCG1	rs3826450	rs4148082	DNAH9	AMPH
217	DNAH9	ABCG1	rs3826450	rs7277991	DNAH9	AMZ1
218	DNAH9	ABCG8	rs3826450	rs4148206	DNAH9	AMZ2
219	DNAH9	ABCG8	rs3826450	rs4245791	DNAH9	ANAPC1
220	DNAH9	ABHD12	rs3826450	rs1888999	DNAH9	ANAPC10
221	DNAH9	ABHD12	rs3826450	rs2297497	DNAH9	ANAPC13
222	DNAH9	ABHD12	rs3826450	rs2274890	DNAH9	ANAPC5
223	DNAH9	ABHD12	rs3826450	rs6050559	DNAH9	ANG
224	DNAH9	ABHD12	rs3826450	rs6037097	DNAH9	ANGPT1
225	DNAH9	ABHD12	rs3826450	rs6050565	DNAH9	ANGPT2
226	DNAH9	ABHD12	rs3826450	rs4815411	DNAH9	ANGPT4
227	DNAH9	ABHD12	rs3826450	rs4815412	DNAH9	ANGPTL2
228	DNAH9	ABHD12	rs3826450	rs6050573	DNAH9	ANK1
229	DNAH9	ABHD2	rs3826450	rs293381	DNAH9	ANK2
230	DNAH9	ABHD2	rs3826450	rs293385	DNAH9	ANK3
231	DNAH9	ABHD2	rs3826450	rs293384	DNAH9	ANKDD1A
232	DNAH9	ABHD2	rs3826450	rs11638609	DNAH9	ANKFN1
233	DNAH9	ABHD2	rs3826450	rs4932474	DNAH9	ANKFY1
234	DNAH9	ABHD4	rs3826450	rs1242924	DNAH9	ANKH
235	DNAH9	ABHD6	rs3826450	rs6445960	DNAH9	ANKHD1
236	DNAH9	ABHD6	rs3826450	rs11130620	DNAH9	ANKK1
237	DNAH9	ABHD6	rs3826450	rs11130623	DNAH9	ANKMY1
238	DNAH9	ABHD6	rs3826450	rs4681829	DNAH9	ANKRD10
239	DNAH9	ABHD6	rs3826450	rs4681830	DNAH9	ANKRD11
240	DNAH9	ABHD6	rs3826450	rs3773010	DNAH9	ANKRD12
241	DNAH9	ABI1	rs3826450	rs10829090	DNAH9	ANKRD15
242	DNAH9	ABI1	rs3826450	rs7073300	DNAH9	ANKRD19
243	DNAH9	ABI1	rs3826450	rs11015335	DNAH9	ANKRD22
244	DNAH9	ABI2	rs3826450	rs4675334	DNAH9	ANKRD25
245	DNAH9	ABI2	rs3826450	rs1470790	DNAH9	ANKRD26
246	DNAH9	ABI2	rs3826450	rs1470789	DNAH9	ANKRD27
247	DNAH9	ABI3BP	rs3826450	rs560803	DNAH9	ANKRD30A
248	DNAH9	ABI3BP	rs3826450	rs900234	DNAH9	ANKRD38
249	DNAH9	ABI3BP	rs3826450	rs6441552	DNAH9	ANKRD40
250	DNAH9	ABI3BP	rs3826450	rs4928091	DNAH9	ANKRD44
251	DNAH9	ABI3BP	rs3826450	rs2576389	DNAH9	ANKRD46
252	DNAH9	ABI3BP	rs3826450	rs2713750	DNAH9	ANKRD6
253	DNAH9	ABI3BP	rs3826450	rs1375510	DNAH9	ANKS1A
254	DNAH9	ABL1	rs3826450	rs10901275	DNAH9	ANKS1B
255	DNAH9	ABL1	rs3826450	rs11244112	DNAH9	ANKS6
256	DNAH9	ABL1	rs3826450	rs2791728	DNAH9	ANLN
257	DNAH9	ABL1	rs3826450	rs2583845	DNAH9	ANP32A
258	DNAH9	ABL1	rs3826450	rs2789764	DNAH9	ANP32B
259	DNAH9	ABL1	rs3826450	rs2253070	DNAH9	ANTXR1
260	DNAH9	ABL1	rs3826450	rs2253084	DNAH9	ANTXR2
261	DNAH9	ABL1	rs3826450	rs2855166	DNAH9	ANXA10
262	DNAH9	ABL1	rs3826450	rs10793970	DNAH9	ANXA13
263	DNAH9	ABL1	rs3826450	rs2855180	DNAH9	ANXA2
264	DNAH9	ABLIM1	rs3826450	rs10978	DNAH9	ANXA3
265	DNAH9	ABLIM1	rs3826450	rs1885333	DNAH9	ANXA4
266	DNAH9	ABLIM1	rs3826450	rs10749165	DNAH9	ANXA6
267	DNAH9	ABLIM1	rs3826450	rs2483535	DNAH9	AOF1
268	DNAH9	ABLIM1	rs3826450	rs2497730	DNAH9	AOF2
269	DNAH9	ABLIM1	rs3826450	rs2497731	DNAH9	AOX1
270	DNAH9	ABLIM1	rs3826450	rs2483539	DNAH9	AP1B1
271	DNAH9	ABLIM1	rs3826450	rs2483541	DNAH9	AP1S2
272	DNAH9	ABLIM1	rs3826450	rs2483552	DNAH9	AP2A1
273	DNAH9	ABLIM1	rs3826450	rs2483553	DNAH9	AP2S1
274	DNAH9	ABLIM1	rs3826450	rs2497740	DNAH9	AP3B1
275	DNAH9	ABLIM2	rs3826450	rs4696725	DNAH9	AP3S2
276	DNAH9	ABLIM2	rs3826450	rs10023553	DNAH9	AP4E1
277	DNAH9	ABLIM2	rs3826450	rs6827324	DNAH9	AP4S1
278	DNAH9	ABLIM2	rs3826450	rs1400730	DNAH9	APBA1
279	DNAH9	ABO	rs3826450	rs474279	DNAH9	APBB1IP
280	DNAH9	ABO	rs3826450	rs552148	DNAH9	APBB2
281	DNAH9	ABR	rs3826450	rs17622751	DNAH9	APCDD1
282	DNAH9	ABR	rs3826450	rs2258130	DNAH9	APIP
283	DNAH9	ABR	rs3826450	rs12452256	DNAH9	APLP2
284	DNAH9	ABR	rs3826450	rs11655015	DNAH9	APOA4
285	DNAH9	ABT1	rs3826450	rs4591839	DNAH9	APOB
286	DNAH9	ABTB2	rs3826450	rs2745915	DNAH9	APOBEC1
287	DNAH9	ABTB2	rs3826450	rs4756137	DNAH9	APOBEC3A
288	DNAH9	ACACB	rs3826450	rs12831686	DNAH9	APOBEC4
289	DNAH9	ACACB	rs3826450	rs4766583	DNAH9	APOL1
290	DNAH9	ACACB	rs3826450	rs4766584	DNAH9	APOL3
291	DNAH9	ACACB	rs3826450	rs2284685	DNAH9	APOL4
292	DNAH9	ACACB	rs3826450	rs3742023	DNAH9	APOM
293	DNAH9	ACACB	rs3826450	rs10849968	DNAH9	APP
294	DNAH9	ACAD10	rs3826450	rs608848	DNAH9	APRIN
295	DNAH9	ACAD8	rs3826450	rs473041	DNAH9	APRT
296	DNAH9	ACAD8	rs3826450	rs554874	DNAH9	APXL
297	DNAH9	ACADM	rs3826450	rs1146579	DNAH9	AQP1
298	DNAH9	ACADM	rs3826450	rs11161510	DNAH9	AQP2
299	DNAH9	ACADM	rs3826450	rs11161511	DNAH9	AQP3
300	DNAH9	ACADM	rs3826450	rs1694419	DNAH9	AQP4
301	DNAH9	ACADSB	rs3826450	rs10902864	DNAH9	AQP9
302	DNAH9	ACADSB	rs3826450	rs9423323	DNAH9	ARAF
303	DNAH9	ACADSB	rs3826450	rs6599645	DNAH9	ARCN1
304	DNAH9	ACADSB	rs3826450	rs7732	DNAH9	ARFGAP3
305	DNAH9	ACAT2	rs3826450	rs1475123	DNAH9	ARFGEF2
306	DNAH9	ACCN1	rs3826450	rs28933	DNAH9	ARFIP1
307	DNAH9	ACCN1	rs3826450	rs8066566	DNAH9	ARHGAP10
308	DNAH9	ACCN1	rs3826450	rs16578	DNAH9	ARHGAP12
309	DNAH9	ACCN1	rs3826450	rs4795746	DNAH9	ARHGAP15
310	DNAH9	ACCN1	rs3826450	rs12452579	DNAH9	ARHGAP17
311	DNAH9	ACCN1	rs3826450	rs7223306	DNAH9	ARHGAP18
312	DNAH9	ACCN1	rs3826450	rs7207422	DNAH9	ARHGAP20
313	DNAH9	ACCN1	rs3826450	rs8064691	DNAH9	ARHGAP21
314	DNAH9	ACCN1	rs3826450	rs11657877	DNAH9	ARHGAP22
315	DNAH9	ACCN1	rs3826450	rs9972933	DNAH9	ARHGAP24
316	DNAH9	ACCN1	rs3826450	rs880306	DNAH9	ARHGAP25
317	DNAH9	ACCN1	rs3826450	rs17184364	DNAH9	ARHGAP26
318	DNAH9	ACCN1	rs3826450	rs871289	DNAH9	ARHGAP28
319	DNAH9	ACCN1	rs3826450	rs7221886	DNAH9	ARHGAP6
320	DNAH9	ACCN1	rs3826450	rs10432048	DNAH9	ARHGAP8
321	DNAH9	ACCN1	rs3826450	rs8078963	DNAH9	ARHGEF10
322	DNAH9	ACCN1	rs3826450	rs11651326	DNAH9	ARHGEF10L
323	DNAH9	ACCN1	rs3826450	rs10459963	DNAH9	ARHGEF12
324	DNAH9	ACCN1	rs3826450	rs11655499	DNAH9	ARHGEF16
325	DNAH9	ACCN1	rs3826450	rs1553498	DNAH9	ARHGEF18
326	DNAH9	ACCN1	rs3826450	rs11656936	DNAH9	ARHGEF19
327	DNAH9	ACCN1	rs3826450	rs12453548	DNAH9	ARHGEF3
328	DNAH9	ACCN1	rs3826450	rs7214958	DNAH9	ARHGEF4
329	DNAH9	ACCN1	rs3826450	rs2043475	DNAH9	ARHGEF7
330	DNAH9	ACCN1	rs3826450	rs12453488	DNAH9	ARID1B
331	DNAH9	ACCN1	rs3826450	rs9908295	DNAH9	ARID4A
332	DNAH9	ACCN1	rs3826450	rs2201039	DNAH9	ARID5A
333	DNAH9	ACCN1	rs3826450	rs902565	DNAH9	ARID5B
334	DNAH9	ACCN1	rs3826450	rs2701496	DNAH9	ARL14
335	DNAH9	ACCN1	rs3826450	rs2130818	DNAH9	ARL15
336	DNAH9	ACCN1	rs3826450	rs4387636	DNAH9	ARL3
337	DNAH9	ACCN1	rs3826450	rs317326	DNAH9	ARL4C
338	DNAH9	ACCN1	rs3826450	rs317350	DNAH9	ARL5B
339	DNAH9	ACCN1	rs3826450	rs4795840	DNAH9	ARMC1
340	DNAH9	ACCN1	rs3826450	rs915476	DNAH9	ARMC2
341	DNAH9	ACCN1	rs3826450	rs4795868	DNAH9	ARMC4
342	DNAH9	ACCN1	rs3826450	rs929259	DNAH9	ARMC6
343	DNAH9	ACCN1	rs3826450	rs929258	DNAH9	ARMC9
344	DNAH9	ACCN1	rs3826450	rs2368700	DNAH9	ARNT2
345	DNAH9	ACCN1	rs3826450	rs11657866	DNAH9	ARNTL
346	DNAH9	ACCN5	rs3826450	rs34719399	DNAH9	ARNTL2
347	DNAH9	ACCN5	rs3826450	rs12647431	DNAH9	ARPM1
348	DNAH9	ACF	rs3826450	rs10821871	DNAH9	ARPP-21
349	DNAH9	ACO1	rs3826450	rs1023087	DNAH9	ARRB1
350	DNAH9	ACO1	rs3826450	rs1028932	DNAH9	ARSB
351	DNAH9	ACO1	rs3826450	rs10813818	DNAH9	ARSJ
352	DNAH9	ACOT12	rs3826450	rs7706593	DNAH9	ART3
353	DNAH9	ACOX1	rs3826450	rs2608881	DNAH9	ART5
354	DNAH9	ACOX1	rs3826450	rs6501843	DNAH9	ARTN
355	DNAH9	ACOXL	rs3826450	rs6542188	DNAH9	ARTS-1
356	DNAH9	ACOXL	rs3826450	rs9308692	DNAH9	ARV1
357	DNAH9	ACOXL	rs3826450	rs10175204	DNAH9	ASAH1
358	DNAH9	ACOXL	rs3826450	rs7609002	DNAH9	ASAH2
359	DNAH9	ACOXL	rs3826450	rs17466576	DNAH9	ASAH3L
360	DNAH9	ACOXL	rs3826450	rs17545166	DNAH9	ASAHL
361	DNAH9	ACOXL	rs3826450	rs1513826	DNAH9	ASAM
362	DNAH9	ACOXL	rs3826450	rs12612914	DNAH9	ASAP
363	DNAH9	ACOXL	rs3826450	rs1114414	DNAH9	ASB1
364	DNAH9	ACOXL	rs3826450	rs6706577	DNAH9	ASB10
365	DNAH9	ACOXL	rs3826450	rs1992263	DNAH9	ASB15
366	DNAH9	ACP2	rs3826450	rs2013867	DNAH9	ASB17
367	DNAH9	ACP2	rs3826450	rs901746	DNAH9	ASB18
368	DNAH9	ACP2	rs3826450	rs10838681	DNAH9	ASB3
369	DNAH9	ACP6	rs3826450	rs6674938	DNAH9	ASB4
370	DNAH9	ACPL2	rs3826450	rs4683401	DNAH9	ASB9
371	DNAH9	ACSBG1	rs3826450	rs4887019	DNAH9	ASCC3
372	DNAH9	ACSBG2	rs3826450	rs11669301	DNAH9	ASCL2
373	DNAH9	ACSBG2	rs3826450	rs11085158	DNAH9	ASCL4
374	DNAH9	ACSBG2	rs3826450	rs10424597	DNAH9	ASNSD1
375	DNAH9	ACSBG2	rs3826450	rs9304929	DNAH9	ASPH
376	DNAH9	ACSBG2	rs3826450	rs11672830	DNAH9	ASPN
377	DNAH9	ACSM1	rs3826450	rs9927979	DNAH9	ASRGL1
378	DNAH9	ACSM1	rs3826450	rs234993	DNAH9	ASTE1
379	DNAH9	ACSM1	rs3826450	rs163238	DNAH9	ASTN
380	DNAH9	ACSM1	rs3826450	rs151222	DNAH9	ASTN2
381	DNAH9	ACTA1	rs3826450	rs17704219	DNAH9	ATAD1
382	DNAH9	ACTA1	rs3826450	rs10916477	DNAH9	ATAD2
383	DNAH9	ACTC	rs3826450	rs670957	DNAH9	ATBF1
384	DNAH9	ACTG2	rs3826450	rs1721241	DNAH9	ATF3
385	DNAH9	ACTG2	rs3826450	rs2694696	DNAH9	ATF6
386	DNAH9	ACTG2	rs3826450	rs10169974	DNAH9	ATG4B
387	DNAH9	ACTG2	rs3826450	rs12997980	DNAH9	ATG4C
388	DNAH9	ACTL7A	rs3826450	rs10979564	DNAH9	ATG7
389	DNAH9	ACTL7A	rs3826450	rs10114192	DNAH9	ATOH8
390	DNAH9	ACTL7B	rs3826450	rs10521090	DNAH9	ATP10A
391	DNAH9	ACTL7B	rs3826450	rs10816743	DNAH9	ATP10D
392	DNAH9	ACTL7B	rs3826450	rs10816745	DNAH9	ATP11B
393	DNAH9	ACTL8	rs3826450	rs6676457	DNAH9	ATP13A4
394	DNAH9	ACTN1	rs3826450	rs2268968	DNAH9	ATP13A5
395	DNAH9	ACTN1	rs3826450	rs4902682	DNAH9	ATP1B1
396	DNAH9	ACTN2	rs3826450	rs7544174	DNAH9	ATP1B2
397	DNAH9	ACTN2	rs3826450	rs2385494	DNAH9	ATP1B3
398	DNAH9	ACTR3	rs3826450	rs1394165	DNAH9	ATP1B4
399	DNAH9	ACTR3	rs3826450	rs17045861	DNAH9	ATP2B2
400	DNAH9	ACVR1	rs3826450	rs7565550	DNAH9	ATP2B3
401	DNAH9	ACVR1	rs3826450	rs10168000	DNAH9	ATP5A1
402	DNAH9	ACVR1B	rs3826450	rs10876222	DNAH9	ATP6V0A4
403	DNAH9	ACVR1B	rs3826450	rs10783486	DNAH9	ATP6V0D2
404	DNAH9	ACVR1C	rs3826450	rs4299296	DNAH9	ATP6V0E2L
405	DNAH9	ACVRL1	rs3826450	rs706819	DNAH9	ATP6V1C1
406	DNAH9	ACYP2	rs3826450	rs17039547	DNAH9	ATP6V1C2
407	DNAH9	ACYP2	rs3826450	rs6721970	DNAH9	ATP6V1E1
408	DNAH9	ACYP2	rs3826450	rs10186140	DNAH9	ATP6V1E2
409	DNAH9	ACYP2	rs3826450	rs6744662	DNAH9	ATP7A
410	DNAH9	ACYP2	rs3826450	rs843652	DNAH9	ATP8A1
411	DNAH9	ADA	rs3826450	rs244078	DNAH9	ATP8A2
412	DNAH9	ADAM10	rs3826450	rs10851639	DNAH9	ATP8B1
413	DNAH9	ADAM10	rs3826450	rs16940602	DNAH9	ATP8B2
414	DNAH9	ADAM10	rs3826450	rs7161889	DNAH9	ATP8B4
415	DNAH9	ADAM10	rs3826450	rs6494036	DNAH9	ATP9A
416	DNAH9	ADAM10	rs3826450	rs2414607	DNAH9	ATP9B
417	DNAH9	ADAM10	rs3826450	rs605928	DNAH9	ATPAF2
418	DNAH9	ADAM12	rs3826450	rs2292692	DNAH9	ATPBD3
419	DNAH9	ADAM12	rs3826450	rs10901527	DNAH9	ATR
420	DNAH9	ADAM12	rs3826450	rs12217845	DNAH9	ATRN
421	DNAH9	ADAM12	rs3826450	rs7072902	DNAH9	ATRNL1
422	DNAH9	ADAM12	rs3826450	rs17154652	DNAH9	ATXN1
423	DNAH9	ADAM12	rs3826450	rs2886735	DNAH9	ATXN10
424	DNAH9	ADAM12	rs3826450	rs12220042	DNAH9	ATXN7L4
425	DNAH9	ADAM18	rs3826450	rs7011874	DNAH9	AUH
426	DNAH9	ADAM18	rs3826450	rs201996	DNAH9	AURKC
427	DNAH9	ADAM2	rs3826450	rs10087294	DNAH9	AUTS2
428	DNAH9	ADAM2	rs3826450	rs2100309	DNAH9	AVEN
429	DNAH9	ADAM20	rs3826450	rs11624424	DNAH9	AVIL
430	DNAH9	ADAM20	rs3826450	rs12590471	DNAH9	AVPI1
431	DNAH9	ADAM20	rs3826450	rs6573971	DNAH9	AXIN1
432	DNAH9	ADAM23	rs3826450	rs7565709	DNAH9	AXIN2
433	DNAH9	ADAM23	rs3826450	rs6435342	DNAH9	AYTL1
434	DNAH9	ADAM23	rs3826450	rs1991537	DNAH9	B3GAT2
435	DNAH9	ADAM7	rs3826450	rs7819759	DNAH9	B3GNTL1
436	DNAH9	ADAM9	rs3826450	rs4615534	DNAH9	B3Gn-T6
437	DNAH9	ADAMTS1	rs3826450	rs229040	DNAH9	B4GALNT3
438	DNAH9	ADAMTS12	rs3826450	rs371394	DNAH9	B4GALT1
439	DNAH9	ADAMTS12	rs3826450	rs4437379	DNAH9	B4GALT6
440	DNAH9	ADAMTS12	rs3826450	rs2591732	DNAH9	BAALC
441	DNAH9	ADAMTS13	rs3826450	rs3124768	DNAH9	BACE2
442	DNAH9	ADAMTS14	rs3826450	rs10999507	DNAH9	BACH1
443	DNAH9	ADAMTS15	rs3826450	rs1548133	DNAH9	BACH2
444	DNAH9	ADAMTS16	rs3826450	rs13153841	DNAH9	BAG1
445	DNAH9	ADAMTS16	rs3826450	rs10512769	DNAH9	BAG3
446	DNAH9	ADAMTS16	rs3826450	rs12652968	DNAH9	BAI3
447	DNAH9	ADAMTS16	rs3826450	rs16875143	DNAH9	BAIAP2
448	DNAH9	ADAMTS17	rs3826450	rs6598308	DNAH9	BAIAP2L1
449	DNAH9	ADAMTS17	rs3826450	rs11247165	DNAH9	BAK1
450	DNAH9	ADAMTS17	rs3826450	rs8041050	DNAH9	BANK1
451	DNAH9	ADAMTS17	rs3826450	rs8033025	DNAH9	BARX2
452	DNAH9	ADAMTS17	rs3826450	rs7171129	DNAH9	BAT2
453	DNAH9	ADAMTS18	rs3826450	rs10514416	DNAH9	BAT3
454	DNAH9	ADAMTS18	rs3826450	rs8044972	DNAH9	BAZ2B
455	DNAH9	ADAMTS18	rs3826450	rs17620748	DNAH9	BBX
456	DNAH9	ADAMTS19	rs3826450	rs1862164	DNAH9	BCAM
457	DNAH9	ADAMTS19	rs3826450	rs1559060	DNAH9	BCAN
458	DNAH9	ADAMTS2	rs3826450	rs3776816	DNAH9	BCAR1
459	DNAH9	ADAMTS2	rs3826450	rs1530499	DNAH9	BCAS1
460	DNAH9	ADAMTS3	rs3826450	rs6822071	DNAH9	BCAS3
461	DNAH9	ADAMTS6	rs3826450	rs10940034	DNAH9	BCAS4
462	DNAH9	ADAMTS7	rs3826450	rs4886982	DNAH9	BCAT1
463	DNAH9	ADAMTS8	rs3826450	rs4936101	DNAH9	BCHE
464	DNAH9	ADAMTS8	rs3826450	rs7942184	DNAH9	BCL11A
465	DNAH9	ADAMTS9	rs3826450	rs9868005	DNAH9	BCL11B
466	DNAH9	ADAMTSL1	rs3826450	rs1281350	DNAH9	BCL2
467	DNAH9	ADAMTSL1	rs3826450	rs1539000	DNAH9	BCL2L10
468	DNAH9	ADAMTSL1	rs3826450	rs776771	DNAH9	BCL2L14
469	DNAH9	ADAMTSL1	rs3826450	rs573120	DNAH9	BCMO1
470	DNAH9	ADAMTSL3	rs3826450	rs2554382	DNAH9	BCNP1
471	DNAH9	ADAMTSL3	rs3826450	rs7167029	DNAH9	BCR
472	DNAH9	ADAMTSL3	rs3826450	rs1863449	DNAH9	BDKRB2
473	DNAH9	ADAMTSL3	rs3826450	rs11853983	DNAH9	BDP1
474	DNAH9	ADAMTSL3	rs3826450	rs4572348	DNAH9	BFSP1
475	DNAH9	ADARB1	rs3826450	rs2838797	DNAH9	BGLAP
476	DNAH9	ADARB1	rs3826450	rs2838803	DNAH9	BHLHB2
477	DNAH9	ADARB1	rs3826450	rs8134789	DNAH9	BHLHB3
478	DNAH9	ADARB1	rs3826450	rs2838820	DNAH9	BHLHB5
479	DNAH9	ADARB2	rs3826450	rs4880820	DNAH9	BICD1
480	DNAH9	ADARB2	rs3826450	rs9787568	DNAH9	BICD2
481	DNAH9	ADARB2	rs3826450	rs1875008	DNAH9	BIN1
482	DNAH9	ADARB2	rs3826450	rs10903523	DNAH9	BIN2
483	DNAH9	ADARB2	rs3826450	rs10903525	DNAH9	BIRC5
484	DNAH9	ADARB2	rs3826450	rs7097535	DNAH9	BIVM
485	DNAH9	ADARB2	rs3826450	rs1909430	DNAH9	BLK
486	DNAH9	ADARB2	rs3826450	rs4880908	DNAH9	BLM
487	DNAH9	ADARB2	rs3826450	rs4345891	DNAH9	BLMH
488	DNAH9	ADARB2	rs3826450	rs1909436	DNAH9	BLNK
489	DNAH9	ADCK1	rs3826450	rs1006039	DNAH9	BLR1
490	DNAH9	ADCK1	rs3826450	rs10142722	DNAH9	BLZF1
491	DNAH9	ADCY1	rs3826450	rs1042009	DNAH9	BMP10
492	DNAH9	ADCY1	rs3826450	rs2461110	DNAH9	BMP2
493	DNAH9	ADCY1	rs3826450	rs7778387	DNAH9	BMP3
494	DNAH9	ADCY1	rs3826450	rs3735669	DNAH9	BMP4
495	DNAH9	ADCY2	rs3826450	rs7730403	DNAH9	BMP5
496	DNAH9	ADCY2	rs3826450	rs11742602	DNAH9	BMP6
497	DNAH9	ADCY2	rs3826450	rs12514108	DNAH9	BMP7
498	DNAH9	ADCY2	rs3826450	rs2914290	DNAH9	BMPER
499	DNAH9	ADCY2	rs3826450	rs4629562	DNAH9	BMPR1A
500	DNAH9	ADCY2	rs3826450	rs9313203	DNAH9	BMPR1B
501	DNAH9	ADCY3	rs3826450	rs6545800	DNAH9	BMPR2
502	DNAH9	ADCY3	rs3826450	rs10198275	DNAH9	BMS1L
503	DNAH9	ADCY3	rs3826450	rs6733224	DNAH9	BMSC-MCP
504	DNAH9	ADCY3	rs3826450	rs6545814	DNAH9	BNC1
505	DNAH9	ADCY3	rs3826450	rs11900505	DNAH9	BNC2
506	DNAH9	ADCY3	rs3826450	rs2384061	DNAH9	BNIP3L
507	DNAH9	ADCY5	rs3826450	rs9850375	DNAH9	BOC
508	DNAH9	ADCY5	rs3826450	rs9840967	DNAH9	BOLL
509	DNAH9	ADCY8	rs3826450	rs263264	DNAH9	BPESC1
510	DNAH9	ADCY8	rs3826450	rs2917050	DNAH9	BRAP
511	DNAH9	ADCY9	rs3826450	rs8046007	DNAH9	BRD3
512	DNAH9	ADCY9	rs3826450	rs11076804	DNAH9	BRD4
513	DNAH9	ADCY9	rs3826450	rs13338087	DNAH9	BRD7
514	DNAH9	ADCYAP1	rs3826450	rs1608443	DNAH9	BRD8
515	DNAH9	ADCYAP1	rs3826450	rs11663168	DNAH9	BRDT
516	DNAH9	ADCYAP1	rs3826450	rs17501755	DNAH9	BRE
517	DNAH9	ADCYAP1	rs3826450	rs11663363	DNAH9	BRF1
518	DNAH9	ADCYAP1R1	rs3826450	rs1157655	DNAH9	BRI3
519	DNAH9	ADCYAP1R1	rs3826450	rs2267738	DNAH9	BRIP1
520	DNAH9	ADCYAP1R1	rs3826450	rs4723047	DNAH9	BRPF1
521	DNAH9	ADD1	rs3826450	rs6600769	DNAH9	BRPF3
522	DNAH9	ADD1	rs3826450	rs10026792	DNAH9	BRUNOL4
523	DNAH9	ADD1	rs3826450	rs17833250	DNAH9	BRWD1
524	DNAH9	ADD1	rs3826450	rs2097081	DNAH9	BSND
525	DNAH9	ADD1	rs3826450	rs2239728	DNAH9	BSPRY
526	DNAH9	ADD1	rs3826450	rs878931	DNAH9	BST1
527	DNAH9	ADD1	rs3826450	rs2051560	DNAH9	BTBD10
528	DNAH9	ADD1	rs3826450	rs16843589	DNAH9	BTBD11
529	DNAH9	ADD1	rs3826450	rs1012365	DNAH9	BTBD14A
530	DNAH9	ADD1	rs3826450	rs1014947	DNAH9	BTBD3
531	DNAH9	ADD2	rs3826450	rs13003996	DNAH9	BTBD4
532	DNAH9	ADD2	rs3826450	rs758062	DNAH9	BTBD6
533	DNAH9	ADD2	rs3826450	rs11682965	DNAH9	BTBD7
534	DNAH9	ADD2	rs3826450	rs7599454	DNAH9	BTBD8
535	DNAH9	ADD2	rs3826450	rs1014592	DNAH9	BTBD9
536	DNAH9	ADD2	rs3826450	rs2192969	DNAH9	BTC
537	DNAH9	ADD2	rs3826450	rs3771423	DNAH9	BTF3
538	DNAH9	ADD2	rs3826450	rs3771408	DNAH9	BTN1A1
539	DNAH9	ADD2	rs3826450	rs2863801	DNAH9	BTN2A1
540	DNAH9	ADHFE1	rs3826450	rs3739338	DNAH9	BTN3A1
541	DNAH9	ADHFE1	rs3826450	rs2719008	DNAH9	BTN3A2
542	DNAH9	ADHFE1	rs3826450	rs1978566	DNAH9	BTNL2
543	DNAH9	ADIPOR2	rs3826450	rs2058035	DNAH9	BTNL8
544	DNAH9	ADIPOR2	rs3826450	rs7132033	DNAH9	BTNL9
545	DNAH9	ADIPOR2	rs3826450	rs10773982	DNAH9	BTRC
546	DNAH9	ADIPOR2	rs3826450	rs11612383	DNAH9	BXDC1
547	DNAH9	ADIPOR2	rs3826450	rs11061962	DNAH9	BXDC2
548	DNAH9	ADIPOR2	rs3826450	rs2286385	DNAH9	BZRPL1
549	DNAH9	ADIPOR2	rs3826450	rs1044825	DNAH9	C10orf11
550	DNAH9	ADNP	rs3826450	rs17726865	DNAH9	C10orf119
551	DNAH9	ADNP	rs3826450	rs2426204	DNAH9	C10orf120
552	DNAH9	ADORA3	rs3826450	rs17027867	DNAH9	C10orf130
553	DNAH9	ADPRH	rs3826450	rs538136	DNAH9	C10orf26
554	DNAH9	ADPRH	rs3826450	rs1534154	DNAH9	C10orf27
555	DNAH9	ADRA1A	rs3826450	rs17055923	DNAH9	C10orf28
556	DNAH9	ADRA1A	rs3826450	rs6557946	DNAH9	C10orf31
557	DNAH9	ADRA1A	rs3826450	rs6998591	DNAH9	C10orf32
558	DNAH9	ADRA1A	rs3826450	rs488323	DNAH9	C10orf33
559	DNAH9	ADRA1B	rs3826450	rs952037	DNAH9	C10orf39
560	DNAH9	ADRA1D	rs3826450	rs734290	DNAH9	C10orf4
561	DNAH9	ADRA1D	rs3826450	rs709023	DNAH9	C10orf46
562	DNAH9	ADRA1D	rs3826450	rs946190	DNAH9	C10orf47
563	DNAH9	ADRA2B	rs3826450	rs2692894	DNAH9	C10orf54
564	DNAH9	ADRBK2	rs3826450	rs16980567	DNAH9	C10orf56
565	DNAH9	ADSS	rs3826450	rs3101468	DNAH9	C10orf57
566	DNAH9	ADSS	rs3826450	rs6702738	DNAH9	C10orf59
567	DNAH9	AFAP	rs3826450	rs11729332	DNAH9	C10orf64
568	DNAH9	AFAP	rs3826450	rs2269850	DNAH9	C10orf68
569	DNAH9	AFAP	rs3826450	rs10937859	DNAH9	C10orf71
570	DNAH9	AFAP	rs3826450	rs16841209	DNAH9	C10orf72
571	DNAH9	AFAP	rs3826450	rs12511919	DNAH9	C10orf77
572	DNAH9	AFAP	rs3826450	rs877707	DNAH9	C10orf79
573	DNAH9	AFAP	rs3826450	rs7376483	DNAH9	C10orf80
574	DNAH9	AFF1	rs3826450	rs1471251	DNAH9	C10orf82
575	DNAH9	AFF2	rs3826450	rs5936392	DNAH9	C10orf83
576	DNAH9	AFF2	rs3826450	rs12689291	DNAH9	C10orf85
577	DNAH9	AFF2	rs3826450	rs5936214	DNAH9	C10orf87
578	DNAH9	AFF2	rs3826450	rs10521874	DNAH9	C10orf9
579	DNAH9	AFF2	rs3826450	rs5936216	DNAH9	C10orf90
580	DNAH9	AFF3	rs3826450	rs12998444	DNAH9	C10orf92
581	DNAH9	AFF3	rs3826450	rs12470522	DNAH9	C10orf99
582	DNAH9	AFF3	rs3826450	rs7560182	DNAH9	C11orf17
583	DNAH9	AFF3	rs3826450	rs10189976	DNAH9	C11orf30
584	DNAH9	AFF3	rs3826450	rs13013646	DNAH9	C11orf38
585	DNAH9	AFF3	rs3826450	rs4851244	DNAH9	C11orf47
586	DNAH9	AFF3	rs3826450	rs11694875	DNAH9	C11orf53
587	DNAH9	AFF4	rs3826450	rs10479013	DNAH9	C11orf59
588	DNAH9	AFG3L2	rs3826450	rs7228252	DNAH9	C11orf60
589	DNAH9	AFM	rs3826450	rs11939341	DNAH9	C11orf61
590	DNAH9	AFM	rs3826450	rs16849484	DNAH9	C11orf63
591	DNAH9	AFM	rs3826450	rs4694170	DNAH9	C11orf73
592	DNAH9	AGA	rs3826450	rs3828487	DNAH9	C11orf75
593	DNAH9	AGBL4	rs3826450	rs2803277	DNAH9	C12orf28
594	DNAH9	AGBL4	rs3826450	rs923028	DNAH9	C12orf30
595	DNAH9	AGBL4	rs3826450	rs320017	DNAH9	C12orf33
596	DNAH9	AGC1	rs3826450	rs7497684	DNAH9	C12orf35
597	DNAH9	AGC1	rs3826450	rs8041863	DNAH9	C12orf36
598	DNAH9	AGC1	rs3826450	rs4932429	DNAH9	C12orf39
599	DNAH9	AGC1	rs3826450	rs12903455	DNAH9	C12orf40
600	DNAH9	AGC1	rs3826450	rs4932433	DNAH9	C12orf45
601	DNAH9	AGC1	rs3826450	rs11630178	DNAH9	C12orf59
602	DNAH9	AGC1	rs3826450	rs939585	DNAH9	C12orf61
603	DNAH9	AGC1	rs3826450	rs939586	DNAH9	C12orf62
604	DNAH9	AGC1	rs3826450	rs939587	DNAH9	C12orf63
605	DNAH9	AGC1	rs3826450	rs938610	DNAH9	C13orf23
606	DNAH9	AGL	rs3826450	rs2307130	DNAH9	C13orf24
607	DNAH9	AGL	rs3826450	rs2640911	DNAH9	C13orf7
608	DNAH9	AGL	rs3826450	rs574592	DNAH9	C14orf10
609	DNAH9	AGL	rs3826450	rs7528537	DNAH9	C14orf104
610	DNAH9	AGL	rs3826450	rs631797	DNAH9	C14orf105
611	DNAH9	AGL	rs3826450	rs632699	DNAH9	C14orf118
612	DNAH9	AGL	rs3826450	rs486408	DNAH9	C14orf119
613	DNAH9	AGPAT4	rs3826450	rs7768457	DNAH9	C14orf121
614	DNAH9	AGPAT4	rs3826450	rs9458150	DNAH9	C14orf132
615	DNAH9	AGPAT5	rs3826450	rs10108451	DNAH9	C14orf135
616	DNAH9	AGPAT5	rs3826450	rs1365042	DNAH9	C14orf139
617	DNAH9	AGPAT5	rs3826450	rs2928623	DNAH9	C14orf143
618	DNAH9	AGPAT5	rs3826450	rs2928626	DNAH9	C14orf145
619	DNAH9	AGPAT5	rs3826450	rs2911977	DNAH9	C14orf156
620	DNAH9	AGPAT5	rs3826450	rs2911976	DNAH9	C14orf161
621	DNAH9	AGPAT5	rs3826450	rs2980684	DNAH9	C14orf166
622	DNAH9	AGPAT5	rs3826450	rs2980683	DNAH9	C14orf166B
623	DNAH9	AGPAT5	rs3826450	rs2928576	DNAH9	C14orf29
624	DNAH9	AGPAT5	rs3826450	rs2912054	DNAH9	C14orf37
625	DNAH9	AGPAT5	rs3826450	rs2936507	DNAH9	C14orf43
626	DNAH9	AGPAT5	rs3826450	rs2928579	DNAH9	C14orf46
627	DNAH9	AGPAT5	rs3826450	rs2911970	DNAH9	C14orf49
628	DNAH9	AGPAT5	rs3826450	rs2980688	DNAH9	C14orf50
629	DNAH9	AGPAT6	rs3826450	rs13252523	DNAH9	C14orf58
630	DNAH9	AGPAT6	rs3826450	rs11996670	DNAH9	C14orf68
631	DNAH9	AGPAT6	rs3826450	rs13248554	DNAH9	C14orf8
632	DNAH9	AGPAT6	rs3826450	rs7010327	DNAH9	C15orf20
633	DNAH9	AGPAT6	rs3826450	rs7010532	DNAH9	C15orf29
634	DNAH9	AGR2	rs3826450	rs1037791	DNAH9	C15orf32
635	DNAH9	AGR2	rs3826450	rs7807394	DNAH9	C15orf41
636	DNAH9	AGTPBP1	rs3826450	rs17349624	DNAH9	C15orf42
637	DNAH9	AGTPBP1	rs3826450	rs11141048	DNAH9	C15orf44
638	DNAH9	AGTR1	rs3826450	rs4681157	DNAH9	C16orf30
639	DNAH9	AGTRL1	rs3826450	rs599947	DNAH9	C16orf44
640	DNAH9	AGXT2	rs3826450	rs163599	DNAH9	C16orf45
641	DNAH9	AHCYL1	rs3826450	rs17025313	DNAH9	C16orf5
642	DNAH9	AHRR	rs3826450	rs2721012	DNAH9	C16orf50
643	DNAH9	AHRR	rs3826450	rs4956936	DNAH9	C16orf53
644	DNAH9	AHRR	rs3826450	rs6555242	DNAH9	C16orf54
645	DNAH9	AIFL	rs3826450	rs178260	DNAH9	C16orf65
646	DNAH9	AIM1	rs3826450	rs783388	DNAH9	C17orf28
647	DNAH9	AIM1	rs3826450	rs1417356	DNAH9	C17orf39
648	DNAH9	AIM2	rs3826450	rs2793845	DNAH9	C17orf41
649	DNAH9	AIM2	rs3826450	rs855867	DNAH9	C17orf54
650	DNAH9	AIRE	rs3826450	rs7277792	DNAH9	C17orf62
651	DNAH9	AJAP1	rs3826450	rs3766964	DNAH9	C17orf76
652	DNAH9	AJAP1	rs3826450	rs367673	DNAH9	C17orf77
653	DNAH9	AJAP1	rs3826450	rs434474	DNAH9	C18orf1
654	DNAH9	AJAP1	rs3826450	rs397559	DNAH9	C18orf14
655	DNAH9	AJAP1	rs3826450	rs2743979	DNAH9	C18orf17
656	DNAH9	AK3	rs3826450	rs16921966	DNAH9	C18orf19
657	DNAH9	AK3L1	rs3826450	rs10465849	DNAH9	C18orf2
658	DNAH9	AK5	rs3826450	rs12567557	DNAH9	C18orf20
659	DNAH9	AK5	rs3826450	rs4949655	DNAH9	C18orf25
660	DNAH9	AK5	rs3826450	rs6658302	DNAH9	C18orf43
661	DNAH9	AK5	rs3826450	rs7545544	DNAH9	C18orf58
662	DNAH9	AK5	rs3826450	rs2803168	DNAH9	C18orf8
663	DNAH9	AK5	rs3826450	rs7551211	DNAH9	C19orf12
664	DNAH9	AK5	rs3826450	rs7551729	DNAH9	C19orf31
665	DNAH9	AK5	rs3826450	rs4949658	DNAH9	C19orf37
666	DNAH9	AK5	rs3826450	rs12074409	DNAH9	C1QBP
667	DNAH9	AK7	rs3826450	rs11845059	DNAH9	C1QL2
668	DNAH9	AKAP10	rs3826450	rs203466	DNAH9	C1QTNF3
669	DNAH9	AKAP10	rs3826450	rs203457	DNAH9	C1QTNF4
670	DNAH9	AKAP10	rs3826450	rs119672	DNAH9	C1QTNF7
671	DNAH9	AKAP10	rs3826450	rs1638527	DNAH9	C1orf100
672	DNAH9	AKAP10	rs3826450	rs2108978	DNAH9	C1orf101
673	DNAH9	AKAP12	rs3826450	rs12195960	DNAH9	C1orf111
674	DNAH9	AKAP12	rs3826450	rs2786748	DNAH9	C1orf112
675	DNAH9	AKAP12	rs3826450	rs9383875	DNAH9	C1orf113
676	DNAH9	AKAP12	rs3826450	rs9383876	DNAH9	C1orf114
677	DNAH9	AKAP12	rs3826450	rs6907228	DNAH9	C1orf115
678	DNAH9	AKAP12	rs3826450	rs1890135	DNAH9	C1orf125
679	DNAH9	AKAP13	rs3826450	rs6496093	DNAH9	C1orf127
680	DNAH9	AKAP13	rs3826450	rs10520595	DNAH9	C1orf131
681	DNAH9	AKAP13	rs3826450	rs11073502	DNAH9	C1orf137
682	DNAH9	AKAP13	rs3826450	rs17575933	DNAH9	C1orf141
683	DNAH9	AKAP13	rs3826450	rs3765096	DNAH9	C1orf144
684	DNAH9	AKAP14	rs3826450	rs2428236	DNAH9	C1orf146
685	DNAH9	AKAP2	rs3826450	rs7026192	DNAH9	C1orf155
686	DNAH9	AKAP2	rs3826450	rs10980207	DNAH9	C1orf158
687	DNAH9	AKAP2	rs3826450	rs1327775	DNAH9	C1orf161
688	DNAH9	AKAP2	rs3826450	rs914358	DNAH9	C1orf164
689	DNAH9	AKAP2	rs3826450	rs3739455	DNAH9	C1orf168
690	DNAH9	AKAP6	rs3826450	rs7149335	DNAH9	C1orf173
691	DNAH9	AKAP6	rs3826450	rs8020364	DNAH9	C1orf175
692	DNAH9	AKAP6	rs3826450	rs10431652	DNAH9	C1orf176
693	DNAH9	AKAP6	rs3826450	rs10872866	DNAH9	C1orf178
694	DNAH9	AKAP6	rs3826450	rs1028537	DNAH9	C1orf183
695	DNAH9	AKAP6	rs3826450	rs10134827	DNAH9	C1orf198
696	DNAH9	AKAP6	rs3826450	rs10146478	DNAH9	C1orf25
697	DNAH9	AKAP6	rs3826450	rs2300833	DNAH9	C1orf32
698	DNAH9	AKAP6	rs3826450	rs7159774	DNAH9	C1orf48
699	DNAH9	AKAP6	rs3826450	rs8012632	DNAH9	C1orf49
700	DNAH9	AKAP7	rs3826450	rs1881573	DNAH9	C1orf57
701	DNAH9	AKAP7	rs3826450	rs1746469	DNAH9	C1orf61
702	DNAH9	AKAP7	rs3826450	rs1729549	DNAH9	C1orf71
703	DNAH9	AKAP7	rs3826450	rs1190788	DNAH9	C1orf75
704	DNAH9	AKAP7	rs3826450	rs1190806	DNAH9	C1orf76
705	DNAH9	AKAP7	rs3826450	rs3777478	DNAH9	C1orf82
706	DNAH9	AKAP7	rs3826450	rs3777483	DNAH9	C1orf83
707	DNAH9	AKAP7	rs3826450	rs13195700	DNAH9	C1orf87
708	DNAH9	AKAP9	rs3826450	rs10488509	DNAH9	C1orf88
709	DNAH9	AKR1C1	rs3826450	rs11252861	DNAH9	C1orf89
710	DNAH9	AKR1CL2	rs3826450	rs10795202	DNAH9	C1orf9
711	DNAH9	AKT1	rs3826450	rs1130214	DNAH9	C1orf94
712	DNAH9	AKT3	rs3826450	rs4515770	DNAH9	C1orf95
713	DNAH9	AKT3	rs3826450	rs10927039	DNAH9	C20orf100
714	DNAH9	AKT3	rs3826450	rs4658585	DNAH9	C20orf12
715	DNAH9	AKT3	rs3826450	rs2125230	DNAH9	C20orf133
716	DNAH9	AKT3	rs3826450	rs1458023	DNAH9	C20orf179
717	DNAH9	AKT3	rs3826450	rs9782958	DNAH9	C20orf18
718	DNAH9	AKT3	rs3826450	rs897959	DNAH9	C20orf19
719	DNAH9	AKT3	rs3826450	rs1379700	DNAH9	C20orf191
720	DNAH9	AKT3	rs3826450	rs11586029	DNAH9	C20orf23
721	DNAH9	AKT3	rs3826450	rs10803158	DNAH9	C20orf26
722	DNAH9	AKT3	rs3826450	rs10927067	DNAH9	C20orf27
723	DNAH9	AKT3	rs3826450	rs7534117	DNAH9	C20orf31
724	DNAH9	ALCAM	rs3826450	rs9637375	DNAH9	C20orf32
725	DNAH9	ALCAM	rs3826450	rs3772556	DNAH9	C20orf35
726	DNAH9	ALCAM	rs3826450	rs7610031	DNAH9	C20orf39
727	DNAH9	ALCAM	rs3826450	rs13325976	DNAH9	C20orf42
728	DNAH9	ALCAM	rs3826450	rs2053627	DNAH9	C20orf43
729	DNAH9	ALCAM	rs3826450	rs4894931	DNAH9	C20orf44
730	DNAH9	ALDH18A1	rs3826450	rs524084	DNAH9	C20orf55
731	DNAH9	ALDH1L1	rs3826450	rs2365012	DNAH9	C20orf6
732	DNAH9	ALDH1L1	rs3826450	rs2003334	DNAH9	C20orf79
733	DNAH9	ALDH1L1	rs3826450	rs16837189	DNAH9	C20orf94
734	DNAH9	ALDH1L1	rs3826450	rs1868123	DNAH9	C21orf121
735	DNAH9	ALDH1L1	rs3826450	rs4679212	DNAH9	C21orf124
736	DNAH9	ALDH1L1	rs3826450	rs1374804	DNAH9	C21orf25
737	DNAH9	ALDH1L2	rs3826450	rs7304326	DNAH9	C21orf34
738	DNAH9	ALDH1L2	rs3826450	rs10861340	DNAH9	C21orf49
739	DNAH9	ALDH1L2	rs3826450	rs7134351	DNAH9	C21orf55
740	DNAH9	ALDH1L2	rs3826450	rs7298218	DNAH9	C21orf62
741	DNAH9	ALDH1L2	rs3826450	rs1345094	DNAH9	C21orf7
742	DNAH9	ALDH1L2	rs3826450	rs7954946	DNAH9	C21orf94
743	DNAH9	ALDH1L2	rs3826450	rs10861345	DNAH9	C22orf9
744	DNAH9	ALDH3A1	rs3826450	rs2072327	DNAH9	C2orf11
745	DNAH9	ALDH3A2	rs3826450	rs11871420	DNAH9	C2orf21
746	DNAH9	ALDH3A2	rs3826450	rs962800	DNAH9	C2orf25
747	DNAH9	ALDH3A2	rs3826450	rs2108971	DNAH9	C2orf34
748	DNAH9	ALDOB	rs3826450	rs475348	DNAH9	C3
749	DNAH9	ALDOB	rs3826450	rs578597	DNAH9	C3orf15
750	DNAH9	ALDOB	rs3826450	rs682	DNAH9	C3orf17
751	DNAH9	ALF	rs3826450	rs11691408	DNAH9	C3orf19
752	DNAH9	ALG14	rs3826450	rs7540821	DNAH9	C3orf20
753	DNAH9	ALG14	rs3826450	rs11165297	DNAH9	C3orf21
754	DNAH9	ALG5	rs3826450	rs8000946	DNAH9	C3orf22
755	DNAH9	ALG5	rs3826450	rs9547711	DNAH9	C3orf23
756	DNAH9	ALG8	rs3826450	rs607423	DNAH9	C3orf25
757	DNAH9	ALG8	rs3826450	rs619616	DNAH9	C3orf33
758	DNAH9	ALG8	rs3826450	rs509456	DNAH9	C3orf34
759	DNAH9	ALG8	rs3826450	rs1268398	DNAH9	C3orf35
760	DNAH9	ALG8	rs3826450	rs2845556	DNAH9	C3orf39
761	DNAH9	ALG8	rs3826450	rs579711	DNAH9	C3orf59
762	DNAH9	ALK	rs3826450	rs17007931	DNAH9	C3orf63
763	DNAH9	ALK	rs3826450	rs12714277	DNAH9	C3orf64
764	DNAH9	ALK	rs3826450	rs11886642	DNAH9	C4BPB
765	DNAH9	ALK	rs3826450	rs4666212	DNAH9	C4orf11
766	DNAH9	ALK	rs3826450	rs4128317	DNAH9	C4orf13
767	DNAH9	ALK	rs3826450	rs12465577	DNAH9	C4orf14
768	DNAH9	ALK	rs3826450	rs6711471	DNAH9	C4orf18
769	DNAH9	ALK	rs3826450	rs10495773	DNAH9	C4orf8
770	DNAH9	ALK	rs3826450	rs10186747	DNAH9	C4orf9
771	DNAH9	ALK	rs3826450	rs2254208	DNAH9	C5orf13
772	DNAH9	ALK	rs3826450	rs2631986	DNAH9	C5orf20
773	DNAH9	ALK	rs3826450	rs2631987	DNAH9	C5orf22
774	DNAH9	ALK	rs3826450	rs2631988	DNAH9	C6
775	DNAH9	ALK	rs3826450	rs2541169	DNAH9	C6orf10
776	DNAH9	ALK	rs3826450	rs2631962	DNAH9	C6orf105
777	DNAH9	ALK	rs3826450	rs2541205	DNAH9	C6orf107
778	DNAH9	ALK	rs3826450	rs2247443	DNAH9	C6orf117
779	DNAH9	ALK	rs3826450	rs2541194	DNAH9	C6orf118
780	DNAH9	ALK	rs3826450	rs2257135	DNAH9	C6orf125
781	DNAH9	ALK	rs3826450	rs2631955	DNAH9	C6orf142
782	DNAH9	ALK	rs3826450	rs2631956	DNAH9	C6orf148
783	DNAH9	ALK	rs3826450	rs2541186	DNAH9	C6orf149
784	DNAH9	ALKBH1	rs3826450	rs2299930	DNAH9	C6orf152
785	DNAH9	ALMS1	rs3826450	rs6706409	DNAH9	C6orf155
786	DNAH9	ALMS1	rs3826450	rs6747145	DNAH9	C6orf157
787	DNAH9	ALMS1	rs3826450	rs6748040	DNAH9	C6orf162
788	DNAH9	ALOX5	rs3826450	rs7093687	DNAH9	C6orf163
789	DNAH9	ALOX5	rs3826450	rs6413416	DNAH9	C6orf165
790	DNAH9	ALOX5	rs3826450	rs6593482	DNAH9	C6orf166
791	DNAH9	ALOX5	rs3826450	rs7913948	DNAH9	C6orf168
792	DNAH9	ALOX5	rs3826450	rs3824613	DNAH9	C6orf170
793	DNAH9	ALOX5	rs3826450	rs745986	DNAH9	C6orf191
794	DNAH9	ALOX5	rs3826450	rs7919239	DNAH9	C6orf199
795	DNAH9	ALOX5AP	rs3826450	rs10162089	DNAH9	C6orf203
796	DNAH9	ALOX5AP	rs3826450	rs3803277	DNAH9	C6orf208
797	DNAH9	ALOX5AP	rs3826450	rs4147063	DNAH9	C6orf26
798	DNAH9	ALOX5AP	rs3826450	rs4147064	DNAH9	C6orf59
799	DNAH9	ALOX5AP	rs3826450	rs4147062	DNAH9	C6orf60
800	DNAH9	ALOX5AP	rs3826450	rs9506352	DNAH9	C6orf79
801	DNAH9	ALOX5AP	rs3826450	rs9670531	DNAH9	C6orf85
802	DNAH9	ALOX5AP	rs3826450	rs9671182	DNAH9	C7
803	DNAH9	ALOX5AP	rs3826450	rs10507393	DNAH9	C7orf10
804	DNAH9	ALOXE3	rs3826450	rs4792239	DNAH9	C7orf13
805	DNAH9	ALPK1	rs3826450	rs1859142	DNAH9	C7orf25
806	DNAH9	ALPK1	rs3826450	rs10488907	DNAH9	C7orf27
807	DNAH9	ALPK1	rs3826450	rs767856	DNAH9	C7orf31
808	DNAH9	ALPK3	rs3826450	rs11853985	DNAH9	C8A
809	DNAH9	ALS2CL	rs3826450	rs6797188	DNAH9	C8B
810	DNAH9	ALS2CR12	rs3826450	rs7570324	DNAH9	C8ORFK23
811	DNAH9	ALS2CR12	rs3826450	rs6714736	DNAH9	C8orf13
812	DNAH9	ALS2CR12	rs3826450	rs13014235	DNAH9	C8orf32
813	DNAH9	ALS2CR19	rs3826450	rs6727754	DNAH9	C8orf34
814	DNAH9	ALS2CR19	rs3826450	rs17248501	DNAH9	C8orf36
815	DNAH9	ALS2CR19	rs3826450	rs12619069	DNAH9	C8orf4
816	DNAH9	ALS2CR19	rs3826450	rs10490296	DNAH9	C8orf42
817	DNAH9	ALS2CR19	rs3826450	rs7606468	DNAH9	C8orf47
818	DNAH9	ALS2CR19	rs3826450	rs12615597	DNAH9	C8orf49
819	DNAH9	ALS2CR19	rs3826450	rs7594732	DNAH9	C8orf54
820	DNAH9	ALS2CR19	rs3826450	rs1861508	DNAH9	C8orf70
821	DNAH9	ALS2CR19	rs3826450	rs7569350	DNAH9	C8orf72
822	DNAH9	ALS2CR7	rs3826450	rs7592357	DNAH9	C8orf78
823	DNAH9	ALX3	rs3826450	rs3820664	DNAH9	C8orf79
824	DNAH9	ALX3	rs3826450	rs11102051	DNAH9	C9orf10
825	DNAH9	ALX3	rs3826450	rs10857811	DNAH9	C9orf103
826	DNAH9	ALX4	rs3826450	rs2013594	DNAH9	C9orf106
827	DNAH9	AMAC1	rs3826450	rs4286150	DNAH9	C9orf10OS
828	DNAH9	AMBP	rs3826450	rs11788411	DNAH9	C9orf11
829	DNAH9	AMELX	rs3826450	rs946252	DNAH9	C9orf116
830	DNAH9	AMICA1	rs3826450	rs619250	DNAH9	C9orf121
831	DNAH9	AMICA1	rs3826450	rs1793169	DNAH9	C9orf123
832	DNAH9	AMICA1	rs3826450	rs17121871	DNAH9	C9orf126
833	DNAH9	AMICA1	rs3826450	rs1805	DNAH9	C9orf138
834	DNAH9	AMIGO2	rs3826450	rs11183722	DNAH9	C9orf156
835	DNAH9	AMIGO2	rs3826450	rs2898002	DNAH9	C9orf163
836	DNAH9	AMOTL1	rs3826450	rs4753626	DNAH9	C9orf19
837	DNAH9	AMOTL1	rs3826450	rs11020946	DNAH9	C9orf25
838	DNAH9	AMOTL1	rs3826450	rs3893908	DNAH9	C9orf26
839	DNAH9	AMOTL1	rs3826450	rs4753149	DNAH9	C9orf27
840	DNAH9	AMOTL1	rs3826450	rs2033367	DNAH9	C9orf28
841	DNAH9	AMOTL1	rs3826450	rs7115439	DNAH9	C9orf29
842	DNAH9	AMOTL1	rs3826450	rs4753633	DNAH9	C9orf3
843	DNAH9	AMOTL1	rs3826450	rs333018	DNAH9	C9orf39
844	DNAH9	AMOTL1	rs3826450	rs1486219	DNAH9	C9orf4
845	DNAH9	AMOTL1	rs3826450	rs333027	DNAH9	C9orf45
846	DNAH9	AMOTL1	rs3826450	rs878874	DNAH9	C9orf46
847	DNAH9	AMPD1	rs3826450	rs10776787	DNAH9	C9orf52
848	DNAH9	AMPD3	rs3826450	rs7939845	DNAH9	C9orf58
849	DNAH9	AMPD3	rs3826450	rs11042841	DNAH9	C9orf65
850	DNAH9	AMPD3	rs3826450	rs7113101	DNAH9	C9orf79
851	DNAH9	AMPD3	rs3826450	rs1466427	DNAH9	C9orf80
852	DNAH9	AMPD3	rs3826450	rs1001118	DNAH9	C9orf85
853	DNAH9	AMPD3	rs3826450	rs10840431	DNAH9	C9orf88
854	DNAH9	AMPH	rs3826450	rs2241114	DNAH9	C9orf9
855	DNAH9	AMPH	rs3826450	rs2893560	DNAH9	C9orf91
856	DNAH9	AMPH	rs3826450	rs2392578	DNAH9	C9orf93
857	DNAH9	AMPH	rs3826450	rs2302611	DNAH9	C9orf94
858	DNAH9	AMPH	rs3826450	rs11767573	DNAH9	C9orf97
859	DNAH9	AMPH	rs3826450	rs10249892	DNAH9	C9orf98
860	DNAH9	AMPH	rs3826450	rs3807404	DNAH9	CA10
861	DNAH9	AMPH	rs3826450	rs2083146	DNAH9	CA12
862	DNAH9	AMPH	rs3826450	rs3800797	DNAH9	CA6
863	DNAH9	AMZ1	rs3826450	rs2041343	DNAH9	CA8
864	DNAH9	AMZ2	rs3826450	rs7210814	DNAH9	CAB39
865	DNAH9	ANAPC1	rs3826450	rs4848209	DNAH9	CAB39L
866	DNAH9	ANAPC10	rs3826450	rs10032067	DNAH9	CABC1
867	DNAH9	ANAPC10	rs3826450	rs17781702	DNAH9	CABLES1
868	DNAH9	ANAPC10	rs3826450	rs1455137	DNAH9	CABP5
869	DNAH9	ANAPC13	rs3826450	rs6806417	DNAH9	CABP7
870	DNAH9	ANAPC13	rs3826450	rs6785027	DNAH9	CACNA1A
871	DNAH9	ANAPC5	rs3826450	rs1169961	DNAH9	CACNA1B
872	DNAH9	ANG	rs3826450	rs9322855	DNAH9	CACNA1C
873	DNAH9	ANG	rs3826450	rs1010461	DNAH9	CACNA1D
874	DNAH9	ANGPT1	rs3826450	rs1010824	DNAH9	CACNA1E
875	DNAH9	ANGPT1	rs3826450	rs6469101	DNAH9	CACNA1S
876	DNAH9	ANGPT1	rs3826450	rs2507799	DNAH9	CACNA2D1
877	DNAH9	ANGPT1	rs3826450	rs2514867	DNAH9	CACNA2D3
878	DNAH9	ANGPT1	rs3826450	rs1433192	DNAH9	CACNA2D4
879	DNAH9	ANGPT1	rs3826450	rs1433191	DNAH9	CACNB2
880	DNAH9	ANGPT1	rs3826450	rs2916085	DNAH9	CACNG2
881	DNAH9	ANGPT1	rs3826450	rs1654680	DNAH9	CACNG3
882	DNAH9	ANGPT1	rs3826450	rs1433172	DNAH9	CACNG4
883	DNAH9	ANGPT2	rs3826450	rs2916755	DNAH9	CACNG5
884	DNAH9	ANGPT2	rs3826450	rs2922889	DNAH9	CACNG6
885	DNAH9	ANGPT2	rs3826450	rs734702	DNAH9	CAD
886	DNAH9	ANGPT2	rs3826450	rs734701	DNAH9	CADPS
887	DNAH9	ANGPT2	rs3826450	rs734704	DNAH9	CADPS2
888	DNAH9	ANGPT2	rs3826450	rs1984860	DNAH9	CAGE1
889	DNAH9	ANGPT2	rs3826450	rs1984859	DNAH9	CALCA
890	DNAH9	ANGPT2	rs3826450	rs1984857	DNAH9	CALCB
891	DNAH9	ANGPT2	rs3826450	rs2959812	DNAH9	CALCOCO1
892	DNAH9	ANGPT4	rs3826450	rs1556170	DNAH9	CALCOCO2
893	DNAH9	ANGPT4	rs3826450	rs6118169	DNAH9	CALCR
894	DNAH9	ANGPT4	rs3826450	rs6055803	DNAH9	CALD1
895	DNAH9	ANGPT4	rs3826450	rs478451	DNAH9	CALM3
896	DNAH9	ANGPTL2	rs3826450	rs2297866	DNAH9	CALN1
897	DNAH9	ANGPTL2	rs3826450	rs11792699	DNAH9	CAMK1D
898	DNAH9	ANGPTL2	rs3826450	rs1556887	DNAH9	CAMK2B
899	DNAH9	ANK1	rs3826450	rs492083	DNAH9	CAMK2D
900	DNAH9	ANK1	rs3826450	rs484328	DNAH9	CAMK2G
901	DNAH9	ANK1	rs3826450	rs474059	DNAH9	CAMK4
902	DNAH9	ANK1	rs3826450	rs563118	DNAH9	CAMKK1
903	DNAH9	ANK1	rs3826450	rs801100	DNAH9	CAMTA1
904	DNAH9	ANK1	rs3826450	rs7831492	DNAH9	CAND1
905	DNAH9	ANK2	rs3826450	rs11726138	DNAH9	CAP1
906	DNAH9	ANK2	rs3826450	rs7683186	DNAH9	CAP2
907	DNAH9	ANK2	rs3826450	rs7683536	DNAH9	CAPG
908	DNAH9	ANK2	rs3826450	rs6533666	DNAH9	CAPN11
909	DNAH9	ANK2	rs3826450	rs17476377	DNAH9	CAPN13
910	DNAH9	ANK2	rs3826450	rs11733187	DNAH9	CAPN9
911	DNAH9	ANK2	rs3826450	rs313954	DNAH9	CAPS2
912	DNAH9	ANK2	rs3826450	rs313955	DNAH9	CAPZA1
913	DNAH9	ANK2	rs3826450	rs2352185	DNAH9	CAPZB
914	DNAH9	ANK3	rs3826450	rs10994148	DNAH9	CARD11
915	DNAH9	ANK3	rs3826450	rs7078873	DNAH9	CARD12
916	DNAH9	ANK3	rs3826450	rs11596260	DNAH9	CARD14
917	DNAH9	ANK3	rs3826450	rs10761452	DNAH9	CARD15
918	DNAH9	ANK3	rs3826450	rs7077937	DNAH9	CARD8
919	DNAH9	ANK3	rs3826450	rs3750800	DNAH9	CARHSP1
920	DNAH9	ANK3	rs3826450	rs10994259	DNAH9	CASC1
921	DNAH9	ANK3	rs3826450	rs7098008	DNAH9	CASK
922	DNAH9	ANK3	rs3826450	rs10821727	DNAH9	CASP10
923	DNAH9	ANKDD1A	rs3826450	rs11630459	DNAH9	CASP14
924	DNAH9	ANKFN1	rs3826450	rs887787	DNAH9	CASP4
925	DNAH9	ANKFN1	rs3826450	rs957724	DNAH9	CASP5
926	DNAH9	ANKFY1	rs3826450	rs4790587	DNAH9	CASP7
927	DNAH9	ANKFY1	rs3826450	rs10521130	DNAH9	CASQ2
928	DNAH9	ANKFY1	rs3826450	rs4284685	DNAH9	CASR
929	DNAH9	ANKFY1	rs3826450	rs1982177	DNAH9	CAST
930	DNAH9	ANKFY1	rs3826450	rs9907369	DNAH9	CAST1
931	DNAH9	ANKFY1	rs3826450	rs1821860	DNAH9	CAT
932	DNAH9	ANKFY1	rs3826450	rs9915670	DNAH9	CATSPER4
933	DNAH9	ANKFY1	rs3826450	rs12601993	DNAH9	CBL
934	DNAH9	ANKFY1	rs3826450	rs9913077	DNAH9	CBLB
935	DNAH9	ANKFY1	rs3826450	rs1045738	DNAH9	CBR1
936	DNAH9	ANKH	rs3826450	rs258229	DNAH9	CBWD1
937	DNAH9	ANKH	rs3826450	rs31916	DNAH9	CCBE1
938	DNAH9	ANKH	rs3826450	rs1550826	DNAH9	CCDC11
939	DNAH9	ANKH	rs3826450	rs1374080	DNAH9	CCDC13
940	DNAH9	ANKH	rs3826450	rs2921600	DNAH9	CCDC15
941	DNAH9	ANKH	rs3826450	rs835153	DNAH9	CCDC18
942	DNAH9	ANKHD1	rs3826450	rs7356554	DNAH9	CCDC22
943	DNAH9	ANKK1	rs3826450	rs10891544	DNAH9	CCDC23
944	DNAH9	ANKMY1	rs3826450	rs10933610	DNAH9	CCDC26
945	DNAH9	ANKMY1	rs3826450	rs3821348	DNAH9	CCDC28A
946	DNAH9	ANKRD10	rs3826450	rs7332528	DNAH9	CCDC3
947	DNAH9	ANKRD10	rs3826450	rs1926715	DNAH9	CCDC33
948	DNAH9	ANKRD10	rs3826450	rs4773270	DNAH9	CCDC37
949	DNAH9	ANKRD10	rs3826450	rs7987467	DNAH9	CCDC38
950	DNAH9	ANKRD10	rs3826450	rs4773279	DNAH9	CCDC42
951	DNAH9	ANKRD11	rs3826450	rs2086824	DNAH9	CCDC46
952	DNAH9	ANKRD12	rs3826450	rs10451358	DNAH9	CCDC52
953	DNAH9	ANKRD12	rs3826450	rs8092135	DNAH9	CCDC53
954	DNAH9	ANKRD15	rs3826450	rs9407292	DNAH9	CCDC54
955	DNAH9	ANKRD15	rs3826450	rs10491598	DNAH9	CCDC6
956	DNAH9	ANKRD15	rs3826450	rs10156623	DNAH9	CCDC60
957	DNAH9	ANKRD15	rs3826450	rs9408655	DNAH9	CCDC66
958	DNAH9	ANKRD15	rs3826450	rs10739107	DNAH9	CCDC67
959	DNAH9	ANKRD15	rs3826450	rs4742225	DNAH9	CCDC7
960	DNAH9	ANKRD15	rs3826450	rs4742226	DNAH9	CCDC73
961	DNAH9	ANKRD15	rs3826450	rs10815570	DNAH9	CCDC81
962	DNAH9	ANKRD15	rs3826450	rs7848729	DNAH9	CCDC83
963	DNAH9	ANKRD15	rs3826450	rs10758862	DNAH9	CCDC86
964	DNAH9	ANKRD15	rs3826450	rs2296050	DNAH9	CCDC89
965	DNAH9	ANKRD19	rs3826450	rs17380657	DNAH9	CCDC91
966	DNAH9	ANKRD22	rs3826450	rs10736363	DNAH9	CCDC92
967	DNAH9	ANKRD22	rs3826450	rs1214563	DNAH9	CCDC93
968	DNAH9	ANKRD22	rs3826450	rs4498883	DNAH9	CCDC94
969	DNAH9	ANKRD22	rs3826450	rs4934425	DNAH9	CCDC96
970	DNAH9	ANKRD25	rs3826450	rs7249565	DNAH9	CCK
971	DNAH9	ANKRD26	rs3826450	rs2297145	DNAH9	CCKBR
972	DNAH9	ANKRD27	rs3826450	rs259228	DNAH9	CCL13
973	DNAH9	ANKRD27	rs3826450	rs259218	DNAH9	CCL18
974	DNAH9	ANKRD27	rs3826450	rs259217	DNAH9	CCL19
975	DNAH9	ANKRD30A	rs3826450	rs1782076	DNAH9	CCL2
976	DNAH9	ANKRD30A	rs3826450	rs1148259	DNAH9	CCL21
977	DNAH9	ANKRD30A	rs3826450	rs1148263	DNAH9	CCL23
978	DNAH9	ANKRD38	rs3826450	rs10789108	DNAH9	CCL27
979	DNAH9	ANKRD38	rs3826450	rs1886834	DNAH9	CCL7
980	DNAH9	ANKRD38	rs3826450	rs10889318	DNAH9	CCL8
981	DNAH9	ANKRD38	rs3826450	rs2366209	DNAH9	CCNB1IP1
982	DNAH9	ANKRD40	rs3826450	rs4794179	DNAH9	CCND2
983	DNAH9	ANKRD44	rs3826450	rs4850410	DNAH9	CCND3
984	DNAH9	ANKRD46	rs3826450	rs17428846	DNAH9	CCNE1
985	DNAH9	ANKRD46	rs3826450	rs17428901	DNAH9	CCNG2
986	DNAH9	ANKRD6	rs3826450	rs854864	DNAH9	CCR2
987	DNAH9	ANKRD6	rs3826450	rs7754145	DNAH9	CCR3
988	DNAH9	ANKRD6	rs3826450	rs7772695	DNAH9	CCT7
989	DNAH9	ANKRD6	rs3826450	rs1328016	DNAH9	CD14
990	DNAH9	ANKS1A	rs3826450	rs13210323	DNAH9	CD160
991	DNAH9	ANKS1B	rs3826450	rs4762212	DNAH9	CD1D
992	DNAH9	ANKS1B	rs3826450	rs200784	DNAH9	CD200
993	DNAH9	ANKS1B	rs3826450	rs524857	DNAH9	CD200R2
994	DNAH9	ANKS1B	rs3826450	rs7487923	DNAH9	CD207
995	DNAH9	ANKS1B	rs3826450	rs11109705	DNAH9	CD209
996	DNAH9	ANKS1B	rs3826450	rs2372635	DNAH9	CD22
997	DNAH9	ANKS1B	rs3826450	rs7297221	DNAH9	CD244
998	DNAH9	ANKS1B	rs3826450	rs2888378	DNAH9	CD274
999	DNAH9	ANKS1B	rs3826450	rs7970121	DNAH9	CD276
1000	DNAH9	ANKS1B	rs3826450	rs4762548	DNAH9	CD28
1001	DNAH9	ANKS1B	rs3826450	rs2372642	DNAH9	CD2AP
1002	DNAH9	ANKS1B	rs3826450	rs7299393	DNAH9	CD33
1003	DNAH9	ANKS1B	rs3826450	rs7313721	DNAH9	CD33L3
1004	DNAH9	ANKS1B	rs3826450	rs7314469	DNAH9	CD34
1005	DNAH9	ANKS1B	rs3826450	rs4762222	DNAH9	CD36
1006	DNAH9	ANKS1B	rs3826450	rs4762556	DNAH9	CD38
1007	DNAH9	ANKS1B	rs3826450	rs10860392	DNAH9	CD3D
1008	DNAH9	ANKS1B	rs3826450	rs7965982	DNAH9	CD44
1009	DNAH9	ANKS1B	rs3826450	rs7979379	DNAH9	CD47
1010	DNAH9	ANKS1B	rs3826450	rs6538901	DNAH9	CD48
1011	DNAH9	ANKS1B	rs3826450	rs6538902	DNAH9	CD53
1012	DNAH9	ANKS1B	rs3826450	rs4237909	DNAH9	CD59
1013	DNAH9	ANKS1B	rs3826450	rs931480	DNAH9	CD6
1014	DNAH9	ANKS1B	rs3826450	rs1492251	DNAH9	CD83
1015	DNAH9	ANKS1B	rs3826450	rs10777965	DNAH9	CD84
1016	DNAH9	ANKS1B	rs3826450	rs10860438	DNAH9	CD9
1017	DNAH9	ANKS1B	rs3826450	rs1995991	DNAH9	CD93
1018	DNAH9	ANKS6	rs3826450	rs7027771	DNAH9	CDA
1019	DNAH9	ANLN	rs3826450	rs1419985	DNAH9	CDADC1
1020	DNAH9	ANP32A	rs3826450	rs767453	DNAH9	CDC14B
1021	DNAH9	ANP32A	rs3826450	rs11632583	DNAH9	CDC16
1022	DNAH9	ANP32A	rs3826450	rs2924633	DNAH9	CDC2L6
1023	DNAH9	ANP32B	rs3826450	rs10283737	DNAH9	CDC42BPA
1024	DNAH9	ANTXR1	rs3826450	rs10189815	DNAH9	CDC42BPB
1025	DNAH9	ANTXR1	rs3826450	rs7564412	DNAH9	CDC42EP5
1026	DNAH9	ANTXR1	rs3826450	rs6546489	DNAH9	CDCA1
1027	DNAH9	ANTXR1	rs3826450	rs4464317	DNAH9	CDCA2
1028	DNAH9	ANTXR1	rs3826450	rs4384823	DNAH9	CDCA7
1029	DNAH9	ANTXR1	rs3826450	rs13035541	DNAH9	CDCP1
1030	DNAH9	ANTXR1	rs3826450	rs11692547	DNAH9	CDH1
1031	DNAH9	ANTXR2	rs3826450	rs7690697	DNAH9	CDH10
1032	DNAH9	ANTXR2	rs3826450	rs11098948	DNAH9	CDH12
1033	DNAH9	ANTXR2	rs3826450	rs10023688	DNAH9	CDH13
1034	DNAH9	ANTXR2	rs3826450	rs4561875	DNAH9	CDH17
1035	DNAH9	ANTXR2	rs3826450	rs6811382	DNAH9	CDH18
1036	DNAH9	ANTXR2	rs3826450	rs17509802	DNAH9	CDH19
1037	DNAH9	ANXA10	rs3826450	rs2676118	DNAH9	CDH2
1038	DNAH9	ANXA13	rs3826450	rs6470173	DNAH9	CDH22
1039	DNAH9	ANXA13	rs3826450	rs13258681	DNAH9	CDH23
1040	DNAH9	ANXA13	rs3826450	rs11774189	DNAH9	CDH4
1041	DNAH9	ANXA13	rs3826450	rs12156087	DNAH9	CDH6
1042	DNAH9	ANXA13	rs3826450	rs17258233	DNAH9	CDK5RAP2
1043	DNAH9	ANXA2	rs3826450	rs9972449	DNAH9	CDK5RAP3
1044	DNAH9	ANXA2	rs3826450	rs11854079	DNAH9	CDK6
1045	DNAH9	ANXA2	rs3826450	rs3825957	DNAH9	CDKAL1
1046	DNAH9	ANXA2	rs3826450	rs3743270	DNAH9	CDKL1
1047	DNAH9	ANXA2	rs3826450	rs8037326	DNAH9	CDKL4
1048	DNAH9	ANXA2	rs3826450	rs11633619	DNAH9	CDKN1A
1049	DNAH9	ANXA2	rs3826450	rs12439973	DNAH9	CDON
1050	DNAH9	ANXA2	rs3826450	rs2168013	DNAH9	CDS1
1051	DNAH9	ANXA3	rs3826450	rs1546176	DNAH9	CDS2
1052	DNAH9	ANXA3	rs3826450	rs4975071	DNAH9	CDSN
1053	DNAH9	ANXA3	rs3826450	rs17003396	DNAH9	CDX1
1054	DNAH9	ANXA4	rs3826450	rs10177224	DNAH9	CDYL
1055	DNAH9	ANXA4	rs3826450	rs12622388	DNAH9	CDYL2
1056	DNAH9	ANXA4	rs3826450	rs722265	DNAH9	CEACAM20
1057	DNAH9	ANXA6	rs3826450	rs868641	DNAH9	CEACAM3
1058	DNAH9	ANXA6	rs3826450	rs4958893	DNAH9	CEACAM4
1059	DNAH9	ANXA6	rs3826450	rs7718492	DNAH9	CEACAM5
1060	DNAH9	AOF1	rs3826450	rs372534	DNAH9	CEACAM7
1061	DNAH9	AOF1	rs3826450	rs214612	DNAH9	CEBPE
1062	DNAH9	AOF1	rs3826450	rs214609	DNAH9	CEBPG
1063	DNAH9	AOF2	rs3826450	rs522802	DNAH9	CECR1
1064	DNAH9	AOX1	rs3826450	rs2293524	DNAH9	CECR5
1065	DNAH9	AOX1	rs3826450	rs10187029	DNAH9	CECR6
1066	DNAH9	AOX1	rs3826450	rs10206891	DNAH9	CEI
1067	DNAH9	AOX1	rs3826450	rs3795968	DNAH9	CEL
1068	DNAH9	AOX1	rs3826450	rs2540064	DNAH9	CENTA2
1069	DNAH9	AP1B1	rs3826450	rs5752905	DNAH9	CENTG2
1070	DNAH9	AP1S2	rs3826450	rs4830998	DNAH9	CEP110
1071	DNAH9	AP2A1	rs3826450	rs7251463	DNAH9	CEP135
1072	DNAH9	AP2S1	rs3826450	rs8100637	DNAH9	CEP152
1073	DNAH9	AP3B1	rs3826450	rs9293729	DNAH9	CEP170
1074	DNAH9	AP3B1	rs3826450	rs10043485	DNAH9	CEP55
1075	DNAH9	AP3S2	rs3826450	rs12594808	DNAH9	CEP63
1076	DNAH9	AP4E1	rs3826450	rs12595526	DNAH9	CEP68
1077	DNAH9	AP4S1	rs3826450	rs4981818	DNAH9	CEP70
1078	DNAH9	AP4S1	rs3826450	rs7155228	DNAH9	CEP72
1079	DNAH9	APBA1	rs3826450	rs7021184	DNAH9	CERK
1080	DNAH9	APBA1	rs3826450	rs1331977	DNAH9	CESK1
1081	DNAH9	APBA1	rs3826450	rs4744569	DNAH9	CETP
1082	DNAH9	APBA1	rs3826450	rs2309515	DNAH9	CFDP1
1083	DNAH9	APBA1	rs3826450	rs10746682	DNAH9	CFH
1084	DNAH9	APBA1	rs3826450	rs10867845	DNAH9	CFI
1085	DNAH9	APBB1IP	rs3826450	rs945291	DNAH9	CFTR
1086	DNAH9	APBB1IP	rs3826450	rs10829005	DNAH9	CGI-09
1087	DNAH9	APBB1IP	rs3826450	rs766676	DNAH9	CGI-96
1088	DNAH9	APBB1IP	rs3826450	rs787060	DNAH9	CGN
1089	DNAH9	APBB1IP	rs3826450	rs10829019	DNAH9	CGNL1
1090	DNAH9	APBB1IP	rs3826450	rs11015154	DNAH9	CHAF1B
1091	DNAH9	APBB1IP	rs3826450	rs11015156	DNAH9	CHAT
1092	DNAH9	APBB2	rs3826450	rs17588062	DNAH9	CHCHD3
1093	DNAH9	APBB2	rs3826450	rs873871	DNAH9	CHCHD6
1094	DNAH9	APBB2	rs3826450	rs6857846	DNAH9	CHCHD8
1095	DNAH9	APBB2	rs3826450	rs6814800	DNAH9	CHD1L
1096	DNAH9	APBB2	rs3826450	rs12510997	DNAH9	CHD2
1097	DNAH9	APBB2	rs3826450	rs7690478	DNAH9	CHD6
1098	DNAH9	APBB2	rs3826450	rs4327523	DNAH9	CHD7
1099	DNAH9	APBB2	rs3826450	rs7679154	DNAH9	CHD9
1100	DNAH9	APBB2	rs3826450	rs4861342	DNAH9	CHDH
1101	DNAH9	APBB2	rs3826450	rs1876493	DNAH9	CHEK1
1102	DNAH9	APBB2	rs3826450	rs969879	DNAH9	CHES1
1103	DNAH9	APBB2	rs3826450	rs12331383	DNAH9	CHFR
1104	DNAH9	APBB2	rs3826450	rs7659645	DNAH9	CHGA
1105	DNAH9	APBB2	rs3826450	rs11735595	DNAH9	CHI3L1
1106	DNAH9	APBB2	rs3826450	rs16852924	DNAH9	CHI3L2
1107	DNAH9	APCDD1	rs3826450	rs539412	DNAH9	CHID1
1108	DNAH9	APIP	rs3826450	rs1998603	DNAH9	CHIT1
1109	DNAH9	APIP	rs3826450	rs1571134	DNAH9	CHKA
1110	DNAH9	APIP	rs3826450	rs2915224	DNAH9	CHL1
1111	DNAH9	APIP	rs3826450	rs1430855	DNAH9	CHM
1112	DNAH9	APIP	rs3826450	rs2985389	DNAH9	CHMP1B
1113	DNAH9	APIP	rs3826450	rs2915223	DNAH9	CHMP4B
1114	DNAH9	APIP	rs3826450	rs2915222	DNAH9	CHMP5
1115	DNAH9	APIP	rs3826450	rs2915220	DNAH9	CHN2
1116	DNAH9	APIP	rs3826450	rs1326940	DNAH9	CHPT1
1117	DNAH9	APIP	rs3826450	rs1326941	DNAH9	CHRM2
1118	DNAH9	APIP	rs3826450	rs1326942	DNAH9	CHRM3
1119	DNAH9	APIP	rs3826450	rs2986429	DNAH9	CHRM5
1120	DNAH9	APIP	rs3826450	rs2956106	DNAH9	CHRNA1
1121	DNAH9	APIP	rs3826450	rs17348711	DNAH9	CHRNA10
1122	DNAH9	APLP2	rs3826450	rs7483775	DNAH9	CHRNA6
1123	DNAH9	APLP2	rs3826450	rs7103088	DNAH9	CHRNA7
1124	DNAH9	APOA4	rs3826450	rs7396835	DNAH9	CHRNA9
1125	DNAH9	APOA4	rs3826450	rs7396851	DNAH9	CHRND
1126	DNAH9	APOB	rs3826450	rs1469513	DNAH9	CHST11
1127	DNAH9	APOB	rs3826450	rs1713223	DNAH9	CHST6
1128	DNAH9	APOBEC1	rs3826450	rs9651863	DNAH9	CHST7
1129	DNAH9	APOBEC3A	rs3826450	rs17298479	DNAH9	CHST8
1130	DNAH9	APOBEC4	rs3826450	rs1174662	DNAH9	CHST9
1131	DNAH9	APOL1	rs3826450	rs136187	DNAH9	CHX10
1132	DNAH9	APOL1	rs3826450	rs767855	DNAH9	CIAS1
1133	DNAH9	APOL3	rs3826450	rs5756080	DNAH9	CIB1
1134	DNAH9	APOL3	rs3826450	rs132612	DNAH9	CIB4
1135	DNAH9	APOL4	rs3826450	rs6000190	DNAH9	CIITA
1136	DNAH9	APOM	rs3826450	rs805297	DNAH9	CIT
1137	DNAH9	APP	rs3826450	rs429410	DNAH9	CKAP4
1138	DNAH9	APP	rs3826450	rs440666	DNAH9	CLASP2
1139	DNAH9	APP	rs3826450	rs9982134	DNAH9	CLC
1140	DNAH9	APRIN	rs3826450	rs1324414	DNAH9	CLCA1
1141	DNAH9	APRT	rs3826450	rs11076716	DNAH9	CLCA3
1142	DNAH9	APRT	rs3826450	rs3826067	DNAH9	CLCA4
1143	DNAH9	APXL	rs3826450	rs5934708	DNAH9	CLCN6
1144	DNAH9	APXL	rs3826450	rs4830665	DNAH9	CLDN1
1145	DNAH9	APXL	rs3826450	rs2051687	DNAH9	CLDN10
1146	DNAH9	APXL	rs3826450	rs2239425	DNAH9	CLDN14
1147	DNAH9	APXL	rs3826450	rs5934719	DNAH9	CLDN17
1148	DNAH9	APXL	rs3826450	rs4830677	DNAH9	CLDN6
1149	DNAH9	APXL	rs3826450	rs3815015	DNAH9	CLEC12A
1150	DNAH9	AQP1	rs3826450	rs10238376	DNAH9	CLEC12B
1151	DNAH9	AQP2	rs3826450	rs467199	DNAH9	CLEC14A
1152	DNAH9	AQP2	rs3826450	rs10875989	DNAH9	CLEC1B
1153	DNAH9	AQP3	rs3826450	rs2992817	DNAH9	CLEC2A
1154	DNAH9	AQP4	rs3826450	rs8094228	DNAH9	CLEC2B
1155	DNAH9	AQP9	rs3826450	rs12899929	DNAH9	CLEC3A
1156	DNAH9	AQP9	rs3826450	rs4775014	DNAH9	CLEC3B
1157	DNAH9	AQP9	rs3826450	rs10518966	DNAH9	CLEC4C
1158	DNAH9	ARAF	rs3826450	rs2858769	DNAH9	CLEC6A
1159	DNAH9	ARCN1	rs3826450	rs17122278	DNAH9	CLIC5
1160	DNAH9	ARFGAP3	rs3826450	rs4820483	DNAH9	CLIC6
1161	DNAH9	ARFGAP3	rs3826450	rs9607948	DNAH9	CLLU1
1162	DNAH9	ARFGAP3	rs3826450	rs5758951	DNAH9	CLPB
1163	DNAH9	ARFGAP3	rs3826450	rs2024645	DNAH9	CLSTN2
1164	DNAH9	ARFGAP3	rs3826450	rs5758965	DNAH9	CLTA
1165	DNAH9	ARFGAP3	rs3826450	rs2273142	DNAH9	CLTC
1166	DNAH9	ARFGAP3	rs3826450	rs5758972	DNAH9	CLTCL1
1167	DNAH9	ARFGAP3	rs3826450	rs738536	DNAH9	CLYBL
1168	DNAH9	ARFGAP3	rs3826450	rs4822208	DNAH9	CMA1
1169	DNAH9	ARFGEF2	rs3826450	rs6012564	DNAH9	CMIP
1170	DNAH9	ARFIP1	rs3826450	rs4490441	DNAH9	CMKLR1
1171	DNAH9	ARFIP1	rs3826450	rs4696360	DNAH9	CMKOR1
1172	DNAH9	ARHGAP10	rs3826450	rs6535574	DNAH9	CML2
1173	DNAH9	ARHGAP10	rs3826450	rs6838916	DNAH9	CMPK
1174	DNAH9	ARHGAP12	rs3826450	rs1041544	DNAH9	CMTM4
1175	DNAH9	ARHGAP12	rs3826450	rs7092454	DNAH9	CMTM6
1176	DNAH9	ARHGAP12	rs3826450	rs2799009	DNAH9	CMTM7
1177	DNAH9	ARHGAP15	rs3826450	rs354706	DNAH9	CMTM8
1178	DNAH9	ARHGAP15	rs3826450	rs16858984	DNAH9	CMYA1
1179	DNAH9	ARHGAP15	rs3826450	rs4525633	DNAH9	CMYA3
1180	DNAH9	ARHGAP15	rs3826450	rs13001543	DNAH9	CMYA5
1181	DNAH9	ARHGAP15	rs3826450	rs1980207	DNAH9	CNAP1
1182	DNAH9	ARHGAP15	rs3826450	rs12691689	DNAH9	CNBD1
1183	DNAH9	ARHGAP15	rs3826450	rs2048957	DNAH9	CNDP1
1184	DNAH9	ARHGAP17	rs3826450	rs7205696	DNAH9	CNGA1
1185	DNAH9	ARHGAP17	rs3826450	rs8051830	DNAH9	CNGA3
1186	DNAH9	ARHGAP17	rs3826450	rs9926676	DNAH9	CNGA4
1187	DNAH9	ARHGAP17	rs3826450	rs11074663	DNAH9	CNGB1
1188	DNAH9	ARHGAP17	rs3826450	rs8056443	DNAH9	CNIH3
1189	DNAH9	ARHGAP17	rs3826450	rs11074665	DNAH9	CNKSR3
1190	DNAH9	ARHGAP17	rs3826450	rs9889188	DNAH9	CNN1
1191	DNAH9	ARHGAP17	rs3826450	rs891842	DNAH9	CNNM1
1192	DNAH9	ARHGAP18	rs3826450	rs6920979	DNAH9	CNNM2
1193	DNAH9	ARHGAP18	rs3826450	rs1894642	DNAH9	CNNM4
1194	DNAH9	ARHGAP20	rs3826450	rs2053867	DNAH9	CNOT4
1195	DNAH9	ARHGAP20	rs3826450	rs2077943	DNAH9	CNOT6
1196	DNAH9	ARHGAP20	rs3826450	rs7929970	DNAH9	CNP
1197	DNAH9	ARHGAP21	rs3826450	rs12220759	DNAH9	CNR1
1198	DNAH9	ARHGAP22	rs3826450	rs4838594	DNAH9	CNTFR
1199	DNAH9	ARHGAP22	rs3826450	rs4838596	DNAH9	CNTN1
1200	DNAH9	ARHGAP22	rs3826450	rs11812546	DNAH9	CNTN2
1201	DNAH9	ARHGAP22	rs3826450	rs11101368	DNAH9	CNTN3
1202	DNAH9	ARHGAP22	rs3826450	rs10857592	DNAH9	CNTN4
1203	DNAH9	ARHGAP22	rs3826450	rs4450130	DNAH9	CNTN5
1204	DNAH9	ARHGAP22	rs3826450	rs10491041	DNAH9	CNTN6
1205	DNAH9	ARHGAP24	rs3826450	rs17387199	DNAH9	CNTNAP1
1206	DNAH9	ARHGAP24	rs3826450	rs17387344	DNAH9	CNTNAP2
1207	DNAH9	ARHGAP24	rs3826450	rs10020489	DNAH9	CNTNAP4
1208	DNAH9	ARHGAP24	rs3826450	rs11735639	DNAH9	CNTNAP5
1209	DNAH9	ARHGAP24	rs3826450	rs13152150	DNAH9	COBL
1210	DNAH9	ARHGAP24	rs3826450	rs7683733	DNAH9	COBLL1
1211	DNAH9	ARHGAP24	rs3826450	rs7662174	DNAH9	COG2
1212	DNAH9	ARHGAP24	rs3826450	rs345363	DNAH9	COG3
1213	DNAH9	ARHGAP24	rs3826450	rs6834349	DNAH9	COG4
1214	DNAH9	ARHGAP24	rs3826450	rs35900112	DNAH9	COG6
1215	DNAH9	ARHGAP24	rs3826450	rs346515	DNAH9	COL11A1
1216	DNAH9	ARHGAP25	rs3826450	rs7608597	DNAH9	COL13A1
1217	DNAH9	ARHGAP25	rs3826450	rs10176108	DNAH9	COL14A1
1218	DNAH9	ARHGAP25	rs3826450	rs4854506	DNAH9	COL15A1
1219	DNAH9	ARHGAP25	rs3826450	rs4068868	DNAH9	COL18A1
1220	DNAH9	ARHGAP25	rs3826450	rs10173408	DNAH9	COL19A1
1221	DNAH9	ARHGAP25	rs3826450	rs10173586	DNAH9	COL1A2
1222	DNAH9	ARHGAP25	rs3826450	rs4627611	DNAH9	COL20A1
1223	DNAH9	ARHGAP25	rs3826450	rs6747342	DNAH9	COL21A1
1224	DNAH9	ARHGAP25	rs3826450	rs6546435	DNAH9	COL22A1
1225	DNAH9	ARHGAP25	rs3826450	rs13000568	DNAH9	COL23A1
1226	DNAH9	ARHGAP25	rs3826450	rs17545022	DNAH9	COL24A1
1227	DNAH9	ARHGAP26	rs3826450	rs11956107	DNAH9	COL25A1
1228	DNAH9	ARHGAP26	rs3826450	rs28304	DNAH9	COL27A1
1229	DNAH9	ARHGAP26	rs3826450	rs830532	DNAH9	COL28A1
1230	DNAH9	ARHGAP26	rs3826450	rs26697	DNAH9	COL4A1
1231	DNAH9	ARHGAP26	rs3826450	rs712181	DNAH9	COL4A2
1232	DNAH9	ARHGAP26	rs3826450	rs712186	DNAH9	COL4A3
1233	DNAH9	ARHGAP26	rs3826450	rs173750	DNAH9	COL5A1
1234	DNAH9	ARHGAP26	rs3826450	rs698288	DNAH9	COL8A1
1235	DNAH9	ARHGAP26	rs3826450	rs712187	DNAH9	COLEC10
1236	DNAH9	ARHGAP26	rs3826450	rs1438733	DNAH9	COLEC11
1237	DNAH9	ARHGAP26	rs3826450	rs853162	DNAH9	COLEC12
1238	DNAH9	ARHGAP26	rs3826450	rs258759	DNAH9	COLQ
1239	DNAH9	ARHGAP26	rs3826450	rs258767	DNAH9	COMMD1
1240	DNAH9	ARHGAP28	rs3826450	rs8094429	DNAH9	COMMD10
1241	DNAH9	ARHGAP28	rs3826450	rs6506446	DNAH9	COMMD6
1242	DNAH9	ARHGAP28	rs3826450	rs6506447	DNAH9	COMT
1243	DNAH9	ARHGAP28	rs3826450	rs488370	DNAH9	COPB
1244	DNAH9	ARHGAP6	rs3826450	rs5933886	DNAH9	COPG2
1245	DNAH9	ARHGAP6	rs3826450	rs5979403	DNAH9	COPS7A
1246	DNAH9	ARHGAP6	rs3826450	rs5933905	DNAH9	COQ2
1247	DNAH9	ARHGAP6	rs3826450	rs5935130	DNAH9	COQ3
1248	DNAH9	ARHGAP8	rs3826450	rs5766113	DNAH9	COQ7
1249	DNAH9	ARHGAP8	rs3826450	rs7289868	DNAH9	CORIN
1250	DNAH9	ARHGAP8	rs3826450	rs2213530	DNAH9	CORO2A
1251	DNAH9	ARHGEF10	rs3826450	rs7015432	DNAH9	CORO2B
1252	DNAH9	ARHGEF10	rs3826450	rs17756915	DNAH9	COX10
1253	DNAH9	ARHGEF10	rs3826450	rs7386942	DNAH9	COX11
1254	DNAH9	ARHGEF10L	rs3826450	rs3766309	DNAH9	COX4NB
1255	DNAH9	ARHGEF10L	rs3826450	rs12067869	DNAH9	COX7B2
1256	DNAH9	ARHGEF10L	rs3826450	rs2354291	DNAH9	CP
1257	DNAH9	ARHGEF12	rs3826450	rs2305010	DNAH9	CPA3
1258	DNAH9	ARHGEF12	rs3826450	rs10790383	DNAH9	CPA4
1259	DNAH9	ARHGEF16	rs3826450	rs2487681	DNAH9	CPA6
1260	DNAH9	ARHGEF16	rs3826450	rs2821041	DNAH9	CPAMD8
1261	DNAH9	ARHGEF16	rs3826450	rs4648505	DNAH9	CPB1
1262	DNAH9	ARHGEF18	rs3826450	rs4804596	DNAH9	CPB2
1263	DNAH9	ARHGEF18	rs3826450	rs6603155	DNAH9	CPD
1264	DNAH9	ARHGEF19	rs3826450	rs221035	DNAH9	CPEB3
1265	DNAH9	ARHGEF3	rs3826450	rs10510788	DNAH9	CPN1
1266	DNAH9	ARHGEF3	rs3826450	rs17288908	DNAH9	CPNE2
1267	DNAH9	ARHGEF4	rs3826450	rs11687441	DNAH9	CPNE4
1268	DNAH9	ARHGEF4	rs3826450	rs12470817	DNAH9	CPNE5
1269	DNAH9	ARHGEF4	rs3826450	rs10153570	DNAH9	CPNE7
1270	DNAH9	ARHGEF4	rs3826450	rs12466662	DNAH9	CPNE8
1271	DNAH9	ARHGEF7	rs3826450	rs7337260	DNAH9	CPS1
1272	DNAH9	ARHGEF7	rs3826450	rs7998332	DNAH9	CPSF6
1273	DNAH9	ARHGEF7	rs3826450	rs7330975	DNAH9	CPVL
1274	DNAH9	ARHGEF7	rs3826450	rs3742179	DNAH9	CPXM2
1275	DNAH9	ARID1B	rs3826450	rs9372021	DNAH9	CR2
1276	DNAH9	ARID1B	rs3826450	rs9969052	DNAH9	CRADD
1277	DNAH9	ARID1B	rs3826450	rs6940739	DNAH9	CRAT
1278	DNAH9	ARID1B	rs3826450	rs7741196	DNAH9	CRB1
1279	DNAH9	ARID1B	rs3826450	rs7767829	DNAH9	CREB3L1
1280	DNAH9	ARID1B	rs3826450	rs9384524	DNAH9	CREB5
1281	DNAH9	ARID1B	rs3826450	rs10485200	DNAH9	CREBBP
1282	DNAH9	ARID1B	rs3826450	rs12205414	DNAH9	CREG1
1283	DNAH9	ARID1B	rs3826450	rs17054622	DNAH9	CRHR2
1284	DNAH9	ARID1B	rs3826450	rs12206666	DNAH9	CRIM1
1285	DNAH9	ARID1B	rs3826450	rs11156134	DNAH9	CRIPT
1286	DNAH9	ARID1B	rs3826450	rs9372035	DNAH9	CRISPLD1
1287	DNAH9	ARID1B	rs3826450	rs6928411	DNAH9	CRISPLD2
1288	DNAH9	ARID1B	rs3826450	rs6913825	DNAH9	CRKL
1289	DNAH9	ARID1B	rs3826450	rs6902173	DNAH9	CRKRS
1290	DNAH9	ARID1B	rs3826450	rs17344196	DNAH9	CRMP1
1291	DNAH9	ARID1B	rs3826450	rs6904955	DNAH9	CRNKL1
1292	DNAH9	ARID4A	rs3826450	rs7151036	DNAH9	CRNN
1293	DNAH9	ARID5A	rs3826450	rs2579502	DNAH9	CROP
1294	DNAH9	ARID5A	rs3826450	rs1011040	DNAH9	CRP
1295	DNAH9	ARID5B	rs3826450	rs4948488	DNAH9	CRSP2
1296	DNAH9	ARID5B	rs3826450	rs2893881	DNAH9	CRSP3
1297	DNAH9	ARID5B	rs3826450	rs6479778	DNAH9	CRSP8
1298	DNAH9	ARL14	rs3826450	rs1980277	DNAH9	CRTAC1
1299	DNAH9	ARL15	rs3826450	rs11950121	DNAH9	CRTAM
1300	DNAH9	ARL15	rs3826450	rs753124	DNAH9	CRTC1
1301	DNAH9	ARL15	rs3826450	rs3776739	DNAH9	CRYBB2
1302	DNAH9	ARL15	rs3826450	rs713210	DNAH9	CRYGN
1303	DNAH9	ARL15	rs3826450	rs11742692	DNAH9	CRYL1
1304	DNAH9	ARL15	rs3826450	rs156830	DNAH9	CRYM
1305	DNAH9	ARL15	rs3826450	rs26610	DNAH9	CSDA
1306	DNAH9	ARL15	rs3826450	rs26609	DNAH9	CSE1L
1307	DNAH9	ARL15	rs3826450	rs151806	DNAH9	CSF1
1308	DNAH9	ARL15	rs3826450	rs2454916	DNAH9	CSF1R
1309	DNAH9	ARL15	rs3826450	rs278065	DNAH9	CSF2RB
1310	DNAH9	ARL15	rs3826450	rs277341	DNAH9	CSMD1
1311	DNAH9	ARL15	rs3826450	rs277336	DNAH9	CSMD2
1312	DNAH9	ARL15	rs3826450	rs25854	DNAH9	CSMD3
1313	DNAH9	ARL15	rs3826450	rs2783	DNAH9	CSN2
1314	DNAH9	ARL15	rs3826450	rs7705101	DNAH9	CSN3
1315	DNAH9	ARL15	rs3826450	rs3797252	DNAH9	CSNK1A1
1316	DNAH9	ARL15	rs3826450	rs16882447	DNAH9	CSNK1A1L
1317	DNAH9	ARL15	rs3826450	rs35941	DNAH9	CSNK1G1
1318	DNAH9	ARL15	rs3826450	rs35938	DNAH9	CSPG2
1319	DNAH9	ARL3	rs3826450	rs7904252	DNAH9	CST1
1320	DNAH9	ARL3	rs3826450	rs7904396	DNAH9	CST5
1321	DNAH9	ARL4C	rs3826450	rs10194289	DNAH9	CST8
1322	DNAH9	ARL5B	rs3826450	rs7896918	DNAH9	CTBP2
1323	DNAH9	ARL5B	rs3826450	rs7922005	DNAH9	CTBS
1324	DNAH9	ARMC1	rs3826450	rs14213	DNAH9	CTCFL
1325	DNAH9	ARMC1	rs3826450	rs1053088	DNAH9	CTF1
1326	DNAH9	ARMC1	rs3826450	rs7823840	DNAH9	CTGF
1327	DNAH9	ARMC2	rs3826450	rs948522	DNAH9	CTNNA1
1328	DNAH9	ARMC4	rs3826450	rs1889522	DNAH9	CTNNA2
1329	DNAH9	ARMC4	rs3826450	rs1556642	DNAH9	CTNNA3
1330	DNAH9	ARMC4	rs3826450	rs4749273	DNAH9	CTNNAL1
1331	DNAH9	ARMC4	rs3826450	rs1334719	DNAH9	CTNNBIP1
1332	DNAH9	ARMC4	rs3826450	rs7907500	DNAH9	CTNNBL1
1333	DNAH9	ARMC4	rs3826450	rs1970631	DNAH9	CTNND1
1334	DNAH9	ARMC4	rs3826450	rs7074562	DNAH9	CTNND2
1335	DNAH9	ARMC4	rs3826450	rs7896951	DNAH9	CTRC
1336	DNAH9	ARMC4	rs3826450	rs7089040	DNAH9	CTSB
1337	DNAH9	ARMC6	rs3826450	rs929215	DNAH9	CTSL
1338	DNAH9	ARMC9	rs3826450	rs10181630	DNAH9	CTSL2
1339	DNAH9	ARNT2	rs3826450	rs17315253	DNAH9	CTTNBP2
1340	DNAH9	ARNT2	rs3826450	rs16972076	DNAH9	CUBN
1341	DNAH9	ARNTL	rs3826450	rs10832012	DNAH9	CUGBP2
1342	DNAH9	ARNTL	rs3826450	rs7947951	DNAH9	CUL1
1343	DNAH9	ARNTL	rs3826450	rs3816360	DNAH9	CUL3
1344	DNAH9	ARNTL2	rs3826450	rs4964058	DNAH9	CUL5
1345	DNAH9	ARNTL2	rs3826450	rs4931075	DNAH9	CUTL1
1346	DNAH9	ARNTL2	rs3826450	rs499675	DNAH9	CUTL2
1347	DNAH9	ARNTL2	rs3826450	rs2028693	DNAH9	CWF19L2
1348	DNAH9	ARPM1	rs3826450	rs12696304	DNAH9	CX36
1349	DNAH9	ARPP-21	rs3826450	rs9860326	DNAH9	CX40.1
1350	DNAH9	ARPP-21	rs3826450	rs11129662	DNAH9	CXADR
1351	DNAH9	ARPP-21	rs3826450	rs11718987	DNAH9	CXCL10
1352	DNAH9	ARRB1	rs3826450	rs2371216	DNAH9	CXCL11
1353	DNAH9	ARRB1	rs3826450	rs472112	DNAH9	CXCL13
1354	DNAH9	ARRB1	rs3826450	rs518232	DNAH9	CXCR6
1355	DNAH9	ARSB	rs3826450	rs337883	DNAH9	CXXC5
1356	DNAH9	ARSB	rs3826450	rs337894	DNAH9	CXorf26
1357	DNAH9	ARSB	rs3826450	rs337840	DNAH9	CXorf36
1358	DNAH9	ARSJ	rs3826450	rs766183	DNAH9	CXorf6
1359	DNAH9	ART3	rs3826450	rs7654988	DNAH9	CYB5D2
1360	DNAH9	ART3	rs3826450	rs11097232	DNAH9	CYB5R1
1361	DNAH9	ART5	rs3826450	rs10834677	DNAH9	CYB5R2
1362	DNAH9	ARTN	rs3826450	rs2108202	DNAH9	CYB5R3
1363	DNAH9	ARTN	rs3826450	rs6801	DNAH9	CYBRD1
1364	DNAH9	ARTN	rs3826450	rs6680421	DNAH9	CYCS
1365	DNAH9	ARTS-1	rs3826450	rs27038	DNAH9	CYFIP1
1366	DNAH9	ARTS-1	rs3826450	rs42398	DNAH9	CYLC2
1367	DNAH9	ARV1	rs3826450	rs10864649	DNAH9	CYLN2
1368	DNAH9	ASAH1	rs3826450	rs6981333	DNAH9	CYP11A1
1369	DNAH9	ASAH1	rs3826450	rs7833836	DNAH9	CYP19A1
1370	DNAH9	ASAH1	rs3826450	rs13282042	DNAH9	CYP1A2
1371	DNAH9	ASAH1	rs3826450	rs7825215	DNAH9	CYP20A1
1372	DNAH9	ASAH1	rs3826450	rs7824280	DNAH9	CYP24A1
1373	DNAH9	ASAH1	rs3826450	rs7825389	DNAH9	CYP2C8
1374	DNAH9	ASAH1	rs3826450	rs11986226	DNAH9	CYP2C9
1375	DNAH9	ASAH1	rs3826450	rs2283119	DNAH9	CYP2R1
1376	DNAH9	ASAH1	rs3826450	rs10108779	DNAH9	CYP46A1
1377	DNAH9	ASAH2	rs3826450	rs10825481	DNAH9	CYP4F3
1378	DNAH9	ASAH2	rs3826450	rs7091407	DNAH9	CYYR1
1379	DNAH9	ASAH2	rs3826450	rs7071083	DNAH9	ChGn
1380	DNAH9	ASAH3L	rs3826450	rs10757059	DNAH9	D15Wsu75e
1381	DNAH9	ASAHL	rs3826450	rs10518142	DNAH9	D21S2056E
1382	DNAH9	ASAM	rs3826450	rs11218961	DNAH9	DAAM1
1383	DNAH9	ASAM	rs3826450	rs11605822	DNAH9	DAB1
1384	DNAH9	ASAM	rs3826450	rs7102292	DNAH9	DAB2IP
1385	DNAH9	ASAP	rs3826450	rs17377610	DNAH9	DACH2
1386	DNAH9	ASAP	rs3826450	rs7685085	DNAH9	DAP3
1387	DNAH9	ASB1	rs3826450	rs542972	DNAH9	DAPK1
1388	DNAH9	ASB10	rs3826450	rs310586	DNAH9	DAPK2
1389	DNAH9	ASB15	rs3826450	rs4731112	DNAH9	DAPP1
1390	DNAH9	ASB17	rs3826450	rs1796812	DNAH9	DARS2
1391	DNAH9	ASB18	rs3826450	rs1530952	DNAH9	DAZAP1
1392	DNAH9	ASB18	rs3826450	rs6727328	DNAH9	DAZAP2
1393	DNAH9	ASB3	rs3826450	rs10190578	DNAH9	DBN1
1394	DNAH9	ASB3	rs3826450	rs6705712	DNAH9	DBNL
1395	DNAH9	ASB3	rs3826450	rs6714424	DNAH9	DCAMKL1
1396	DNAH9	ASB3	rs3826450	rs3821080	DNAH9	DCAMKL2
1397	DNAH9	ASB3	rs3826450	rs3770393	DNAH9	DCBLD1
1398	DNAH9	ASB3	rs3826450	rs12613353	DNAH9	DCC
1399	DNAH9	ASB4	rs3826450	rs17703967	DNAH9	DCDC2
1400	DNAH9	ASB9	rs3826450	rs2291123	DNAH9	DCHS2
1401	DNAH9	ASCC3	rs3826450	rs240785	DNAH9	DCLRE1A
1402	DNAH9	ASCC3	rs3826450	rs7452753	DNAH9	DCP1A
1403	DNAH9	ASCC3	rs3826450	rs9373571	DNAH9	DCT
1404	DNAH9	ASCC3	rs3826450	rs239211	DNAH9	DCTD
1405	DNAH9	ASCC3	rs3826450	rs6909880	DNAH9	DCUN1D4
1406	DNAH9	ASCC3	rs3826450	rs10457849	DNAH9	DDAH1
1407	DNAH9	ASCC3	rs3826450	rs9386259	DNAH9	DDB2
1408	DNAH9	ASCL2	rs3826450	rs10741561	DNAH9	DDEF1
1409	DNAH9	ASCL4	rs3826450	rs10861779	DNAH9	DDEFL1
1410	DNAH9	ASCL4	rs3826450	rs11113470	DNAH9	DDHD1
1411	DNAH9	ASNSD1	rs3826450	rs2289226	DNAH9	DDI1
1412	DNAH9	ASPH	rs3826450	rs7003213	DNAH9	DDIT4L
1413	DNAH9	ASPN	rs3826450	rs7850528	DNAH9	DDOST
1414	DNAH9	ASPN	rs3826450	rs4744133	DNAH9	DDR2
1415	DNAH9	ASRGL1	rs3826450	rs10501332	DNAH9	DDX10
1416	DNAH9	ASRGL1	rs3826450	rs11231073	DNAH9	DDX18
1417	DNAH9	ASTE1	rs3826450	rs6772562	DNAH9	DDX27
1418	DNAH9	ASTN	rs3826450	rs6659737	DNAH9	DDX31
1419	DNAH9	ASTN	rs3826450	rs2235301	DNAH9	DDX3X
1420	DNAH9	ASTN	rs3826450	rs227984	DNAH9	DDX50
1421	DNAH9	ASTN2	rs3826450	rs719534	DNAH9	DDX56
1422	DNAH9	ASTN2	rs3826450	rs2416568	DNAH9	DDX58
1423	DNAH9	ASTN2	rs3826450	rs10983334	DNAH9	DDX59
1424	DNAH9	ASTN2	rs3826450	rs10817931	DNAH9	DDX6
1425	DNAH9	ASTN2	rs3826450	rs8181035	DNAH9	DEFA3
1426	DNAH9	ASTN2	rs3826450	rs36105701	DNAH9	DEFA4
1427	DNAH9	ASTN2	rs3826450	rs2182552	DNAH9	DEFA5
1428	DNAH9	ASTN2	rs3826450	rs10759884	DNAH9	DEFA6
1429	DNAH9	ASTN2	rs3826450	rs10759885	DNAH9	DEFB1
1430	DNAH9	ASTN2	rs3826450	rs6478278	DNAH9	DEFB137
1431	DNAH9	ASTN2	rs3826450	rs7848256	DNAH9	DEFB32
1432	DNAH9	ASTN2	rs3826450	rs10983490	DNAH9	DEK
1433	DNAH9	ASTN2	rs3826450	rs7032395	DNAH9	DENND1A
1434	DNAH9	ASTN2	rs3826450	rs10983505	DNAH9	DENND3
1435	DNAH9	ASTN2	rs3826450	rs6478282	DNAH9	DENND4A
1436	DNAH9	ASTN2	rs3826450	rs1016730	DNAH9	DEPDC2
1437	DNAH9	ASTN2	rs3826450	rs1016731	DNAH9	DEPDC5
1438	DNAH9	ASTN2	rs3826450	rs10983577	DNAH9	DEPDC6
1439	DNAH9	ASTN2	rs3826450	rs7043970	DNAH9	DEPDC7
1440	DNAH9	ASTN2	rs3826450	rs1160245	DNAH9	DERA
1441	DNAH9	ASTN2	rs3826450	rs870026	DNAH9	DEXI
1442	DNAH9	ASTN2	rs3826450	rs870027	DNAH9	DFNB31
1443	DNAH9	ASTN2	rs3826450	rs871120	DNAH9	DGCR13
1444	DNAH9	ASTN2	rs3826450	rs6478298	DNAH9	DGCR14
1445	DNAH9	ASTN2	rs3826450	rs12552343	DNAH9	DGCR2
1446	DNAH9	ASTN2	rs3826450	rs7023773	DNAH9	DGCR6
1447	DNAH9	ATAD1	rs3826450	rs9664653	DNAH9	DGKB
1448	DNAH9	ATAD1	rs3826450	rs12573160	DNAH9	DGKG
1449	DNAH9	ATAD1	rs3826450	rs11202557	DNAH9	DGKH
1450	DNAH9	ATAD1	rs3826450	rs11816798	DNAH9	DGKI
1451	DNAH9	ATAD1	rs3826450	rs12781171	DNAH9	DHRS1
1452	DNAH9	ATAD1	rs3826450	rs12762731	DNAH9	DHRS2
1453	DNAH9	ATAD1	rs3826450	rs1903862	DNAH9	DHRS7
1454	DNAH9	ATAD2	rs3826450	rs6470146	DNAH9	DHX32
1455	DNAH9	ATBF1	rs3826450	rs9937452	DNAH9	DHX35
1456	DNAH9	ATBF1	rs3826450	rs7199343	DNAH9	DHX36
1457	DNAH9	ATBF1	rs3826450	rs10852516	DNAH9	DHX40
1458	DNAH9	ATF3	rs3826450	rs10494952	DNAH9	DHX57
1459	DNAH9	ATF6	rs3826450	rs2134697	DNAH9	DIABLO
1460	DNAH9	ATF6	rs3826450	rs16849542	DNAH9	DIAPH1
1461	DNAH9	ATF6	rs3826450	rs11579627	DNAH9	DIAPH2
1462	DNAH9	ATG4B	rs3826450	rs7600642	DNAH9	DIAPH3
1463	DNAH9	ATG4C	rs3826450	rs2803245	DNAH9	DIDO1
1464	DNAH9	ATG7	rs3826450	rs346078	DNAH9	DIP
1465	DNAH9	ATOH8	rs3826450	rs4832201	DNAH9	DIP13B
1466	DNAH9	ATP10A	rs3826450	rs6576445	DNAH9	DIP2A
1467	DNAH9	ATP10A	rs3826450	rs7177398	DNAH9	DIRAS2
1468	DNAH9	ATP10A	rs3826450	rs7182767	DNAH9	DISC1
1469	DNAH9	ATP10A	rs3826450	rs11634115	DNAH9	DISP1
1470	DNAH9	ATP10D	rs3826450	rs6835978	DNAH9	DKFZP564O0823
1471	DNAH9	ATP11B	rs3826450	rs472878	DNAH9	DKFZP566N034
1472	DNAH9	ATP11B	rs3826450	rs2971450	DNAH9	DKFZP586H2123
1473	DNAH9	ATP11B	rs3826450	rs10937103	DNAH9	DKFZP686A01247
1474	DNAH9	ATP13A4	rs3826450	rs6762308	DNAH9	DKFZP781I1119
1475	DNAH9	ATP13A5	rs3826450	rs12630096	DNAH9	DKFZp547H025
1476	DNAH9	ATP13A5	rs3826450	rs11715170	DNAH9	DKFZp686K16132
1477	DNAH9	ATP1B1	rs3826450	rs3766042	DNAH9	DKFZp686L1814
1478	DNAH9	ATP1B1	rs3826450	rs1892094	DNAH9	DKFZp761B107
1479	DNAH9	ATP1B1	rs3826450	rs7552323	DNAH9	DKFZp761I2123
1480	DNAH9	ATP1B1	rs3826450	rs12086665	DNAH9	DKFZp762E1312
1481	DNAH9	ATP1B1	rs3826450	rs17345107	DNAH9	DKFZp779B1540
1482	DNAH9	ATP1B1	rs3826450	rs17349222	DNAH9	DKK2
1483	DNAH9	ATP1B2	rs3826450	rs1050540	DNAH9	DLC1
1484	DNAH9	ATP1B2	rs3826450	rs1050541	DNAH9	DLD
1485	DNAH9	ATP1B3	rs3826450	rs16851892	DNAH9	DLEC1
1486	DNAH9	ATP1B4	rs3826450	rs5910842	DNAH9	DLEU7
1487	DNAH9	ATP1B4	rs3826450	rs6646667	DNAH9	DLG1
1488	DNAH9	ATP2B2	rs3826450	rs241508	DNAH9	DLG2
1489	DNAH9	ATP2B2	rs3826450	rs1473183	DNAH9	DLG5
1490	DNAH9	ATP2B2	rs3826450	rs6442165	DNAH9	DLGAP1
1491	DNAH9	ATP2B2	rs3826450	rs9848713	DNAH9	DLGAP2
1492	DNAH9	ATP2B2	rs3826450	rs2289275	DNAH9	DLGAP4
1493	DNAH9	ATP2B2	rs3826450	rs11710165	DNAH9	DLL4
1494	DNAH9	ATP2B2	rs3826450	rs34923	DNAH9	DLST
1495	DNAH9	ATP2B2	rs3826450	rs472306	DNAH9	DLX6
1496	DNAH9	ATP2B2	rs3826450	rs39667	DNAH9	DMD
1497	DNAH9	ATP2B2	rs3826450	rs1071871	DNAH9	DMRT1
1498	DNAH9	ATP2B2	rs3826450	rs17787095	DNAH9	DMRT3
1499	DNAH9	ATP2B3	rs3826450	rs5945145	DNAH9	DMRTC2
1500	DNAH9	ATP2B3	rs3826450	rs4898424	DNAH9	DMXL2
1501	DNAH9	ATP5A1	rs3826450	rs1800639	DNAH9	DNAH11
1502	DNAH9	ATP5A1	rs3826450	rs1800640	DNAH9	DNAH17
1503	DNAH9	ATP6V0A4	rs3826450	rs3800570	DNAH9	DNAH5
1504	DNAH9	ATP6V0A4	rs3826450	rs451054	DNAH9	DNAH8
1505	DNAH9	ATP6V0A4	rs3826450	rs6969815	DNAH9	DNAH9
1506	DNAH9	ATP6V0D2	rs3826450	rs7002473	DNAH9	DNAI1
1507	DNAH9	ATP6V0E2L	rs3826450	rs4725838	DNAH9	DNAJA3
1508	DNAH9	ATP6V1C1	rs3826450	rs9283939	DNAH9	DNAJA4
1509	DNAH9	ATP6V1C1	rs3826450	rs17200336	DNAH9	DNAJA5
1510	DNAH9	ATP6V1C1	rs3826450	rs2253218	DNAH9	DNAJB13
1511	DNAH9	ATP6V1C1	rs3826450	rs2270673	DNAH9	DNAJB5
1512	DNAH9	ATP6V1C2	rs3826450	rs1198864	DNAH9	DNAJB6
1513	DNAH9	ATP6V1E1	rs3826450	rs5992751	DNAH9	DNAJB8
1514	DNAH9	ATP6V1E1	rs3826450	rs12159924	DNAH9	DNAJC15
1515	DNAH9	ATP6V1E1	rs3826450	rs5747296	DNAH9	DNAJC3
1516	DNAH9	ATP6V1E1	rs3826450	rs1080199	DNAH9	DNAJC6
1517	DNAH9	ATP6V1E2	rs3826450	rs11677822	DNAH9	DNAL4
1518	DNAH9	ATP7A	rs3826450	rs2227291	DNAH9	DNASE1L3
1519	DNAH9	ATP8A1	rs3826450	rs12510610	DNAH9	DNER
1520	DNAH9	ATP8A1	rs3826450	rs10034610	DNAH9	DNHD2
1521	DNAH9	ATP8A1	rs3826450	rs10517038	DNAH9	DNM1
1522	DNAH9	ATP8A1	rs3826450	rs17593044	DNAH9	DNM3
1523	DNAH9	ATP8A1	rs3826450	rs1460354	DNAH9	DNMT2
1524	DNAH9	ATP8A1	rs3826450	rs10032874	DNAH9	DNMT3A
1525	DNAH9	ATP8A1	rs3826450	rs35487523	DNAH9	DOCK1
1526	DNAH9	ATP8A1	rs3826450	rs1563849	DNAH9	DOCK2
1527	DNAH9	ATP8A1	rs3826450	rs2575472	DNAH9	DOCK3
1528	DNAH9	ATP8A2	rs3826450	rs9511813	DNAH9	DOCK4
1529	DNAH9	ATP8A2	rs3826450	rs9581487	DNAH9	DOCK5
1530	DNAH9	ATP8A2	rs3826450	rs8000690	DNAH9	DOCK9
1531	DNAH9	ATP8B1	rs3826450	rs1110965	DNAH9	DOK6
1532	DNAH9	ATP8B1	rs3826450	rs11659313	DNAH9	DPCR1
1533	DNAH9	ATP8B1	rs3826450	rs319449	DNAH9	DPF1
1534	DNAH9	ATP8B2	rs3826450	rs4414034	DNAH9	DPF3
1535	DNAH9	ATP8B4	rs3826450	rs10519257	DNAH9	DPH2
1536	DNAH9	ATP8B4	rs3826450	rs12904370	DNAH9	DPP10
1537	DNAH9	ATP8B4	rs3826450	rs7171888	DNAH9	DPP4
1538	DNAH9	ATP9A	rs3826450	rs2273090	DNAH9	DPP6
1539	DNAH9	ATP9A	rs3826450	rs2273089	DNAH9	DPP8
1540	DNAH9	ATP9A	rs3826450	rs742755	DNAH9	DPT
1541	DNAH9	ATP9A	rs3826450	rs742754	DNAH9	DPY19L4
1542	DNAH9	ATP9A	rs3826450	rs6021325	DNAH9	DPYD
1543	DNAH9	ATP9A	rs3826450	rs6063679	DNAH9	DPYS
1544	DNAH9	ATP9A	rs3826450	rs1467414	DNAH9	DPYSL2
1545	DNAH9	ATP9A	rs3826450	rs3746417	DNAH9	DPYSL4
1546	DNAH9	ATP9A	rs3826450	rs2426330	DNAH9	DPYSL5
1547	DNAH9	ATP9A	rs3826450	rs1009234	DNAH9	DR1
1548	DNAH9	ATP9A	rs3826450	rs6013246	DNAH9	DRCTNNB1A
1549	DNAH9	ATP9A	rs3826450	rs1205711	DNAH9	DRD2
1550	DNAH9	ATP9A	rs3826450	rs6021427	DNAH9	DREV1
1551	DNAH9	ATP9B	rs3826450	rs7239552	DNAH9	DRG2
1552	DNAH9	ATPAF2	rs3826450	rs9896837	DNAH9	DRP2
1553	DNAH9	ATPAF2	rs3826450	rs2955384	DNAH9	DSC1
1554	DNAH9	ATPBD3	rs3826450	rs2569436	DNAH9	DSC2
1555	DNAH9	ATR	rs3826450	rs7630115	DNAH9	DSC3
1556	DNAH9	ATR	rs3826450	rs2227929	DNAH9	DSCAM
1557	DNAH9	ATR	rs3826450	rs12639363	DNAH9	DSCAML1
1558	DNAH9	ATRN	rs3826450	rs151511	DNAH9	DSCR1
1559	DNAH9	ATRN	rs3826450	rs235561	DNAH9	DSCR1L1
1560	DNAH9	ATRN	rs3826450	rs183525	DNAH9	DSCR2
1561	DNAH9	ATRN	rs3826450	rs170975	DNAH9	DSCR3
1562	DNAH9	ATRNL1	rs3826450	rs1414636	DNAH9	DSCR4
1563	DNAH9	ATRNL1	rs3826450	rs2243740	DNAH9	DSG2
1564	DNAH9	ATRNL1	rs3826450	rs4600124	DNAH9	DSP
1565	DNAH9	ATRNL1	rs3826450	rs11197430	DNAH9	DSPP
1566	DNAH9	ATRNL1	rs3826450	rs10490919	DNAH9	DTNA
1567	DNAH9	ATRNL1	rs3826450	rs11197481	DNAH9	DTNB
1568	DNAH9	ATXN1	rs3826450	rs9396666	DNAH9	DTNBP1
1569	DNAH9	ATXN1	rs3826450	rs2282831	DNAH9	DTX3L
1570	DNAH9	ATXN1	rs3826450	rs719316	DNAH9	DUSP10
1571	DNAH9	ATXN1	rs3826450	rs1570487	DNAH9	DUSP14
1572	DNAH9	ATXN1	rs3826450	rs11754887	DNAH9	DUSP23
1573	DNAH9	ATXN1	rs3826450	rs707846	DNAH9	DUT
1574	DNAH9	ATXN1	rs3826450	rs1150627	DNAH9	DYNC1H1
1575	DNAH9	ATXN10	rs3826450	rs5765620	DNAH9	DYNC1I1
1576	DNAH9	ATXN10	rs3826450	rs4417804	DNAH9	DYNLRB2
1577	DNAH9	ATXN7L4	rs3826450	rs10281039	DNAH9	DYRK1A
1578	DNAH9	ATXN7L4	rs3826450	rs17152107	DNAH9	DYRK2
1579	DNAH9	ATXN7L4	rs3826450	rs1204370	DNAH9	DYRK3
1580	DNAH9	AUH	rs3826450	rs773506	DNAH9	DYSF
1581	DNAH9	AUH	rs3826450	rs2457715	DNAH9	DZIP1
1582	DNAH9	AUH	rs3826450	rs4480236	DNAH9	DZIP3
1583	DNAH9	AUH	rs3826450	rs7019926	DNAH9	E2F2
1584	DNAH9	AUH	rs3826450	rs10991900	DNAH9	E2F3
1585	DNAH9	AURKC	rs3826450	rs2361128	DNAH9	E2F7
1586	DNAH9	AUTS2	rs3826450	rs6460537	DNAH9	EBAG9
1587	DNAH9	AUTS2	rs3826450	rs11768194	DNAH9	EBF
1588	DNAH9	AUTS2	rs3826450	rs10234482	DNAH9	EBF3
1589	DNAH9	AUTS2	rs3826450	rs17141982	DNAH9	EBI2
1590	DNAH9	AUTS2	rs3826450	rs13230952	DNAH9	EBPL
1591	DNAH9	AUTS2	rs3826450	rs13231053	DNAH9	ECE1
1592	DNAH9	AUTS2	rs3826450	rs6957385	DNAH9	ECE2
1593	DNAH9	AUTS2	rs3826450	rs2293496	DNAH9	ECEL1
1594	DNAH9	AVEN	rs3826450	rs12592331	DNAH9	ECHDC3
1595	DNAH9	AVEN	rs3826450	rs572917	DNAH9	ECM2
1596	DNAH9	AVIL	rs3826450	rs12582311	DNAH9	ECOP
1597	DNAH9	AVPI1	rs3826450	rs10786364	DNAH9	EDA
1598	DNAH9	AVPI1	rs3826450	rs4919129	DNAH9	EDARADD
1599	DNAH9	AVPI1	rs3826450	rs7072152	DNAH9	EDEM1
1600	DNAH9	AVPI1	rs3826450	rs11189328	DNAH9	EDG2
1601	DNAH9	AXIN1	rs3826450	rs2885415	DNAH9	EDG4
1602	DNAH9	AXIN1	rs3826450	rs9935993	DNAH9	EDG7
1603	DNAH9	AXIN2	rs3826450	rs11867417	DNAH9	EDIL3
1604	DNAH9	AYTL1	rs3826450	rs10521320	DNAH9	EDN1
1605	DNAH9	B3GAT2	rs3826450	rs576516	DNAH9	EDNRA
1606	DNAH9	B3GAT2	rs3826450	rs2038477	DNAH9	EDNRB
1607	DNAH9	B3GAT2	rs3826450	rs2474915	DNAH9	EEF1D
1608	DNAH9	B3GNTL1	rs3826450	rs9896263	DNAH9	EEF1E1
1609	DNAH9	B3GNTL1	rs3826450	rs2380173	DNAH9	EEF1G
1610	DNAH9	B3GNTL1	rs3826450	rs9901757	DNAH9	EFCAB2
1611	DNAH9	B3GNTL1	rs3826450	rs9908243	DNAH9	EFCAB4B
1612	DNAH9	B3GNTL1	rs3826450	rs10852789	DNAH9	EFCBP2
1613	DNAH9	B3GNTL1	rs3826450	rs1143006	DNAH9	EFHA2
1614	DNAH9	B3GNTL1	rs3826450	rs6502040	DNAH9	EFHD1
1615	DNAH9	B3Gn-T6	rs3826450	rs10899344	DNAH9	EFHD2
1616	DNAH9	B3Gn-T6	rs3826450	rs949339	DNAH9	EFNA5
1617	DNAH9	B3Gn-T6	rs3826450	rs11237061	DNAH9	EFNB1
1618	DNAH9	B3Gn-T6	rs3826450	rs6592699	DNAH9	EGF
1619	DNAH9	B4GALNT3	rs3826450	rs7311655	DNAH9	EGFL11
1620	DNAH9	B4GALT1	rs3826450	rs2067749	DNAH9	EGFL9
1621	DNAH9	B4GALT1	rs3826450	rs10813959	DNAH9	EGFR
1622	DNAH9	B4GALT6	rs3826450	rs974676	DNAH9	EGLN1
1623	DNAH9	B4GALT6	rs3826450	rs3764474	DNAH9	EGLN3
1624	DNAH9	B4GALT6	rs3826450	rs1791169	DNAH9	EHBP1
1625	DNAH9	B4GALT6	rs3826450	rs1667280	DNAH9	EHD3
1626	DNAH9	B4GALT6	rs3826450	rs4799311	DNAH9	EHF
1627	DNAH9	BAALC	rs3826450	rs7814399	DNAH9	EHMT1
1628	DNAH9	BAALC	rs3826450	rs713368	DNAH9	EI24
1629	DNAH9	BAALC	rs3826450	rs13279226	DNAH9	EIF2AK3
1630	DNAH9	BACE2	rs3826450	rs2150425	DNAH9	EIF2AK4
1631	DNAH9	BACE2	rs3826450	rs914186	DNAH9	EIF2B5
1632	DNAH9	BACE2	rs3826450	rs2838000	DNAH9	EIF3S3
1633	DNAH9	BACE2	rs3826450	rs2838001	DNAH9	EIF3S5
1634	DNAH9	BACH1	rs3826450	rs1153286	DNAH9	EIF4A2
1635	DNAH9	BACH1	rs3826450	rs1153288	DNAH9	EIF4E3
1636	DNAH9	BACH1	rs3826450	rs382732	DNAH9	EIF4EBP3
1637	DNAH9	BACH2	rs3826450	rs292253	DNAH9	EIF5B
1638	DNAH9	BACH2	rs3826450	rs7739537	DNAH9	ELA1
1639	DNAH9	BACH2	rs3826450	rs4707589	DNAH9	ELA2A
1640	DNAH9	BACH2	rs3826450	rs9342219	DNAH9	ELA3A
1641	DNAH9	BACH2	rs3826450	rs4707593	DNAH9	ELA3B
1642	DNAH9	BACH2	rs3826450	rs12204886	DNAH9	ELAC1
1643	DNAH9	BAG1	rs3826450	rs706120	DNAH9	ELAVL2
1644	DNAH9	BAG1	rs3826450	rs706121	DNAH9	ELAVL4
1645	DNAH9	BAG3	rs3826450	rs196329	DNAH9	ELF3
1646	DNAH9	BAI3	rs3826450	rs2802684	DNAH9	ELF4
1647	DNAH9	BAI3	rs3826450	rs2064389	DNAH9	ELF5
1648	DNAH9	BAI3	rs3826450	rs2206836	DNAH9	ELK3
1649	DNAH9	BAI3	rs3826450	rs6911395	DNAH9	ELK4
1650	DNAH9	BAI3	rs3826450	rs9454674	DNAH9	ELL
1651	DNAH9	BAI3	rs3826450	rs9446085	DNAH9	ELMO1
1652	DNAH9	BAI3	rs3826450	rs1889878	DNAH9	ELMOD1
1653	DNAH9	BAI3	rs3826450	rs7743332	DNAH9	ELN
1654	DNAH9	BAI3	rs3826450	rs964664	DNAH9	ELOVL5
1655	DNAH9	BAI3	rs3826450	rs7759645	DNAH9	ELOVL6
1656	DNAH9	BAI3	rs3826450	rs1842743	DNAH9	ELP4
1657	DNAH9	BAI3	rs3826450	rs1482326	DNAH9	ELSPBP1
1658	DNAH9	BAI3	rs3826450	rs6926403	DNAH9	EMID2
1659	DNAH9	BAI3	rs3826450	rs16900556	DNAH9	EMILIN2
1660	DNAH9	BAI3	rs3826450	rs7741707	DNAH9	EML1
1661	DNAH9	BAI3	rs3826450	rs1877427	DNAH9	EMP2
1662	DNAH9	BAI3	rs3826450	rs971564	DNAH9	EMR1
1663	DNAH9	BAI3	rs3826450	rs16900583	DNAH9	EMR3
1664	DNAH9	BAI3	rs3826450	rs1321978	DNAH9	ENAH
1665	DNAH9	BAIAP2	rs3826450	rs8070741	DNAH9	ENO1
1666	DNAH9	BAIAP2L1	rs3826450	rs6465675	DNAH9	ENOSF1
1667	DNAH9	BAIAP2L1	rs3826450	rs6967576	DNAH9	ENPEP
1668	DNAH9	BAIAP2L1	rs3826450	rs2394854	DNAH9	ENPP1
1669	DNAH9	BAK1	rs3826450	rs210137	DNAH9	ENPP4
1670	DNAH9	BAK1	rs3826450	rs210138	DNAH9	ENPP5
1671	DNAH9	BANK1	rs3826450	rs13117264	DNAH9	ENPP6
1672	DNAH9	BANK1	rs3826450	rs10446706	DNAH9	ENPP7
1673	DNAH9	BANK1	rs3826450	rs4699261	DNAH9	ENTH
1674	DNAH9	BANK1	rs3826450	rs4698969	DNAH9	ENTPD4
1675	DNAH9	BANK1	rs3826450	rs10516487	DNAH9	ENTPD6
1676	DNAH9	BANK1	rs3826450	rs4698971	DNAH9	ENY2
1677	DNAH9	BANK1	rs3826450	rs4572884	DNAH9	EPB41
1678	DNAH9	BANK1	rs3826450	rs7662572	DNAH9	EPB41L2
1679	DNAH9	BANK1	rs3826450	rs6816787	DNAH9	EPB41L3
1680	DNAH9	BANK1	rs3826450	rs3974650	DNAH9	EPB41L4A
1681	DNAH9	BANK1	rs3826450	rs13103438	DNAH9	EPB41L4B
1682	DNAH9	BANK1	rs3826450	rs4345184	DNAH9	EPC1
1683	DNAH9	BANK1	rs3826450	rs17270656	DNAH9	EPC2
1684	DNAH9	BARX2	rs3826450	rs10791004	DNAH9	EPHA10
1685	DNAH9	BARX2	rs3826450	rs10894033	DNAH9	EPHA3
1686	DNAH9	BAT2	rs3826450	rs2736172	DNAH9	EPHA4
1687	DNAH9	BAT3	rs3826450	rs805301	DNAH9	EPHA5
1688	DNAH9	BAZ2B	rs3826450	rs4665057	DNAH9	EPHA7
1689	DNAH9	BAZ2B	rs3826450	rs174227	DNAH9	EPHB1
1690	DNAH9	BAZ2B	rs3826450	rs7560385	DNAH9	EPHB2
1691	DNAH9	BAZ2B	rs3826450	rs12692549	DNAH9	EPM2AIP1
1692	DNAH9	BBX	rs3826450	rs606028	DNAH9	EPOR
1693	DNAH9	BBX	rs3826450	rs7634587	DNAH9	EPS8L1
1694	DNAH9	BCAM	rs3826450	rs1871045	DNAH9	EPS8L2
1695	DNAH9	BCAN	rs3826450	rs2365716	DNAH9	EPSTI1
1696	DNAH9	BCAR1	rs3826450	rs4887810	DNAH9	EPX
1697	DNAH9	BCAR1	rs3826450	rs4261573	DNAH9	ERBB2IP
1698	DNAH9	BCAS1	rs3826450	rs12480336	DNAH9	ERBB4
1699	DNAH9	BCAS1	rs3826450	rs10485442	DNAH9	ERCC4
1700	DNAH9	BCAS1	rs3826450	rs2276516	DNAH9	ERCC5
1701	DNAH9	BCAS1	rs3826450	rs6097713	DNAH9	EREG
1702	DNAH9	BCAS1	rs3826450	rs290466	DNAH9	ERG
1703	DNAH9	BCAS1	rs3826450	rs290390	DNAH9	ERGIC1
1704	DNAH9	BCAS3	rs3826450	rs4968535	DNAH9	ERMAP
1705	DNAH9	BCAS3	rs3826450	rs8082233	DNAH9	ERN1
1706	DNAH9	BCAS3	rs3826450	rs12940510	DNAH9	ERO1LB
1707	DNAH9	BCAS3	rs3826450	rs8077544	DNAH9	ESCO2
1708	DNAH9	BCAS3	rs3826450	rs11652263	DNAH9	ESRRB
1709	DNAH9	BCAS3	rs3826450	rs12952507	DNAH9	ESRRG
1710	DNAH9	BCAS3	rs3826450	rs11867840	DNAH9	ET
1711	DNAH9	BCAS4	rs3826450	rs6020772	DNAH9	ETNK2
1712	DNAH9	BCAT1	rs3826450	rs7954529	DNAH9	ETS1
1713	DNAH9	BCAT1	rs3826450	rs11047716	DNAH9	ETS2
1714	DNAH9	BCAT1	rs3826450	rs10505955	DNAH9	ETV1
1715	DNAH9	BCHE	rs3826450	rs1355535	DNAH9	ETV4
1716	DNAH9	BCHE	rs3826450	rs9873779	DNAH9	ETV6
1717	DNAH9	BCHE	rs3826450	rs2089885	DNAH9	EVC
1718	DNAH9	BCL11A	rs3826450	rs1123573	DNAH9	EVI5L
1719	DNAH9	BCL11A	rs3826450	rs2556377	DNAH9	EVL
1720	DNAH9	BCL11B	rs3826450	rs807450	DNAH9	EXDL2
1721	DNAH9	BCL11B	rs3826450	rs807732	DNAH9	EXO1
1722	DNAH9	BCL11B	rs3826450	rs17098348	DNAH9	EXOC2
1723	DNAH9	BCL11B	rs3826450	rs3850422	DNAH9	EXOC4
1724	DNAH9	BCL2	rs3826450	rs17070659	DNAH9	EXOC5
1725	DNAH9	BCL2	rs3826450	rs10503078	DNAH9	EXOC6
1726	DNAH9	BCL2	rs3826450	rs1531697	DNAH9	EXOC7
1727	DNAH9	BCL2	rs3826450	rs12457831	DNAH9	EXOSC3
1728	DNAH9	BCL2	rs3826450	rs17070739	DNAH9	EXOSC5
1729	DNAH9	BCL2	rs3826450	rs12458289	DNAH9	EXOSC7
1730	DNAH9	BCL2L10	rs3826450	rs12899030	DNAH9	EXPH5
1731	DNAH9	BCL2L10	rs3826450	rs12899343	DNAH9	EXT1
1732	DNAH9	BCL2L14	rs3826450	rs6488494	DNAH9	EXT2
1733	DNAH9	BCMO1	rs3826450	rs4889294	DNAH9	EXTL3
1734	DNAH9	BCMO1	rs3826450	rs7192773	DNAH9	EYA1
1735	DNAH9	BCNP1	rs3826450	rs2375636	DNAH9	EYA2
1736	DNAH9	BCR	rs3826450	rs2071436	DNAH9	EYA3
1737	DNAH9	BDKRB2	rs3826450	rs11625405	DNAH9	EYA4
1738	DNAH9	BDKRB2	rs3826450	rs4905462	DNAH9	F11
1739	DNAH9	BDP1	rs3826450	rs4703987	DNAH9	F11R
1740	DNAH9	BDP1	rs3826450	rs10057258	DNAH9	F13A1
1741	DNAH9	BDP1	rs3826450	rs3761966	DNAH9	F2RL2
1742	DNAH9	BDP1	rs3826450	rs421128	DNAH9	F5
1743	DNAH9	BDP1	rs3826450	rs156756	DNAH9	FA2H
1744	DNAH9	BFSP1	rs3826450	rs4814623	DNAH9	FABP1
1745	DNAH9	BFSP1	rs3826450	rs6080717	DNAH9	FADD
1746	DNAH9	BFSP1	rs3826450	rs1016211	DNAH9	FAIM
1747	DNAH9	BFSP1	rs3826450	rs2072958	DNAH9	FAIM2
1748	DNAH9	BGLAP	rs3826450	rs1052067	DNAH9	FAM100B
1749	DNAH9	BGLAP	rs3826450	rs759330	DNAH9	FAM101B
1750	DNAH9	BHLHB2	rs3826450	rs2137946	DNAH9	FAM105B
1751	DNAH9	BHLHB3	rs3826450	rs7972367	DNAH9	FAM107B
1752	DNAH9	BHLHB5	rs3826450	rs16931331	DNAH9	FAM111A
1753	DNAH9	BICD1	rs3826450	rs1684147	DNAH9	FAM13A1
1754	DNAH9	BICD1	rs3826450	rs2683471	DNAH9	FAM13C1
1755	DNAH9	BICD1	rs3826450	rs1798606	DNAH9	FAM14B
1756	DNAH9	BICD1	rs3826450	rs2668290	DNAH9	FAM18B2
1757	DNAH9	BICD1	rs3826450	rs2683470	DNAH9	FAM19A1
1758	DNAH9	BICD1	rs3826450	rs6488035	DNAH9	FAM19A2
1759	DNAH9	BICD1	rs3826450	rs10771924	DNAH9	FAM19A4
1760	DNAH9	BICD2	rs3826450	rs10821008	DNAH9	FAM19A5
1761	DNAH9	BIN1	rs3826450	rs1060743	DNAH9	FAM24B
1762	DNAH9	BIN1	rs3826450	rs10207628	DNAH9	FAM26A
1763	DNAH9	BIN1	rs3826450	rs754107	DNAH9	FAM29A
1764	DNAH9	BIN2	rs3826450	rs4761981	DNAH9	FAM35A
1765	DNAH9	BIN2	rs3826450	rs4761998	DNAH9	FAM3B
1766	DNAH9	BIN2	rs3826450	rs1362963	DNAH9	FAM3D
1767	DNAH9	BIRC5	rs3826450	rs11077350	DNAH9	FAM40A
1768	DNAH9	BIVM	rs3826450	rs9582634	DNAH9	FAM40B
1769	DNAH9	BIVM	rs3826450	rs7320687	DNAH9	FAM43B
1770	DNAH9	BIVM	rs3826450	rs9554899	DNAH9	FAM49A
1771	DNAH9	BIVM	rs3826450	rs1570544	DNAH9	FAM53B
1772	DNAH9	BIVM	rs3826450	rs6491711	DNAH9	FAM55A
1773	DNAH9	BIVM	rs3826450	rs16960594	DNAH9	FAM55B
1774	DNAH9	BIVM	rs3826450	rs1408047	DNAH9	FAM57A
1775	DNAH9	BIVM	rs3826450	rs7334764	DNAH9	FAM59A
1776	DNAH9	BLK	rs3826450	rs2736342	DNAH9	FAM5C
1777	DNAH9	BLK	rs3826450	rs4840567	DNAH9	FAM60A
1778	DNAH9	BLK	rs3826450	rs9694294	DNAH9	FAM62B
1779	DNAH9	BLK	rs3826450	rs998682	DNAH9	FAM63B
1780	DNAH9	BLK	rs3826450	rs1478895	DNAH9	FAM64A
1781	DNAH9	BLK	rs3826450	rs1478890	DNAH9	FAM71C
1782	DNAH9	BLK	rs3826450	rs2618443	DNAH9	FAM77D
1783	DNAH9	BLM	rs3826450	rs2518968	DNAH9	FAM78B
1784	DNAH9	BLM	rs3826450	rs2518967	DNAH9	FAM79B
1785	DNAH9	BLMH	rs3826450	rs7223821	DNAH9	FAM80A
1786	DNAH9	BLNK	rs3826450	rs2125062	DNAH9	FAM81A
1787	DNAH9	BLR1	rs3826450	rs566416	DNAH9	FAM84A
1788	DNAH9	BLR1	rs3826450	rs543824	DNAH9	FAM8A1
1789	DNAH9	BLR1	rs3826450	rs676925	DNAH9	FAM92B
1790	DNAH9	BLZF1	rs3826450	rs12024897	DNAH9	FAM96A
1791	DNAH9	BLZF1	rs3826450	rs10800441	DNAH9	FAM98A
1792	DNAH9	BMP10	rs3826450	rs2312078	DNAH9	FAM99A
1793	DNAH9	BMP2	rs3826450	rs28488	DNAH9	FANCC
1794	DNAH9	BMP3	rs3826450	rs2685471	DNAH9	FANCE
1795	DNAH9	BMP4	rs3826450	rs2761887	DNAH9	FANCL
1796	DNAH9	BMP5	rs3826450	rs9296803	DNAH9	FARP1
1797	DNAH9	BMP6	rs3826450	rs1107495	DNAH9	FARS2
1798	DNAH9	BMP7	rs3826450	rs6025425	DNAH9	FARSLB
1799	DNAH9	BMP7	rs3826450	rs230191	DNAH9	FAT
1800	DNAH9	BMP7	rs3826450	rs2180782	DNAH9	FBL
1801	DNAH9	BMP7	rs3826450	rs2426703	DNAH9	FBLN1
1802	DNAH9	BMP7	rs3826450	rs6025457	DNAH9	FBLN5
1803	DNAH9	BMP7	rs3826450	rs6127985	DNAH9	FBN1
1804	DNAH9	BMPER	rs3826450	rs13233238	DNAH9	FBN2
1805	DNAH9	BMPER	rs3826450	rs10270579	DNAH9	FBN3
1806	DNAH9	BMPR1A	rs3826450	rs11202231	DNAH9	FBXL17
1807	DNAH9	BMPR1A	rs3826450	rs7922846	DNAH9	FBXL19
1808	DNAH9	BMPR1A	rs3826450	rs7895131	DNAH9	FBXL2
1809	DNAH9	BMPR1A	rs3826450	rs10887666	DNAH9	FBXL20
1810	DNAH9	BMPR1B	rs3826450	rs12508087	DNAH9	FBXL3
1811	DNAH9	BMPR1B	rs3826450	rs4077885	DNAH9	FBXL4
1812	DNAH9	BMPR1B	rs3826450	rs10008126	DNAH9	FBXL5
1813	DNAH9	BMPR1B	rs3826450	rs10005096	DNAH9	FBXL7
1814	DNAH9	BMPR1B	rs3826450	rs10005450	DNAH9	FBXO11
1815	DNAH9	BMPR1B	rs3826450	rs10027656	DNAH9	FBXO17
1816	DNAH9	BMPR1B	rs3826450	rs4538488	DNAH9	FBXO21
1817	DNAH9	BMPR1B	rs3826450	rs4256228	DNAH9	FBXO36
1818	DNAH9	BMPR1B	rs3826450	rs9307150	DNAH9	FBXO4
1819	DNAH9	BMPR1B	rs3826450	rs7658478	DNAH9	FBXO42
1820	DNAH9	BMPR1B	rs3826450	rs6855395	DNAH9	FBXO43
1821	DNAH9	BMPR1B	rs3826450	rs6840826	DNAH9	FBXO8
1822	DNAH9	BMPR2	rs3826450	rs7589059	DNAH9	FBXW11
1823	DNAH9	BMPR2	rs3826450	rs6747756	DNAH9	FCER2
1824	DNAH9	BMS1L	rs3826450	rs3982199	DNAH9	FCGBP
1825	DNAH9	BMSC-MCP	rs3826450	rs9430274	DNAH9	FCHSD1
1826	DNAH9	BNC1	rs3826450	rs11259905	DNAH9	FCMD
1827	DNAH9	BNC2	rs3826450	rs7866317	DNAH9	FCRL2
1828	DNAH9	BNIP3L	rs3826450	rs3808579	DNAH9	FCRL4
1829	DNAH9	BOC	rs3826450	rs931701	DNAH9	FCRL5
1830	DNAH9	BOC	rs3826450	rs1027550	DNAH9	FCRLM1
1831	DNAH9	BOC	rs3826450	rs10511323	DNAH9	FCRLM2
1832	DNAH9	BOC	rs3826450	rs7641410	DNAH9	FDFT1
1833	DNAH9	BOC	rs3826450	rs4682479	DNAH9	FDPS
1834	DNAH9	BOC	rs3826450	rs2291905	DNAH9	FDX1
1835	DNAH9	BOC	rs3826450	rs775214	DNAH9	FECH
1836	DNAH9	BOLL	rs3826450	rs10497807	DNAH9	FER
1837	DNAH9	BPESC1	rs3826450	rs16848785	DNAH9	FER1L3
1838	DNAH9	BRAP	rs3826450	rs601663	DNAH9	FETUB
1839	DNAH9	BRD3	rs3826450	rs10993907	DNAH9	FEZ1
1840	DNAH9	BRD4	rs3826450	rs2079014	DNAH9	FEZ2
1841	DNAH9	BRD7	rs3826450	rs8046783	DNAH9	FFAR1
1842	DNAH9	BRD8	rs3826450	rs217272	DNAH9	FGD2
1843	DNAH9	BRDT	rs3826450	rs766665	DNAH9	FGD4
1844	DNAH9	BRDT	rs3826450	rs7551956	DNAH9	FGD6
1845	DNAH9	BRDT	rs3826450	rs12144632	DNAH9	FGF1
1846	DNAH9	BRE	rs3826450	rs10189434	DNAH9	FGF12
1847	DNAH9	BRE	rs3826450	rs2048047	DNAH9	FGF14
1848	DNAH9	BRE	rs3826450	rs17006590	DNAH9	FGF20
1849	DNAH9	BRE	rs3826450	rs2279475	DNAH9	FGF23
1850	DNAH9	BRF1	rs3826450	rs2816632	DNAH9	FGF4
1851	DNAH9	BRF1	rs3826450	rs7146643	DNAH9	FGFR1
1852	DNAH9	BRI3	rs3826450	rs6947340	DNAH9	FGFR1OP
1853	DNAH9	BRIP1	rs3826450	rs16945628	DNAH9	FGL1
1854	DNAH9	BRPF1	rs3826450	rs159159	DNAH9	FHIT
1855	DNAH9	BRPF3	rs3826450	rs4713939	DNAH9	FHL2
1856	DNAH9	BRUNOL4	rs3826450	rs1786077	DNAH9	FHL5
1857	DNAH9	BRUNOL4	rs3826450	rs894775	DNAH9	FHOD3
1858	DNAH9	BRUNOL4	rs3826450	rs2861221	DNAH9	FIBP
1859	DNAH9	BRUNOL4	rs3826450	rs11082003	DNAH9	FIP1L1
1860	DNAH9	BRWD1	rs3826450	rs2836975	DNAH9	FKBP1A
1861	DNAH9	BRWD1	rs3826450	rs4818015	DNAH9	FKSG14
1862	DNAH9	BRWD1	rs3826450	rs2836981	DNAH9	FKSG2
1863	DNAH9	BRWD1	rs3826450	rs7281853	DNAH9	FLCN
1864	DNAH9	BSND	rs3826450	rs2500335	DNAH9	FLG2
1865	DNAH9	BSND	rs3826450	rs2500340	DNAH9	FLI1
1866	DNAH9	BSND	rs3826450	rs6682884	DNAH9	FLJ10292
1867	DNAH9	BSPRY	rs3826450	rs4979239	DNAH9	FLJ10769
1868	DNAH9	BSPRY	rs3826450	rs752758	DNAH9	FLJ10916
1869	DNAH9	BSPRY	rs3826450	rs6478009	DNAH9	FLJ10986
1870	DNAH9	BSPRY	rs3826450	rs7037201	DNAH9	FLJ11151
1871	DNAH9	BST1	rs3826450	rs6848779	DNAH9	FLJ11506
1872	DNAH9	BTBD10	rs3826450	rs2593579	DNAH9	FLJ11795
1873	DNAH9	BTBD11	rs3826450	rs2072547	DNAH9	FLJ11806
1874	DNAH9	BTBD11	rs3826450	rs4964565	DNAH9	FLJ12505
1875	DNAH9	BTBD11	rs3826450	rs4964566	DNAH9	FLJ12681
1876	DNAH9	BTBD11	rs3826450	rs741404	DNAH9	FLJ12700
1877	DNAH9	BTBD11	rs3826450	rs6539323	DNAH9	FLJ13149
1878	DNAH9	BTBD11	rs3826450	rs12298455	DNAH9	FLJ13197
1879	DNAH9	BTBD11	rs3826450	rs4964213	DNAH9	FLJ13231
1880	DNAH9	BTBD11	rs3826450	rs4964569	DNAH9	FLJ13305
1881	DNAH9	BTBD11	rs3826450	rs2162316	DNAH9	FLJ13391
1882	DNAH9	BTBD11	rs3826450	rs10861728	DNAH9	FLJ13646
1883	DNAH9	BTBD11	rs3826450	rs1426463	DNAH9	FLJ13841
1884	DNAH9	BTBD11	rs3826450	rs1426462	DNAH9	FLJ13946
1885	DNAH9	BTBD11	rs3826450	rs10778560	DNAH9	FLJ14154
1886	DNAH9	BTBD11	rs3826450	rs6539333	DNAH9	FLJ14166
1887	DNAH9	BTBD11	rs3826450	rs12425191	DNAH9	FLJ14213
1888	DNAH9	BTBD11	rs3826450	rs2241183	DNAH9	FLJ14437
1889	DNAH9	BTBD14A	rs3826450	rs11103302	DNAH9	FLJ14640
1890	DNAH9	BTBD3	rs3826450	rs1883791	DNAH9	FLJ16008
1891	DNAH9	BTBD4	rs3826450	rs6089982	DNAH9	FLJ16124
1892	DNAH9	BTBD4	rs3826450	rs2281929	DNAH9	FLJ16165
1893	DNAH9	BTBD6	rs3826450	rs3000075	DNAH9	FLJ16231
1894	DNAH9	BTBD7	rs3826450	rs2273639	DNAH9	FLJ16237
1895	DNAH9	BTBD7	rs3826450	rs7159126	DNAH9	FLJ16323
1896	DNAH9	BTBD8	rs3826450	rs10875204	DNAH9	FLJ16478
1897	DNAH9	BTBD8	rs3826450	rs4437922	DNAH9	FLJ16641
1898	DNAH9	BTBD8	rs3826450	rs2093879	DNAH9	FLJ20032
1899	DNAH9	BTBD8	rs3826450	rs2893200	DNAH9	FLJ20152
1900	DNAH9	BTBD8	rs3826450	rs563113	DNAH9	FLJ20160
1901	DNAH9	BTBD8	rs3826450	rs519623	DNAH9	FLJ20184
1902	DNAH9	BTBD9	rs3826450	rs9349073	DNAH9	FLJ20186
1903	DNAH9	BTBD9	rs3826450	rs12206905	DNAH9	FLJ20272
1904	DNAH9	BTBD9	rs3826450	rs9394508	DNAH9	FLJ20323
1905	DNAH9	BTBD9	rs3826450	rs6924443	DNAH9	FLJ20364
1906	DNAH9	BTBD9	rs3826450	rs2814890	DNAH9	FLJ20366
1907	DNAH9	BTC	rs3826450	rs7677449	DNAH9	FLJ20534
1908	DNAH9	BTC	rs3826450	rs6840306	DNAH9	FLJ20628
1909	DNAH9	BTC	rs3826450	rs4524459	DNAH9	FLJ20674
1910	DNAH9	BTC	rs3826450	rs977266	DNAH9	FLJ20701
1911	DNAH9	BTC	rs3826450	rs2864668	DNAH9	FLJ20718
1912	DNAH9	BTC	rs3826450	rs6848560	DNAH9	FLJ20859
1913	DNAH9	BTF3	rs3826450	rs7715959	DNAH9	FLJ20972
1914	DNAH9	BTN1A1	rs3826450	rs1321479	DNAH9	FLJ21062
1915	DNAH9	BTN2A1	rs3826450	rs6916321	DNAH9	FLJ21127
1916	DNAH9	BTN3A1	rs3826450	rs10456045	DNAH9	FLJ21511
1917	DNAH9	BTN3A2	rs3826450	rs4712980	DNAH9	FLJ21657
1918	DNAH9	BTNL2	rs3826450	rs9268480	DNAH9	FLJ21820
1919	DNAH9	BTNL2	rs3826450	rs3763307	DNAH9	FLJ21963
1920	DNAH9	BTNL8	rs3826450	rs2121119	DNAH9	FLJ21986
1921	DNAH9	BTNL9	rs3826450	rs6873621	DNAH9	FLJ22028
1922	DNAH9	BTRC	rs3826450	rs4451650	DNAH9	FLJ22349
1923	DNAH9	BXDC1	rs3826450	rs4947092	DNAH9	FLJ22374
1924	DNAH9	BXDC1	rs3826450	rs3763196	DNAH9	FLJ22555
1925	DNAH9	BXDC1	rs3826450	rs6910046	DNAH9	FLJ22655
1926	DNAH9	BXDC1	rs3826450	rs17072229	DNAH9	FLJ22662
1927	DNAH9	BXDC1	rs3826450	rs7752501	DNAH9	FLJ22671
1928	DNAH9	BXDC1	rs3826450	rs9384783	DNAH9	FLJ22746
1929	DNAH9	BXDC2	rs3826450	rs37434	DNAH9	FLJ23235
1930	DNAH9	BZRPL1	rs3826450	rs9394756	DNAH9	FLJ23577
1931	DNAH9	C10orf11	rs3826450	rs9415136	DNAH9	FLJ23584
1932	DNAH9	C10orf11	rs3826450	rs1323072	DNAH9	FLJ23588
1933	DNAH9	C10orf11	rs3826450	rs2395336	DNAH9	FLJ23657
1934	DNAH9	C10orf11	rs3826450	rs1323077	DNAH9	FLJ25102
1935	DNAH9	C10orf11	rs3826450	rs1323080	DNAH9	FLJ25371
1936	DNAH9	C10orf11	rs3826450	rs7092693	DNAH9	FLJ25416
1937	DNAH9	C10orf11	rs3826450	rs2057437	DNAH9	FLJ25439
1938	DNAH9	C10orf11	rs3826450	rs10824352	DNAH9	FLJ25530
1939	DNAH9	C10orf11	rs3826450	rs4746349	DNAH9	FLJ25660
1940	DNAH9	C10orf11	rs3826450	rs1865636	DNAH9	FLJ25770
1941	DNAH9	C10orf11	rs3826450	rs4237285	DNAH9	FLJ25976
1942	DNAH9	C10orf11	rs3826450	rs1898082	DNAH9	FLJ26175
1943	DNAH9	C10orf11	rs3826450	rs2117792	DNAH9	FLJ26443
1944	DNAH9	C10orf11	rs3826450	rs1898063	DNAH9	FLJ30064
1945	DNAH9	C10orf11	rs3826450	rs4348834	DNAH9	FLJ30313
1946	DNAH9	C10orf11	rs3826450	rs7909137	DNAH9	FLJ31659
1947	DNAH9	C10orf11	rs3826450	rs10509362	DNAH9	FLJ31846
1948	DNAH9	C10orf11	rs3826450	rs10509363	DNAH9	FLJ31875
1949	DNAH9	C10orf11	rs3826450	rs10824359	DNAH9	FLJ32028
1950	DNAH9	C10orf11	rs3826450	rs1898058	DNAH9	FLJ32110
1951	DNAH9	C10orf11	rs3826450	rs11001606	DNAH9	FLJ32310
1952	DNAH9	C10orf11	rs3826450	rs4746354	DNAH9	FLJ32363
1953	DNAH9	C10orf11	rs3826450	rs4745811	DNAH9	FLJ32658
1954	DNAH9	C10orf11	rs3826450	rs12774333	DNAH9	FLJ32745
1955	DNAH9	C10orf11	rs3826450	rs1907355	DNAH9	FLJ32784
1956	DNAH9	C10orf11	rs3826450	rs2130800	DNAH9	FLJ32786
1957	DNAH9	C10orf11	rs3826450	rs2579740	DNAH9	FLJ32871
1958	DNAH9	C10orf11	rs3826450	rs2256413	DNAH9	FLJ32951
1959	DNAH9	C10orf11	rs3826450	rs2637260	DNAH9	FLJ32955
1960	DNAH9	C10orf11	rs3826450	rs2579761	DNAH9	FLJ33167
1961	DNAH9	C10orf119	rs3826450	rs2456715	DNAH9	FLJ33360
1962	DNAH9	C10orf119	rs3826450	rs2939932	DNAH9	FLJ33387
1963	DNAH9	C10orf120	rs3826450	rs11248359	DNAH9	FLJ33641
1964	DNAH9	C10orf120	rs3826450	rs3019498	DNAH9	FLJ33708
1965	DNAH9	C10orf130	rs3826450	rs12411569	DNAH9	FLJ33718
1966	DNAH9	C10orf130	rs3826450	rs7900838	DNAH9	FLJ34521
1967	DNAH9	C10orf26	rs3826450	rs7896903	DNAH9	FLJ34870
1968	DNAH9	C10orf27	rs3826450	rs4539233	DNAH9	FLJ34931
1969	DNAH9	C10orf27	rs3826450	rs1880055	DNAH9	FLJ35220
1970	DNAH9	C10orf28	rs3826450	rs869977	DNAH9	FLJ35424
1971	DNAH9	C10orf31	rs3826450	rs10905930	DNAH9	FLJ35530
1972	DNAH9	C10orf32	rs3826450	rs4919690	DNAH9	FLJ35695
1973	DNAH9	C10orf33	rs3826450	rs7914401	DNAH9	FLJ35740
1974	DNAH9	C10orf33	rs3826450	rs2147901	DNAH9	FLJ35773
1975	DNAH9	C10orf39	rs3826450	rs2814184	DNAH9	FLJ35779
1976	DNAH9	C10orf39	rs3826450	rs4880341	DNAH9	FLJ36004
1977	DNAH9	C10orf4	rs3826450	rs1572772	DNAH9	FLJ36090
1978	DNAH9	C10orf46	rs3826450	rs1886897	DNAH9	FLJ37440
1979	DNAH9	C10orf46	rs3826450	rs10886289	DNAH9	FLJ37543
1980	DNAH9	C10orf47	rs3826450	rs2147441	DNAH9	FLJ37953
1981	DNAH9	C10orf47	rs3826450	rs10906026	DNAH9	FLJ38020
1982	DNAH9	C10orf54	rs3826450	rs12248205	DNAH9	FLJ38973
1983	DNAH9	C10orf54	rs3826450	rs7905535	DNAH9	FLJ39155
1984	DNAH9	C10orf54	rs3826450	rs9415047	DNAH9	FLJ39743
1985	DNAH9	C10orf56	rs3826450	rs4980075	DNAH9	FLJ39779
1986	DNAH9	C10orf56	rs3826450	rs12358729	DNAH9	FLJ39822
1987	DNAH9	C10orf56	rs3826450	rs2181079	DNAH9	FLJ40243
1988	DNAH9	C10orf56	rs3826450	rs7893619	DNAH9	FLJ40288
1989	DNAH9	C10orf56	rs3826450	rs7906077	DNAH9	FLJ40292
1990	DNAH9	C10orf56	rs3826450	rs6480943	DNAH9	FLJ40365
1991	DNAH9	C10orf56	rs3826450	rs12781317	DNAH9	FLJ40869
1992	DNAH9	C10orf57	rs3826450	rs11201690	DNAH9	FLJ40919
1993	DNAH9	C10orf59	rs3826450	rs3740279	DNAH9	FLJ41603
1994	DNAH9	C10orf64	rs3826450	rs4838635	DNAH9	FLJ41841
1995	DNAH9	C10orf64	rs3826450	rs10857620	DNAH9	FLJ41993
1996	DNAH9	C10orf64	rs3826450	rs10776641	DNAH9	FLJ42102
1997	DNAH9	C10orf64	rs3826450	rs6537576	DNAH9	FLJ42280
1998	DNAH9	C10orf64	rs3826450	rs2663044	DNAH9	FLJ42289
[truncated: 17,786 more rows]

## Sheet: gene_cluster_2
The 3446 SNP pairs in Affymetrix500k					The 1648 gene pairs
index	major_gene	interacting genes	major_SNPs	interacting SNPs	major_gene	interacting genes
1	AKAP12	A2BP1	rs11961573	rs747399	AKAP12	A2BP1
2	AKAP12	A2BP1	rs11961573	rs749467	AKAP12	AADAT
3	AKAP12	A2BP1	rs11961573	rs7200031	AKAP12	AASDH
4	AKAP12	A2BP1	rs11961573	rs8064016	AKAP12	ABAT
5	AKAP12	A2BP1	rs11961573	rs9937761	AKAP12	ABCA12
6	AKAP12	A2BP1	rs11961573	rs17140794	AKAP12	ABCB1
7	AKAP12	A2BP1	rs11961573	rs11648207	AKAP12	ABCB11
8	AKAP12	A2BP1	rs11961573	rs1833172	AKAP12	ABCB4
9	AKAP12	A2BP1	rs11961573	rs17664932	AKAP12	ABCB5
10	AKAP12	A2BP1	rs11961573	rs1558564	AKAP12	ABCG1
11	AKAP12	A2BP1	rs11961573	rs10163360	AKAP12	ABI3BP
12	AKAP12	A2BP1	rs11961573	rs10492754	AKAP12	ABLIM1
13	AKAP12	A2BP1	rs11961573	rs7199170	AKAP12	ACADM
14	AKAP12	AADAT	rs11961573	rs2466990	AKAP12	ACBD6
15	AKAP12	AADAT	rs11961573	rs2622069	AKAP12	ACCN1
16	AKAP12	AASDH	rs11961573	rs4865087	AKAP12	ACO1
17	AKAP12	AASDH	rs11961573	rs7693137	AKAP12	ACOT9
18	AKAP12	AASDH	rs11961573	rs11133439	AKAP12	ACSM2
19	AKAP12	ABAT	rs11961573	rs1273394	AKAP12	ACTL8
20	AKAP12	ABCA12	rs11961573	rs12615195	AKAP12	ACVR2B
21	AKAP12	ABCA12	rs11961573	rs1967603	AKAP12	ADAM10
22	AKAP12	ABCA12	rs11961573	rs17430358	AKAP12	ADAM12
23	AKAP12	ABCB1	rs11961573	rs1202171	AKAP12	ADAM23
24	AKAP12	ABCB1	rs11961573	rs4148733	AKAP12	ADAMTS17
25	AKAP12	ABCB11	rs11961573	rs853789	AKAP12	ADAMTS18
26	AKAP12	ABCB11	rs11961573	rs853772	AKAP12	ADAMTS9
27	AKAP12	ABCB4	rs11961573	rs1202283	AKAP12	ADAMTSL1
28	AKAP12	ABCB5	rs11961573	rs6972085	AKAP12	ADARB2
29	AKAP12	ABCG1	rs11961573	rs3827225	AKAP12	ADCK1
30	AKAP12	ABI3BP	rs11961573	rs9290245	AKAP12	ADCY9
31	AKAP12	ABI3BP	rs11961573	rs2713750	AKAP12	ADCYAP1R1
32	AKAP12	ABI3BP	rs11961573	rs1375510	AKAP12	ADH1C
33	AKAP12	ABLIM1	rs11961573	rs941853	AKAP12	ADH4
34	AKAP12	ABLIM1	rs11961573	rs1885334	AKAP12	ADH6
35	AKAP12	ABLIM1	rs11961573	rs10787531	AKAP12	ADIPOR2
36	AKAP12	ACADM	rs11961573	rs1146579	AKAP12	ADRB2
37	AKAP12	ACADM	rs11961573	rs1694419	AKAP12	AGR2
38	AKAP12	ACBD6	rs11961573	rs12691484	AKAP12	AGXT2
39	AKAP12	ACBD6	rs11961573	rs10737342	AKAP12	AJAP1
40	AKAP12	ACBD6	rs11961573	rs6680368	AKAP12	AKAP13
41	AKAP12	ACCN1	rs11961573	rs8066566	AKAP12	AKAP2
42	AKAP12	ACCN1	rs11961573	rs16578	AKAP12	AKAP6
43	AKAP12	ACCN1	rs11961573	rs4795746	AKAP12	AKR1C3
44	AKAP12	ACCN1	rs11961573	rs12452579	AKAP12	ALDH1A2
45	AKAP12	ACCN1	rs11961573	rs7223306	AKAP12	ALDH9A1
46	AKAP12	ACCN1	rs11961573	rs16968117	AKAP12	ALG14
47	AKAP12	ACCN1	rs11961573	rs9674667	AKAP12	ALK
48	AKAP12	ACCN1	rs11961573	rs1021891	AKAP12	ALOX12B
49	AKAP12	ACCN1	rs11961573	rs280051	AKAP12	ALS2
50	AKAP12	ACCN1	rs11961573	rs190718	AKAP12	ALS2CR19
51	AKAP12	ACCN1	rs11961573	rs9907580	AKAP12	ALS2CR7
52	AKAP12	ACO1	rs11961573	rs1023087	AKAP12	ALX3
53	AKAP12	ACOT9	rs11961573	rs5925600	AKAP12	AMPD3
54	AKAP12	ACSM2	rs11961573	rs7498174	AKAP12	AMZ1
55	AKAP12	ACSM2	rs11961573	rs7404298	AKAP12	AMZ2
56	AKAP12	ACSM2	rs11961573	rs11074460	AKAP12	ANGPT4
57	AKAP12	ACTL8	rs11961573	rs1033846	AKAP12	ANGPTL5
58	AKAP12	ACVR2B	rs11961573	rs2268757	AKAP12	ANK2
59	AKAP12	ACVR2B	rs11961573	rs7373828	AKAP12	ANK3
60	AKAP12	ADAM10	rs11961573	rs8036097	AKAP12	ANKMY1
61	AKAP12	ADAM12	rs11961573	rs12247230	AKAP12	ANKRD32
62	AKAP12	ADAM23	rs11961573	rs1921668	AKAP12	ANKS1A
63	AKAP12	ADAMTS17	rs11961573	rs11247168	AKAP12	ANTXR1
64	AKAP12	ADAMTS17	rs11961573	rs12591128	AKAP12	AOAH
65	AKAP12	ADAMTS18	rs11961573	rs9746086	AKAP12	AP1M1
66	AKAP12	ADAMTS9	rs11961573	rs9820942	AKAP12	AP3S2
67	AKAP12	ADAMTSL1	rs11961573	rs573120	AKAP12	APAF1
68	AKAP12	ADARB2	rs11961573	rs9663299	AKAP12	APBA1
69	AKAP12	ADARB2	rs11961573	rs11250681	AKAP12	APBB1IP
70	AKAP12	ADCK1	rs11961573	rs7145567	AKAP12	APBB2
71	AKAP12	ADCK1	rs11961573	rs12590199	AKAP12	APITD1
72	AKAP12	ADCK1	rs11961573	rs17106604	AKAP12	APOB
73	AKAP12	ADCY9	rs11961573	rs13338087	AKAP12	APP
74	AKAP12	ADCYAP1R1	rs11961573	rs2267738	AKAP12	ARFGAP3
75	AKAP12	ADH1C	rs11961573	rs1154433	AKAP12	ARFGEF2
76	AKAP12	ADH1C	rs11961573	rs1789898	AKAP12	ARHGAP12
77	AKAP12	ADH1C	rs11961573	rs1693476	AKAP12	ARHGAP18
78	AKAP12	ADH1C	rs11961573	rs2298755	AKAP12	ARHGAP26
79	AKAP12	ADH1C	rs11961573	rs1789903	AKAP12	ARHGEF10
80	AKAP12	ADH1C	rs11961573	rs1789911	AKAP12	ARHGEF3
81	AKAP12	ADH1C	rs11961573	rs1693424	AKAP12	ARHGEF7
82	AKAP12	ADH4	rs11961573	rs3828541	AKAP12	ARID5A
83	AKAP12	ADH6	rs11961573	rs2000864	AKAP12	ARL15
84	AKAP12	ADIPOR2	rs11961573	rs10773982	AKAP12	ARL5B
85	AKAP12	ADRB2	rs11961573	rs877741	AKAP12	ARMC1
86	AKAP12	ADRB2	rs11961573	rs877743	AKAP12	ARMCX4
87	AKAP12	AGR2	rs11961573	rs10085385	AKAP12	ARMET
88	AKAP12	AGXT2	rs11961573	rs28305	AKAP12	ARNTL2
89	AKAP12	AJAP1	rs11961573	rs7533451	AKAP12	ARPP-21
90	AKAP12	AJAP1	rs11961573	rs6702210	AKAP12	ARSE
91	AKAP12	AKAP13	rs11961573	rs11073502	AKAP12	ASAM
92	AKAP12	AKAP13	rs11961573	rs17575933	AKAP12	ASB10
93	AKAP12	AKAP13	rs11961573	rs3765096	AKAP12	ASB11
94	AKAP12	AKAP2	rs11961573	rs4978870	AKAP12	ASB5
95	AKAP12	AKAP2	rs11961573	rs914356	AKAP12	ASCC3
96	AKAP12	AKAP6	rs11961573	rs2383302	AKAP12	ASPH
97	AKAP12	AKAP6	rs11961573	rs941746	AKAP12	ASTN2
98	AKAP12	AKAP6	rs11961573	rs1957022	AKAP12	ATBF1
99	AKAP12	AKR1C3	rs11961573	rs1937848	AKAP12	ATE1
100	AKAP12	AKR1C3	rs11961573	rs1937847	AKAP12	ATF7IP
101	AKAP12	AKR1C3	rs11961573	rs2518049	AKAP12	ATG10
102	AKAP12	AKR1C3	rs11961573	rs12387	AKAP12	ATG3
103	AKAP12	ALDH1A2	rs11961573	rs4646645	AKAP12	ATG4C
104	AKAP12	ALDH1A2	rs11961573	rs1063666	AKAP12	ATG5
105	AKAP12	ALDH1A2	rs11961573	rs3204690	AKAP12	ATP10D
106	AKAP12	ALDH1A2	rs11961573	rs2197092	AKAP12	ATP1A1
107	AKAP12	ALDH1A2	rs11961573	rs3742959	AKAP12	ATP2B4
108	AKAP12	ALDH1A2	rs11961573	rs2414527	AKAP12	ATP7B
109	AKAP12	ALDH1A2	rs11961573	rs3784257	AKAP12	ATPAF1
110	AKAP12	ALDH1A2	rs11961573	rs1899355	AKAP12	ATXN1
111	AKAP12	ALDH1A2	rs11961573	rs12909423	AKAP12	ATXN10
112	AKAP12	ALDH1A2	rs11961573	rs4646595	AKAP12	ATXN2L
113	AKAP12	ALDH1A2	rs11961573	rs8032572	AKAP12	AUH
114	AKAP12	ALDH1A2	rs11961573	rs2899611	AKAP12	B4GALT6
115	AKAP12	ALDH1A2	rs11961573	rs4238327	AKAP12	BAALC
116	AKAP12	ALDH1A2	rs11961573	rs17820966	AKAP12	BACE2
117	AKAP12	ALDH1A2	rs11961573	rs2704218	AKAP12	BAI3
118	AKAP12	ALDH1A2	rs11961573	rs4646561	AKAP12	BAIAP2L1
119	AKAP12	ALDH1A2	rs11961573	rs7171261	AKAP12	BARD1
120	AKAP12	ALDH9A1	rs11961573	rs2050619	AKAP12	BCAS3
121	AKAP12	ALDH9A1	rs11961573	rs10918239	AKAP12	BFSP1
122	AKAP12	ALG14	rs11961573	rs2766010	AKAP12	BFSP2
123	AKAP12	ALK	rs11961573	rs4666212	AKAP12	BICD1
124	AKAP12	ALK	rs11961573	rs7421353	AKAP12	BMPER
125	AKAP12	ALK	rs11961573	rs2254208	AKAP12	BMPR1A
126	AKAP12	ALK	rs11961573	rs2631986	AKAP12	BNC2
127	AKAP12	ALK	rs11961573	rs2631987	AKAP12	BPESC1
128	AKAP12	ALK	rs11961573	rs2541205	AKAP12	BPI
129	AKAP12	ALK	rs11961573	rs2247443	AKAP12	BRD7
130	AKAP12	ALK	rs11961573	rs2257135	AKAP12	BRD8
131	AKAP12	ALK	rs11961573	rs872674	AKAP12	BRPF3
132	AKAP12	ALK	rs11961573	rs2631955	AKAP12	BRS3
133	AKAP12	ALK	rs11961573	rs2631956	AKAP12	BSND
134	AKAP12	ALK	rs11961573	rs2541186	AKAP12	BTBD1
135	AKAP12	ALK	rs11961573	rs2631939	AKAP12	BXDC1
136	AKAP12	ALOX12B	rs11961573	rs9892725	AKAP12	C10orf11
137	AKAP12	ALS2	rs11961573	rs4675226	AKAP12	C10orf130
138	AKAP12	ALS2CR19	rs11961573	rs10932099	AKAP12	C10orf4
139	AKAP12	ALS2CR7	rs11961573	rs2052249	AKAP12	C10orf47
140	AKAP12	ALS2CR7	rs11961573	rs16838226	AKAP12	C10orf6
141	AKAP12	ALS2CR7	rs11961573	rs7592357	AKAP12	C10orf64
142	AKAP12	ALX3	rs11961573	rs1077581	AKAP12	C10orf68
143	AKAP12	ALX3	rs11961573	rs1077580	AKAP12	C10orf72
144	AKAP12	ALX3	rs11961573	rs4838890	AKAP12	C10orf9
145	AKAP12	AMPD3	rs11961573	rs7932321	AKAP12	C10orf90
146	AKAP12	AMZ1	rs11961573	rs2041343	AKAP12	C10orf92
147	AKAP12	AMZ2	rs11961573	rs3764855	AKAP12	C10orf96
148	AKAP12	AMZ2	rs11961573	rs3764854	AKAP12	C11orf24
149	AKAP12	ANGPT4	rs11961573	rs6140526	AKAP12	C11orf40
150	AKAP12	ANGPTL5	rs11961573	rs1441928	AKAP12	C11orf55
151	AKAP12	ANK2	rs11961573	rs12511290	AKAP12	C12orf36
152	AKAP12	ANK3	rs11961573	rs7098008	AKAP12	C12orf42
153	AKAP12	ANKMY1	rs11961573	rs10198074	AKAP12	C13orf3
154	AKAP12	ANKRD32	rs11961573	rs17083911	AKAP12	C14orf105
155	AKAP12	ANKS1A	rs11961573	rs16895362	AKAP12	C14orf118
156	AKAP12	ANKS1A	rs11961573	rs3800449	AKAP12	C14orf135
157	AKAP12	ANKS1A	rs11961573	rs12173920	AKAP12	C14orf145
158	AKAP12	ANKS1A	rs11961573	rs9348954	AKAP12	C14orf161
159	AKAP12	ANTXR1	rs11961573	rs4488695	AKAP12	C14orf165
160	AKAP12	ANTXR1	rs11961573	rs7564412	AKAP12	C15orf41
161	AKAP12	AOAH	rs11961573	rs2718183	AKAP12	C16orf63
162	AKAP12	AP1M1	rs11961573	rs285277	AKAP12	C17orf76
163	AKAP12	AP3S2	rs11961573	rs16943647	AKAP12	C18orf1
164	AKAP12	AP3S2	rs11961573	rs10852122	AKAP12	C18orf16
165	AKAP12	APAF1	rs11961573	rs7965985	AKAP12	C18orf58
166	AKAP12	APBA1	rs11961573	rs7021184	AKAP12	C1QB
167	AKAP12	APBA1	rs11961573	rs1331977	AKAP12	C1QTNF3
168	AKAP12	APBA1	rs11961573	rs4744569	AKAP12	C1QTNF7
169	AKAP12	APBA1	rs11961573	rs10867845	AKAP12	C1orf112
170	AKAP12	APBB1IP	rs11961573	rs10829005	AKAP12	C1orf120
171	AKAP12	APBB2	rs11961573	rs6814800	AKAP12	C1orf125
172	AKAP12	APBB2	rs11961573	rs12510997	AKAP12	C1orf136
173	AKAP12	APBB2	rs11961573	rs16852924	AKAP12	C1orf145
174	AKAP12	APITD1	rs11961573	rs505141	AKAP12	C1orf164
175	AKAP12	APITD1	rs11961573	rs528713	AKAP12	C1orf183
176	AKAP12	APOB	rs11961573	rs1469513	AKAP12	C1orf24
177	AKAP12	APOB	rs11961573	rs520354	AKAP12	C1orf25
178	AKAP12	APP	rs11961573	rs428971	AKAP12	C1orf43
179	AKAP12	ARFGAP3	rs11961573	rs4820483	AKAP12	C1orf69
180	AKAP12	ARFGAP3	rs11961573	rs5758951	AKAP12	C1orf94
181	AKAP12	ARFGAP3	rs11961573	rs2024645	AKAP12	C20orf133
182	AKAP12	ARFGAP3	rs11961573	rs5758965	AKAP12	C20orf179
183	AKAP12	ARFGAP3	rs11961573	rs2273142	AKAP12	C20orf23
184	AKAP12	ARFGAP3	rs11961573	rs5758972	AKAP12	C20orf26
185	AKAP12	ARFGAP3	rs11961573	rs738536	AKAP12	C20orf38
186	AKAP12	ARFGAP3	rs11961573	rs4822208	AKAP12	C20orf72
187	AKAP12	ARFGEF2	rs11961573	rs4810905	AKAP12	C20orf74
188	AKAP12	ARHGAP12	rs11961573	rs1041544	AKAP12	C20orf94
189	AKAP12	ARHGAP12	rs11961573	rs7092454	AKAP12	C20orf96
190	AKAP12	ARHGAP12	rs11961573	rs2799019	AKAP12	C21orf124
191	AKAP12	ARHGAP12	rs11961573	rs2808081	AKAP12	C21orf25
192	AKAP12	ARHGAP12	rs11961573	rs2808073	AKAP12	C21orf29
193	AKAP12	ARHGAP12	rs11961573	rs12256714	AKAP12	C21orf59
194	AKAP12	ARHGAP12	rs11961573	rs3847414	AKAP12	C21orf86
195	AKAP12	ARHGAP18	rs11961573	rs1894642	AKAP12	C21orf91
196	AKAP12	ARHGAP26	rs11961573	rs35296	AKAP12	C3orf1
197	AKAP12	ARHGEF10	rs11961573	rs6992502	AKAP12	C3orf20
198	AKAP12	ARHGEF10	rs11961573	rs4876271	AKAP12	C3orf23
199	AKAP12	ARHGEF3	rs11961573	rs4681859	AKAP12	C3orf64
200	AKAP12	ARHGEF3	rs11961573	rs983739	AKAP12	C5orf13
201	AKAP12	ARHGEF7	rs11961573	rs3783088	AKAP12	C5orf15
202	AKAP12	ARID5A	rs11961573	rs2579502	AKAP12	C5orf20
203	AKAP12	ARID5A	rs11961573	rs1011040	AKAP12	C6orf149
204	AKAP12	ARL15	rs11961573	rs11742692	AKAP12	C6orf151
205	AKAP12	ARL15	rs11961573	rs39883	AKAP12	C6orf152
206	AKAP12	ARL15	rs11961573	rs156382	AKAP12	C6orf174
207	AKAP12	ARL15	rs11961573	rs156436	AKAP12	C6orf199
208	AKAP12	ARL15	rs11961573	rs279744	AKAP12	C6orf32
209	AKAP12	ARL15	rs11961573	rs26610	AKAP12	C6orf51
210	AKAP12	ARL5B	rs11961573	rs7896918	AKAP12	C6orf60
211	AKAP12	ARL5B	rs11961573	rs7922005	AKAP12	C6orf65
212	AKAP12	ARMC1	rs11961573	rs7006732	AKAP12	C6orf89
213	AKAP12	ARMCX4	rs11961573	rs11092309	AKAP12	C7orf10
214	AKAP12	ARMET	rs11961573	rs2241784	AKAP12	C8A
215	AKAP12	ARNTL2	rs11961573	rs2028693	AKAP12	C8orf13
216	AKAP12	ARPP-21	rs11961573	rs4678803	AKAP12	C9orf103
217	AKAP12	ARPP-21	rs11961573	rs2016955	AKAP12	C9orf138
218	AKAP12	ARPP-21	rs11961573	rs2016975	AKAP12	C9orf28
219	AKAP12	ARPP-21	rs11961573	rs735353	AKAP12	C9orf3
220	AKAP12	ARPP-21	rs11961573	rs11920715	AKAP12	C9orf52
221	AKAP12	ARPP-21	rs11961573	rs1378481	AKAP12	C9orf79
222	AKAP12	ARPP-21	rs11961573	rs1455489	AKAP12	C9orf88
223	AKAP12	ARSE	rs11961573	rs211640	AKAP12	C9orf93
224	AKAP12	ASAM	rs11961573	rs7949414	AKAP12	C9orf95
225	AKAP12	ASAM	rs11961573	rs7941144	AKAP12	C9orf98
226	AKAP12	ASAM	rs11961573	rs11218961	AKAP12	CA10
227	AKAP12	ASB10	rs11961573	rs310589	AKAP12	CA5A
228	AKAP12	ASB11	rs11961573	rs5935942	AKAP12	CABC1
229	AKAP12	ASB5	rs11961573	rs10026173	AKAP12	CACNA1B
230	AKAP12	ASCC3	rs11961573	rs4840153	AKAP12	CACNA1D
231	AKAP12	ASCC3	rs11961573	rs9386258	AKAP12	CACNA1E
232	AKAP12	ASCC3	rs11961573	rs17672397	AKAP12	CACNA2D1
233	AKAP12	ASCC3	rs11961573	rs4840157	AKAP12	CACNB2
234	AKAP12	ASPH	rs11961573	rs7003213	AKAP12	CACNB4
235	AKAP12	ASTN2	rs11961573	rs10739492	AKAP12	CACNG3
236	AKAP12	ATBF1	rs11961573	rs10852516	AKAP12	CADPS2
237	AKAP12	ATE1	rs11961573	rs2132911	AKAP12	CALCOCO2
238	AKAP12	ATF7IP	rs11961573	rs7970587	AKAP12	CAMK1D
239	AKAP12	ATG10	rs11961573	rs12108833	AKAP12	CAMK2A
240	AKAP12	ATG10	rs11961573	rs324914	AKAP12	CAMK2D
241	AKAP12	ATG10	rs11961573	rs9293290	AKAP12	CAMKK2
242	AKAP12	ATG10	rs11961573	rs6452448	AKAP12	CAMTA1
243	AKAP12	ATG10	rs11961573	rs891159	AKAP12	CAND1
244	AKAP12	ATG10	rs11961573	rs10065463	AKAP12	CAPN10
245	AKAP12	ATG10	rs11961573	rs2195448	AKAP12	CAPN13
246	AKAP12	ATG10	rs11961573	rs12523353	AKAP12	CAPN2
247	AKAP12	ATG10	rs11961573	rs1864183	AKAP12	CAPSL
248	AKAP12	ATG10	rs11961573	rs1864181	AKAP12	CAPZA2
249	AKAP12	ATG10	rs11961573	rs4703879	AKAP12	CARD14
250	AKAP12	ATG10	rs11961573	rs10036937	AKAP12	CASKIN2
251	AKAP12	ATG3	rs11961573	rs4682110	AKAP12	CASQ2
252	AKAP12	ATG4C	rs11961573	rs6587990	AKAP12	CBLL1
253	AKAP12	ATG4C	rs11961573	rs6686232	AKAP12	CCBE1
254	AKAP12	ATG4C	rs11961573	rs1981067	AKAP12	CCDC13
255	AKAP12	ATG4C	rs11961573	rs12128286	AKAP12	CCDC25
256	AKAP12	ATG4C	rs11961573	rs12756081	AKAP12	CCDC3
257	AKAP12	ATG4C	rs11961573	rs6587997	AKAP12	CCDC38
258	AKAP12	ATG5	rs11961573	rs633724	AKAP12	CCDC42
259	AKAP12	ATP10D	rs11961573	rs9654081	AKAP12	CCDC60
260	AKAP12	ATP1A1	rs11961573	rs850617	AKAP12	CCDC7
261	AKAP12	ATP2B4	rs11961573	rs11576343	AKAP12	CCDC70
262	AKAP12	ATP2B4	rs11961573	rs10900577	AKAP12	CCDC83
263	AKAP12	ATP2B4	rs11961573	rs4951357	AKAP12	CCDC86
264	AKAP12	ATP2B4	rs11961573	rs4951358	AKAP12	CCDC91
265	AKAP12	ATP7B	rs11961573	rs3742288	AKAP12	CCK
266	AKAP12	ATPAF1	rs11961573	rs744096	AKAP12	CCKBR
267	AKAP12	ATPAF1	rs11961573	rs7354865	AKAP12	CCR9
268	AKAP12	ATPAF1	rs11961573	rs1025806	AKAP12	CD163L1
269	AKAP12	ATXN1	rs11961573	rs236949	AKAP12	CD200R1
270	AKAP12	ATXN1	rs11961573	rs721010	AKAP12	CD274
271	AKAP12	ATXN10	rs11961573	rs136002	AKAP12	CD33
272	AKAP12	ATXN10	rs11961573	rs4823324	AKAP12	CD34
273	AKAP12	ATXN2L	rs11961573	rs8062405	AKAP12	CD44
274	AKAP12	ATXN2L	rs11961573	rs12448482	AKAP12	CD48
275	AKAP12	ATXN2L	rs11961573	rs12443881	AKAP12	CD58
276	AKAP12	AUH	rs11961573	rs4480236	AKAP12	CD74
277	AKAP12	B4GALT6	rs11961573	rs1551006	AKAP12	CDC2
278	AKAP12	B4GALT6	rs11961573	rs12327203	AKAP12	CDC25B
279	AKAP12	BAALC	rs11961573	rs2454014	AKAP12	CDC2L6
280	AKAP12	BAALC	rs11961573	rs1845430	AKAP12	CDC42BPA
281	AKAP12	BACE2	rs11961573	rs746063	AKAP12	CDC42EP4
282	AKAP12	BACE2	rs11961573	rs746064	AKAP12	CDCP1
283	AKAP12	BACE2	rs11961573	rs2837977	AKAP12	CDGAP
284	AKAP12	BAI3	rs11961573	rs9454674	AKAP12	CDH13
285	AKAP12	BAI3	rs11961573	rs9346273	AKAP12	CDH17
286	AKAP12	BAIAP2L1	rs11961573	rs10953259	AKAP12	CDH23
287	AKAP12	BARD1	rs11961573	rs723905	AKAP12	CDH8
288	AKAP12	BCAS3	rs11961573	rs11650989	AKAP12	CDK2AP1
289	AKAP12	BFSP1	rs11961573	rs1076688	AKAP12	CDKAL1
290	AKAP12	BFSP1	rs11961573	rs6080716	AKAP12	CDYL
291	AKAP12	BFSP1	rs11961573	rs4814622	AKAP12	CEBPG
292	AKAP12	BFSP1	rs11961573	rs1016211	AKAP12	CENTD2
293	AKAP12	BFSP2	rs11961573	rs10935064	AKAP12	CENTD3
294	AKAP12	BICD1	rs11961573	rs1798588	AKAP12	CENTG2
295	AKAP12	BICD1	rs11961573	rs2593993	AKAP12	CEP170
296	AKAP12	BMPER	rs11961573	rs1420335	AKAP12	CEP192
297	AKAP12	BMPER	rs11961573	rs969363	AKAP12	CERKL
298	AKAP12	BMPR1A	rs11961573	rs4933411	AKAP12	CETN1
299	AKAP12	BMPR1A	rs11961573	rs4933415	AKAP12	CETN2
300	AKAP12	BNC2	rs11961573	rs10962472	AKAP12	CFH
301	AKAP12	BNC2	rs11961573	rs10756759	AKAP12	CGA
302	AKAP12	BNC2	rs11961573	rs10756762	AKAP12	CGNL1
303	AKAP12	BNC2	rs11961573	rs7039706	AKAP12	CHD7
304	AKAP12	BNC2	rs11961573	rs10810584	AKAP12	CHI3L2
305	AKAP12	BPESC1	rs11961573	rs663729	AKAP12	CHIT1
306	AKAP12	BPI	rs11961573	rs6069668	AKAP12	CHORDC1
307	AKAP12	BRD7	rs11961573	rs11646782	AKAP12	CHRM2
308	AKAP12	BRD8	rs11961573	rs217272	AKAP12	CHRM3
309	AKAP12	BRPF3	rs11961573	rs4713939	AKAP12	CHRNA10
310	AKAP12	BRS3	rs11961573	rs1203605	AKAP12	CHRNA9
311	AKAP12	BSND	rs11961573	rs6682884	AKAP12	CHRNG
312	AKAP12	BTBD1	rs11961573	rs750214	AKAP12	CHST7
313	AKAP12	BXDC1	rs11961573	rs9398257	AKAP12	CKAP2L
314	AKAP12	BXDC1	rs11961573	rs2880172	AKAP12	CLASP2
315	AKAP12	BXDC1	rs11961573	rs3862837	AKAP12	CLCA1
316	AKAP12	BXDC1	rs11961573	rs10499059	AKAP12	CLDN17
317	AKAP12	BXDC1	rs11961573	rs9384777	AKAP12	CLEC12A
318	AKAP12	BXDC1	rs11961573	rs3763196	AKAP12	CLEC1A
319	AKAP12	C10orf11	rs11961573	rs7099295	AKAP12	CLEC2A
320	AKAP12	C10orf11	rs11961573	rs7909650	AKAP12	CLEC3B
321	AKAP12	C10orf11	rs11961573	rs17380920	AKAP12	CLEC4M
322	AKAP12	C10orf11	rs11961573	rs1907352	AKAP12	CLGN
323	AKAP12	C10orf11	rs11961573	rs2130803	AKAP12	CLIC5
324	AKAP12	C10orf11	rs11961573	rs7915954	AKAP12	CLMN
325	AKAP12	C10orf11	rs11961573	rs2220608	AKAP12	CLSTN2
326	AKAP12	C10orf11	rs11961573	rs11001807	AKAP12	CLYBL
327	AKAP12	C10orf11	rs11961573	rs7071653	AKAP12	CMIP
328	AKAP12	C10orf11	rs11961573	rs2637260	AKAP12	CNDP1
329	AKAP12	C10orf11	rs11961573	rs2637261	AKAP12	CNGA3
330	AKAP12	C10orf130	rs11961573	rs4344425	AKAP12	CNGA4
331	AKAP12	C10orf4	rs11961573	rs11187581	AKAP12	CNGB1
332	AKAP12	C10orf4	rs11961573	rs11187589	AKAP12	CNN3
333	AKAP12	C10orf4	rs11961573	rs11187594	AKAP12	CNTN1
334	AKAP12	C10orf4	rs11961573	rs2901694	AKAP12	CNTN3
335	AKAP12	C10orf47	rs11961573	rs11257367	AKAP12	CNTN4
336	AKAP12	C10orf6	rs11961573	rs7078599	AKAP12	CNTN5
337	AKAP12	C10orf64	rs11961573	rs2663044	AKAP12	CNTN6
338	AKAP12	C10orf68	rs11961573	rs7089366	AKAP12	CNTNAP2
339	AKAP12	C10orf68	rs11961573	rs1335989	AKAP12	CNTNAP5
340	AKAP12	C10orf68	rs11961573	rs16933701	AKAP12	COASY
341	AKAP12	C10orf68	rs11961573	rs16933711	AKAP12	COG6
342	AKAP12	C10orf72	rs11961573	rs2137912	AKAP12	COL11A1
343	AKAP12	C10orf72	rs11961573	rs17011757	AKAP12	COL13A1
344	AKAP12	C10orf72	rs11961573	rs17782733	AKAP12	COL22A1
345	AKAP12	C10orf9	rs11961573	rs10827512	AKAP12	COL24A1
346	AKAP12	C10orf90	rs11961573	rs17154881	AKAP12	COL3A1
347	AKAP12	C10orf92	rs11961573	rs7095353	AKAP12	COL4A1
348	AKAP12	C10orf96	rs11961573	rs2109153	AKAP12	COL5A1
349	AKAP12	C10orf96	rs11961573	rs7080298	AKAP12	COL6A3
350	AKAP12	C10orf96	rs11961573	rs10749208	AKAP12	COMMD9
351	AKAP12	C11orf24	rs11961573	rs2458268	AKAP12	CORO1C
352	AKAP12	C11orf40	rs11961573	rs2641399	AKAP12	COX11
353	AKAP12	C11orf55	rs11961573	rs2422249	AKAP12	CP110
354	AKAP12	C12orf36	rs11961573	rs2417273	AKAP12	CPD
355	AKAP12	C12orf42	rs11961573	rs10778237	AKAP12	CPE
356	AKAP12	C13orf3	rs11961573	rs3783152	AKAP12	CPM
357	AKAP12	C14orf105	rs11961573	rs3759671	AKAP12	CPNE4
358	AKAP12	C14orf118	rs11961573	rs935334	AKAP12	CPNE5
359	AKAP12	C14orf118	rs11961573	rs1900125	AKAP12	CPNE8
360	AKAP12	C14orf135	rs11961573	rs160235	AKAP12	CPVL
361	AKAP12	C14orf145	rs11961573	rs11159468	AKAP12	CREB3L2
362	AKAP12	C14orf161	rs11961573	rs1704609	AKAP12	CREB5
363	AKAP12	C14orf161	rs11961573	rs722081	AKAP12	CRHR1
364	AKAP12	C14orf165	rs11961573	rs1535562	AKAP12	CRIM1
365	AKAP12	C15orf41	rs11961573	rs3784678	AKAP12	CRISPLD2
366	AKAP12	C16orf63	rs11961573	rs3851703	AKAP12	CRNN
367	AKAP12	C16orf63	rs11961573	rs8044313	AKAP12	CRSP6
368	AKAP12	C17orf76	rs11961573	rs4792752	AKAP12	CRYGB
369	AKAP12	C18orf1	rs11961573	rs9955173	AKAP12	CRYL1
370	AKAP12	C18orf1	rs11961573	rs11665065	AKAP12	CSMD1
371	AKAP12	C18orf16	rs11961573	rs232338	AKAP12	CSMD3
372	AKAP12	C18orf58	rs11961573	rs8095854	AKAP12	CSRP3
373	AKAP12	C1QB	rs11961573	rs631090	AKAP12	CTBP2
374	AKAP12	C1QTNF3	rs11961573	rs17583316	AKAP12	CTDSP1
375	AKAP12	C1QTNF3	rs11961573	rs9292523	AKAP12	CTNND2
376	AKAP12	C1QTNF7	rs11961573	rs2192356	AKAP12	CUBN
377	AKAP12	C1QTNF7	rs11961573	rs17385047	AKAP12	CUL4A
378	AKAP12	C1QTNF7	rs11961573	rs17469572	AKAP12	CUTL1
379	AKAP12	C1orf112	rs11961573	rs9803860	AKAP12	CUTL2
380	AKAP12	C1orf120	rs11961573	rs10752871	AKAP12	CXorf34
381	AKAP12	C1orf125	rs11961573	rs12740455	AKAP12	CYB5A
382	AKAP12	C1orf125	rs11961573	rs10494520	AKAP12	CYP2U1
383	AKAP12	C1orf136	rs11961573	rs16854779	AKAP12	CYP4F12
384	AKAP12	C1orf136	rs11961573	rs16854783	AKAP12	CYP4F3
385	AKAP12	C1orf136	rs11961573	rs1538974	AKAP12	CYP8B1
386	AKAP12	C1orf136	rs11961573	rs11583715	AKAP12	CYYR1
387	AKAP12	C1orf145	rs11961573	rs1757156	AKAP12	DAB1
388	AKAP12	C1orf164	rs11961573	rs17381720	AKAP12	DACH2
389	AKAP12	C1orf183	rs11961573	rs197427	AKAP12	DAO
390	AKAP12	C1orf24	rs11961573	rs861607	AKAP12	DAOA
391	AKAP12	C1orf24	rs11961573	rs7360	AKAP12	DAPK1
392	AKAP12	C1orf24	rs11961573	rs626576	AKAP12	DAPK2
393	AKAP12	C1orf24	rs11961573	rs6686749	AKAP12	DARS2
394	AKAP12	C1orf25	rs11961573	rs10911679	AKAP12	DCC
395	AKAP12	C1orf25	rs11961573	rs7548237	AKAP12	DCC1
396	AKAP12	C1orf43	rs11961573	rs9804045	AKAP12	DCP1A
397	AKAP12	C1orf69	rs11961573	rs10753445	AKAP12	DCT
398	AKAP12	C1orf94	rs11961573	rs297804	AKAP12	DCUN1D1
399	AKAP12	C20orf133	rs11961573	rs17370650	AKAP12	DDEF2
400	AKAP12	C20orf179	rs11961573	rs2296903	AKAP12	DDIT4L
401	AKAP12	C20orf23	rs11961573	rs6034465	AKAP12	DDX56
402	AKAP12	C20orf23	rs11961573	rs6111100	AKAP12	DDX58
403	AKAP12	C20orf26	rs11961573	rs6136998	AKAP12	DEADC1
404	AKAP12	C20orf38	rs11961573	rs3887985	AKAP12	DEFA6
405	AKAP12	C20orf38	rs11961573	rs3893392	AKAP12	DENND3
406	AKAP12	C20orf38	rs11961573	rs4814179	AKAP12	DGCR2
407	AKAP12	C20orf38	rs11961573	rs1431431	AKAP12	DGKB
408	AKAP12	C20orf72	rs11961573	rs6080929	AKAP12	DGKI
409	AKAP12	C20orf74	rs11961573	rs2180670	AKAP12	DIAPH1
410	AKAP12	C20orf74	rs11961573	rs2068259	AKAP12	DICER1
411	AKAP12	C20orf74	rs11961573	rs913669	AKAP12	DISC1
412	AKAP12	C20orf94	rs11961573	rs6077844	AKAP12	DKFZP434B0335
413	AKAP12	C20orf96	rs11961573	rs6081708	AKAP12	DKFZP566N034
414	AKAP12	C21orf124	rs11961573	rs2838355	AKAP12	DKFZP586H2123
415	AKAP12	C21orf25	rs11961573	rs8133006	AKAP12	DKFZp762I137
416	AKAP12	C21orf29	rs11961573	rs235285	AKAP12	DLG2
417	AKAP12	C21orf59	rs11961573	rs2833926	AKAP12	DLGAP1
418	AKAP12	C21orf86	rs11961573	rs2838864	AKAP12	DMD
419	AKAP12	C21orf91	rs11961573	rs2258119	AKAP12	DNAH11
420	AKAP12	C3orf1	rs11961573	rs4688011	AKAP12	DNAJC1
421	AKAP12	C3orf20	rs11961573	rs6765155	AKAP12	DNAJC13
422	AKAP12	C3orf20	rs11961573	rs13089188	AKAP12	DNAJC15
423	AKAP12	C3orf20	rs11961573	rs6771179	AKAP12	DNAJC5
424	AKAP12	C3orf23	rs11961573	rs2171575	AKAP12	DNER
425	AKAP12	C3orf23	rs11961573	rs11719686	AKAP12	DNM1
426	AKAP12	C3orf23	rs11961573	rs9637419	AKAP12	DOCK1
427	AKAP12	C3orf23	rs11961573	rs7644467	AKAP12	DOCK2
428	AKAP12	C3orf23	rs11961573	rs4682743	AKAP12	DOCK3
429	AKAP12	C3orf23	rs11961573	rs4682977	AKAP12	DOCK4
430	AKAP12	C3orf23	rs11961573	rs12488257	AKAP12	DOCK9
431	AKAP12	C3orf64	rs11961573	rs6782474	AKAP12	DOT1L
432	AKAP12	C5orf13	rs11961573	rs11948283	AKAP12	DPF3
433	AKAP12	C5orf15	rs11961573	rs4279383	AKAP12	DPP6
434	AKAP12	C5orf20	rs11961573	rs6896596	AKAP12	DPYD
435	AKAP12	C6orf149	rs11961573	rs438298	AKAP12	DPYSL2
436	AKAP12	C6orf149	rs11961573	rs2753235	AKAP12	DRP2
437	AKAP12	C6orf149	rs11961573	rs2753237	AKAP12	DSCAM
438	AKAP12	C6orf149	rs11961573	rs2773317	AKAP12	DSCR1
439	AKAP12	C6orf151	rs11961573	rs2744381	AKAP12	DSCR3
440	AKAP12	C6orf152	rs11961573	rs2655693	AKAP12	DSG1
441	AKAP12	C6orf174	rs11961573	rs1512449	AKAP12	DSG4
442	AKAP12	C6orf174	rs11961573	rs1080708	AKAP12	DST
443	AKAP12	C6orf174	rs11961573	rs6902741	AKAP12	DTNA
444	AKAP12	C6orf199	rs11961573	rs9487172	AKAP12	DYM
445	AKAP12	C6orf199	rs11961573	rs7745469	AKAP12	DYNC1I1
446	AKAP12	C6orf199	rs11961573	rs7749910	AKAP12	DYSF
447	AKAP12	C6orf199	rs11961573	rs9400310	AKAP12	DZIP1L
448	AKAP12	C6orf199	rs11961573	rs9480991	AKAP12	EBF
449	AKAP12	C6orf199	rs11961573	rs6568591	AKAP12	EBP
450	AKAP12	C6orf199	rs11961573	rs829813	AKAP12	ECHDC3
451	AKAP12	C6orf199	rs11961573	rs829816	AKAP12	ECRG4
452	AKAP12	C6orf199	rs11961573	rs2145144	AKAP12	EDARADD
453	AKAP12	C6orf32	rs11961573	rs2474149	AKAP12	EDEM1
454	AKAP12	C6orf51	rs11961573	rs9400435	AKAP12	EDG2
455	AKAP12	C6orf51	rs11961573	rs11153266	AKAP12	EDIL3
456	AKAP12	C6orf51	rs11961573	rs3892789	AKAP12	EFEMP1
457	AKAP12	C6orf51	rs11961573	rs9400442	AKAP12	EFHC2
458	AKAP12	C6orf60	rs11961573	rs10499090	AKAP12	EFHD1
459	AKAP12	C6orf65	rs11961573	rs9475763	AKAP12	EFNB1
460	AKAP12	C6orf89	rs11961573	rs9380618	AKAP12	EGFL6
461	AKAP12	C7orf10	rs11961573	rs6958129	AKAP12	EGFR
462	AKAP12	C8A	rs11961573	rs668551	AKAP12	EHBP1
463	AKAP12	C8A	rs11961573	rs671137	AKAP12	EHD3
464	AKAP12	C8orf13	rs11961573	rs11250139	AKAP12	EIF2AK1
465	AKAP12	C9orf103	rs11961573	rs2811923	AKAP12	EIF4E
466	AKAP12	C9orf138	rs11961573	rs7848918	AKAP12	ELF3
467	AKAP12	C9orf138	rs11961573	rs6475298	AKAP12	ELF5
468	AKAP12	C9orf28	rs11961573	rs10987253	AKAP12	ELK3
469	AKAP12	C9orf3	rs11961573	rs356131	AKAP12	ELMO1
470	AKAP12	C9orf52	rs11961573	rs664124	AKAP12	ELOVL4
471	AKAP12	C9orf79	rs11961573	rs7857434	AKAP12	ELP3
472	AKAP12	C9orf88	rs11961573	rs2246653	AKAP12	EML1
473	AKAP12	C9orf88	rs11961573	rs2243950	AKAP12	EML5
474	AKAP12	C9orf93	rs11961573	rs10962244	AKAP12	ENDOGL1
475	AKAP12	C9orf95	rs11961573	rs10869495	AKAP12	ENOSF1
476	AKAP12	C9orf98	rs11961573	rs12000803	AKAP12	ENPP6
477	AKAP12	C9orf98	rs11961573	rs2771992	AKAP12	ENSA
478	AKAP12	C9orf98	rs11961573	rs214634	AKAP12	EP400NL
479	AKAP12	C9orf98	rs11961573	rs214635	AKAP12	EPAS1
480	AKAP12	C9orf98	rs11961573	rs3815183	AKAP12	EPC2
481	AKAP12	CA10	rs11961573	rs16950939	AKAP12	EPHA5
482	AKAP12	CA5A	rs11961573	rs8055231	AKAP12	EPHB2
483	AKAP12	CABC1	rs11961573	rs1892490	AKAP12	EPHB3
484	AKAP12	CABC1	rs11961573	rs2154367	AKAP12	EPIM
485	AKAP12	CACNA1B	rs11961573	rs7860423	AKAP12	EPS8L3
486	AKAP12	CACNA1D	rs11961573	rs3774491	AKAP12	ERBB4
487	AKAP12	CACNA1E	rs11961573	rs10910985	AKAP12	ERG
488	AKAP12	CACNA2D1	rs11961573	rs1862124	AKAP12	ERGIC1
489	AKAP12	CACNB2	rs11961573	rs1277766	AKAP12	ERICH1
490	AKAP12	CACNB2	rs11961573	rs7069531	AKAP12	ERO1LB
491	AKAP12	CACNB4	rs11961573	rs7419564	AKAP12	ESRRG
492	AKAP12	CACNG3	rs11961573	rs2238511	AKAP12	ETS2
493	AKAP12	CADPS2	rs11961573	rs4521704	AKAP12	ETV6
494	AKAP12	CADPS2	rs11961573	rs2471212	AKAP12	EVC
495	AKAP12	CADPS2	rs11961573	rs1476898	AKAP12	EVC2
496	AKAP12	CALCOCO2	rs11961573	rs7207087	AKAP12	EXOSC3
497	AKAP12	CAMK1D	rs11961573	rs11257841	AKAP12	EXOSC7
498	AKAP12	CAMK1D	rs11961573	rs6602593	AKAP12	EXT1
499	AKAP12	CAMK1D	rs11961573	rs7077423	AKAP12	EXT2
500	AKAP12	CAMK1D	rs11961573	rs4078402	AKAP12	EYA1
501	AKAP12	CAMK1D	rs11961573	rs3802569	AKAP12	EYA2
502	AKAP12	CAMK1D	rs11961573	rs3802560	AKAP12	EYA3
503	AKAP12	CAMK1D	rs11961573	rs10906223	AKAP12	EYA4
504	AKAP12	CAMK1D	rs11961573	rs914328	AKAP12	F5
505	AKAP12	CAMK2A	rs11961573	rs10066581	AKAP12	FABP7
506	AKAP12	CAMK2D	rs11961573	rs10000775	AKAP12	FAIM2
507	AKAP12	CAMKK2	rs11961573	rs9805130	AKAP12	FAM19A1
508	AKAP12	CAMTA1	rs11961573	rs6701312	AKAP12	FAM19A2
509	AKAP12	CAMTA1	rs11961573	rs6698901	AKAP12	FAM19A4
510	AKAP12	CAMTA1	rs11961573	rs4908607	AKAP12	FAM19A5
511	AKAP12	CAMTA1	rs11961573	rs1304710	AKAP12	FAM26B
512	AKAP12	CAMTA1	rs11961573	rs1304711	AKAP12	FAM3D
513	AKAP12	CAMTA1	rs11961573	rs1304712	AKAP12	FAM40A
514	AKAP12	CAMTA1	rs11961573	rs2157499	AKAP12	FAM43B
515	AKAP12	CAMTA1	rs11961573	rs12035586	AKAP12	FAM46C
516	AKAP12	CAMTA1	rs11961573	rs6696544	AKAP12	FAM49A
517	AKAP12	CAMTA1	rs11961573	rs17376559	AKAP12	FAM63B
518	AKAP12	CAND1	rs11961573	rs17781645	AKAP12	FAM64A
519	AKAP12	CAPN10	rs11961573	rs4676348	AKAP12	FAM71C
520	AKAP12	CAPN13	rs11961573	rs2926303	AKAP12	FAM77D
521	AKAP12	CAPN13	rs11961573	rs1402048	AKAP12	FAM80A
522	AKAP12	CAPN2	rs11961573	rs1153946	AKAP12	FAM83D
523	AKAP12	CAPSL	rs11961573	rs6868693	AKAP12	FAM99A
524	AKAP12	CAPZA2	rs11961573	rs4808	AKAP12	FAM9C
525	AKAP12	CAPZA2	rs11961573	rs12706121	AKAP12	FARP1
526	AKAP12	CARD14	rs11961573	rs4889989	AKAP12	FAS
527	AKAP12	CARD14	rs11961573	rs7211994	AKAP12	FAT2
528	AKAP12	CASKIN2	rs11961573	rs8075850	AKAP12	FBLN2
529	AKAP12	CASKIN2	rs11961573	rs7501644	AKAP12	FBN1
530	AKAP12	CASQ2	rs11961573	rs4143097	AKAP12	FBXL17
531	AKAP12	CASQ2	rs11961573	rs9428225	AKAP12	FBXL21
532	AKAP12	CASQ2	rs11961573	rs9428226	AKAP12	FBXL4
533	AKAP12	CBLL1	rs11961573	rs4730259	AKAP12	FBXO16
534	AKAP12	CCBE1	rs11961573	rs6567111	AKAP12	FCRLM1
535	AKAP12	CCBE1	rs11961573	rs9960386	AKAP12	FER1L3
536	AKAP12	CCBE1	rs11961573	rs881982	AKAP12	FEZ2
537	AKAP12	CCBE1	rs11961573	rs4488565	AKAP12	FGF12
538	AKAP12	CCBE1	rs11961573	rs1429574	AKAP12	FGF13
539	AKAP12	CCDC13	rs11961573	rs339731	AKAP12	FGF14
540	AKAP12	CCDC13	rs11961573	rs3846063	AKAP12	FHIT
541	AKAP12	CCDC25	rs11961573	rs2010776	AKAP12	FHL5
542	AKAP12	CCDC25	rs11961573	rs9797	AKAP12	FKBP14
543	AKAP12	CCDC25	rs11961573	rs10091671	AKAP12	FLG
544	AKAP12	CCDC3	rs11961573	rs11258073	AKAP12	FLG2
545	AKAP12	CCDC38	rs11961573	rs10859974	AKAP12	FLJ10815
546	AKAP12	CCDC42	rs11961573	rs7215874	AKAP12	FLJ11305
547	AKAP12	CCDC60	rs11961573	rs1716471	AKAP12	FLJ13614
548	AKAP12	CCDC60	rs11961573	rs1727388	AKAP12	FLJ14213
549	AKAP12	CCDC60	rs11961573	rs2727741	AKAP12	FLJ16171
550	AKAP12	CCDC60	rs11961573	rs529501	AKAP12	FLJ16641
551	AKAP12	CCDC7	rs11961573	rs16933501	AKAP12	FLJ20152
552	AKAP12	CCDC70	rs11961573	rs1886322	AKAP12	FLJ20160
553	AKAP12	CCDC83	rs11961573	rs11234454	AKAP12	FLJ20534
554	AKAP12	CCDC86	rs11961573	rs558584	AKAP12	FLJ20647
555	AKAP12	CCDC91	rs11961573	rs1478332	AKAP12	FLJ25067
556	AKAP12	CCDC91	rs11961573	rs2061759	AKAP12	FLJ25169
557	AKAP12	CCDC91	rs11961573	rs2169755	AKAP12	FLJ25476
558	AKAP12	CCDC91	rs11961573	rs2638952	AKAP12	FLJ30707
559	AKAP12	CCDC91	rs11961573	rs786712	AKAP12	FLJ32028
560	AKAP12	CCDC91	rs11961573	rs4931081	AKAP12	FLJ32310
561	AKAP12	CCK	rs11961573	rs4533619	AKAP12	FLJ32786
562	AKAP12	CCKBR	rs11961573	rs12364575	AKAP12	FLJ32951
563	AKAP12	CCR9	rs11961573	rs2236938	AKAP12	FLJ33708
564	AKAP12	CD163L1	rs11961573	rs6488319	AKAP12	FLJ34594
565	AKAP12	CD200R1	rs11961573	rs33940464	AKAP12	FLJ34870
566	AKAP12	CD274	rs11961573	rs10481593	AKAP12	FLJ38663
567	AKAP12	CD274	rs11961573	rs6651524	AKAP12	FLJ39155
568	AKAP12	CD33	rs11961573	rs3826656	AKAP12	FLJ39599
569	AKAP12	CD33	rs11961573	rs2455069	AKAP12	FLJ41841
570	AKAP12	CD34	rs11961573	rs2745948	AKAP12	FLJ42177
571	AKAP12	CD34	rs11961573	rs2796254	AKAP12	FLJ43806
572	AKAP12	CD44	rs11961573	rs353615	AKAP12	FLJ43860
573	AKAP12	CD48	rs11961573	rs10908805	AKAP12	FLJ44048
574	AKAP12	CD58	rs11961573	rs758518	AKAP12	FLJ45139
575	AKAP12	CD58	rs11961573	rs12044852	AKAP12	FLJ45455
576	AKAP12	CD74	rs11961573	rs2569094	AKAP12	FLJ45717
577	AKAP12	CDC2	rs11961573	rs2448352	AKAP12	FLJ45964
578	AKAP12	CDC25B	rs11961573	rs4815610	AKAP12	FLJ46010
579	AKAP12	CDC2L6	rs11961573	rs4947085	AKAP12	FLJ46247
580	AKAP12	CDC2L6	rs11961573	rs9400409	AKAP12	FLJ46363
581	AKAP12	CDC2L6	rs11961573	rs9400411	AKAP12	FLJ46536
582	AKAP12	CDC2L6	rs11961573	rs4383853	AKAP12	FLRT2
583	AKAP12	CDC2L6	rs11961573	rs3021287	AKAP12	FLT3
584	AKAP12	CDC2L6	rs11961573	rs802658	AKAP12	FMNL2
585	AKAP12	CDC2L6	rs11961573	rs802660	AKAP12	FMR1
586	AKAP12	CDC2L6	rs11961573	rs802661	AKAP12	FN1
587	AKAP12	CDC2L6	rs11961573	rs802684	AKAP12	FNDC1
588	AKAP12	CDC42BPA	rs11961573	rs6681959	AKAP12	FRAS1
589	AKAP12	CDC42BPA	rs11961573	rs7526822	AKAP12	FREM1
590	AKAP12	CDC42EP4	rs11961573	rs7359590	AKAP12	FRMD3
591	AKAP12	CDCP1	rs11961573	rs17077237	AKAP12	FRMD4A
592	AKAP12	CDGAP	rs11961573	rs2241994	AKAP12	FRMPD4
593	AKAP12	CDH13	rs11961573	rs17743051	AKAP12	FSHR
594	AKAP12	CDH13	rs11961573	rs7404932	AKAP12	FSTL5
595	AKAP12	CDH13	rs11961573	rs8050643	AKAP12	FUT9
596	AKAP12	CDH13	rs11961573	rs8050659	AKAP12	FXYD5
597	AKAP12	CDH13	rs11961573	rs7201419	AKAP12	FYB
598	AKAP12	CDH13	rs11961573	rs17288766	AKAP12	FYN
599	AKAP12	CDH13	rs11961573	rs7499397	AKAP12	G6PC
600	AKAP12	CDH13	rs11961573	rs16961009	AKAP12	GAB1
601	AKAP12	CDH13	rs11961573	rs16961037	AKAP12	GABBR2
602	AKAP12	CDH13	rs11961573	rs1550177	AKAP12	GABRB1
603	AKAP12	CDH17	rs11961573	rs2446869	AKAP12	GABRB2
604	AKAP12	CDH23	rs11961573	rs11591429	AKAP12	GABRB3
605	AKAP12	CDH23	rs11961573	rs7094749	AKAP12	GADD45G
606	AKAP12	CDH8	rs11961573	rs4131786	AKAP12	GALM
607	AKAP12	CDH8	rs11961573	rs4494526	AKAP12	GALNACT-2
608	AKAP12	CDH8	rs11961573	rs7187101	AKAP12	GALNT1
609	AKAP12	CDH8	rs11961573	rs4784163	AKAP12	GALNT14
610	AKAP12	CDH8	rs11961573	rs13336134	AKAP12	GALNT2
611	AKAP12	CDH8	rs11961573	rs9635515	AKAP12	GALNTL2
612	AKAP12	CDH8	rs11961573	rs7189354	AKAP12	GALNTL4
613	AKAP12	CDH8	rs11961573	rs16942581	AKAP12	GARNL1
614	AKAP12	CDH8	rs11961573	rs12448255	AKAP12	GARNL4
615	AKAP12	CDH8	rs11961573	rs4375652	AKAP12	GAS2
616	AKAP12	CDK2AP1	rs11961573	rs10846489	AKAP12	GATAD2B
617	AKAP12	CDK2AP1	rs11961573	rs1109559	AKAP12	GBP2
618	AKAP12	CDKAL1	rs11961573	rs9358395	AKAP12	GBP4
619	AKAP12	CDYL	rs11961573	rs1883327	AKAP12	GBP7
620	AKAP12	CEBPG	rs11961573	rs736682	AKAP12	GCN1L1
621	AKAP12	CENTD2	rs11961573	rs341053	AKAP12	GHITM
622	AKAP12	CENTD3	rs11961573	rs4912610	AKAP12	GIF
623	AKAP12	CENTG2	rs11961573	rs747268	AKAP12	GIP
624	AKAP12	CENTG2	rs11961573	rs1881186	AKAP12	GJA5
625	AKAP12	CENTG2	rs11961573	rs2696394	AKAP12	GKAP1
626	AKAP12	CENTG2	rs11961573	rs12469618	AKAP12	GKN1
627	AKAP12	CENTG2	rs11961573	rs2696387	AKAP12	GLDC
628	AKAP12	CENTG2	rs11961573	rs2696392	AKAP12	GLI3
629	AKAP12	CENTG2	rs11961573	rs13391204	AKAP12	GLRA3
630	AKAP12	CENTG2	rs11961573	rs10192532	AKAP12	GLRX
631	AKAP12	CENTG2	rs11961573	rs10208161	AKAP12	GMCL1L
632	AKAP12	CEP170	rs11961573	rs4634890	AKAP12	GMDS
633	AKAP12	CEP192	rs11961573	rs693301	AKAP12	GNA11
634	AKAP12	CERKL	rs11961573	rs6706370	AKAP12	GNAI1
635	AKAP12	CERKL	rs11961573	rs1441147	AKAP12	GNAT2
636	AKAP12	CETN1	rs11961573	rs515354	AKAP12	GNS
637	AKAP12	CETN2	rs11961573	rs3827416	AKAP12	GOLGA7
638	AKAP12	CFH	rs11961573	rs742855	AKAP12	GOPC
639	AKAP12	CGA	rs11961573	rs1983841	AKAP12	GPATC2
640	AKAP12	CGNL1	rs11961573	rs10518923	AKAP12	GPC5
641	AKAP12	CGNL1	rs11961573	rs12437888	AKAP12	GPD2
642	AKAP12	CGNL1	rs11961573	rs2942043	AKAP12	GPM6A
643	AKAP12	CGNL1	rs11961573	rs10851614	AKAP12	GPR112
644	AKAP12	CGNL1	rs11961573	rs2131740	AKAP12	GPR113
645	AKAP12	CGNL1	rs11961573	rs12595135	AKAP12	GPR114
646	AKAP12	CGNL1	rs11961573	rs2172614	AKAP12	GPR155
647	AKAP12	CHD7	rs11961573	rs4738836	AKAP12	GPR158
648	AKAP12	CHD7	rs11961573	rs4237042	AKAP12	GPR161
649	AKAP12	CHI3L2	rs11961573	rs17699274	AKAP12	GPR6
650	AKAP12	CHI3L2	rs11961573	rs7543069	AKAP12	GPR68
651	AKAP12	CHI3L2	rs11961573	rs7545536	AKAP12	GPR78
652	AKAP12	CHI3L2	rs11961573	rs7514853	AKAP12	GRAMD1A
653	AKAP12	CHIT1	rs11961573	rs2244783	AKAP12	GRAMD3
654	AKAP12	CHIT1	rs11961573	rs2486067	AKAP12	GRB10
655	AKAP12	CHIT1	rs11961573	rs2486961	AKAP12	GRHL1
656	AKAP12	CHORDC1	rs11961573	rs7111107	AKAP12	GRHL2
657	AKAP12	CHORDC1	rs11961573	rs7118543	AKAP12	GRIA1
658	AKAP12	CHRM2	rs11961573	rs10488600	AKAP12	GRIA3
659	AKAP12	CHRM3	rs11961573	rs7513746	AKAP12	GRID1
660	AKAP12	CHRM3	rs11961573	rs6429154	AKAP12	GRID2
661	AKAP12	CHRM3	rs11961573	rs10802801	AKAP12	GRIK1
662	AKAP12	CHRNA10	rs11961573	rs2672215	AKAP12	GRIK2
663	AKAP12	CHRNA10	rs11961573	rs2672216	AKAP12	GRIK4
664	AKAP12	CHRNA9	rs11961573	rs13105969	AKAP12	GRIN2A
665	AKAP12	CHRNA9	rs11961573	rs10008749	AKAP12	GRK5
666	AKAP12	CHRNG	rs11961573	rs1881492	AKAP12	GRM3
667	AKAP12	CHST7	rs11961573	rs760697	AKAP12	GRM4
668	AKAP12	CHST7	rs11961573	rs5905551	AKAP12	GRM7
669	AKAP12	CKAP2L	rs11961573	rs6753803	AKAP12	GRM8
670	AKAP12	CLASP2	rs11961573	rs6774696	AKAP12	GRWD1
671	AKAP12	CLASP2	rs11961573	rs9853831	AKAP12	GTF2E1
672	AKAP12	CLASP2	rs11961573	rs9847845	AKAP12	GTPBP4
673	AKAP12	CLASP2	rs11961573	rs7641020	AKAP12	GUCY1A2
674	AKAP12	CLCA1	rs11961573	rs2983710	AKAP12	GUCY2C
675	AKAP12	CLDN17	rs11961573	rs485491	AKAP12	GUCY2F
676	AKAP12	CLDN17	rs11961573	rs607808	AKAP12	H-plk
677	AKAP12	CLDN17	rs11961573	rs575193	AKAP12	H2BFS
678	AKAP12	CLDN17	rs11961573	rs1789230	AKAP12	HABP2
679	AKAP12	CLEC12A	rs11961573	rs7313235	AKAP12	HADHA
680	AKAP12	CLEC1A	rs11961573	rs7980801	AKAP12	HAK
681	AKAP12	CLEC1A	rs11961573	rs6488250	AKAP12	HCRTR2
682	AKAP12	CLEC1A	rs11961573	rs3825300	AKAP12	HCTSL-s
683	AKAP12	CLEC1A	rs11961573	rs7974909	AKAP12	HDAC11
684	AKAP12	CLEC1A	rs11961573	rs7972187	AKAP12	HDAC9
685	AKAP12	CLEC1A	rs11961573	rs7969125	AKAP12	HDDC2
686	AKAP12	CLEC1A	rs11961573	rs11053580	AKAP12	HDHD2
687	AKAP12	CLEC1A	rs11961573	rs6488258	AKAP12	HEAB
688	AKAP12	CLEC2A	rs11961573	rs12426870	AKAP12	HECW1
689	AKAP12	CLEC3B	rs11961573	rs2056321	AKAP12	HELB
690	AKAP12	CLEC4M	rs11961573	rs558705	AKAP12	HERC3
691	AKAP12	CLEC4M	rs11961573	rs807969	AKAP12	HERPUD2
692	AKAP12	CLEC4M	rs11961573	rs653152	AKAP12	HEY1
693	AKAP12	CLGN	rs11961573	rs4362897	AKAP12	HHAT
694	AKAP12	CLGN	rs11961573	rs358324	AKAP12	HIP1
695	AKAP12	CLGN	rs11961573	rs17005845	AKAP12	HIST1H1A
696	AKAP12	CLIC5	rs11961573	rs3777583	AKAP12	HK2
697	AKAP12	CLIC5	rs11961573	rs1999908	AKAP12	HLA-DQA1
698	AKAP12	CLIC5	rs11961573	rs4236089	AKAP12	HLA-F
699	AKAP12	CLIC5	rs11961573	rs1001938	AKAP12	HMBS
700	AKAP12	CLIC5	rs11961573	rs10456556	AKAP12	HMCN1
701	AKAP12	CLMN	rs11961573	rs2282267	AKAP12	HMFN0839
702	AKAP12	CLMN	rs11961573	rs1187627	AKAP12	HNRPUL1
703	AKAP12	CLMN	rs11961573	rs1211448	AKAP12	HNT
704	AKAP12	CLMN	rs11961573	rs1187626	AKAP12	HPCAL1
705	AKAP12	CLMN	rs11961573	rs7148858	AKAP12	HPD
706	AKAP12	CLMN	rs11961573	rs7149029	AKAP12	HRB
707	AKAP12	CLSTN2	rs11961573	rs11929650	AKAP12	HRNR
708	AKAP12	CLSTN2	rs11961573	rs6439921	AKAP12	HS3ST3A1
709	AKAP12	CLSTN2	rs11961573	rs1427779	AKAP12	HS3ST4
710	AKAP12	CLSTN2	rs11961573	rs9876855	AKAP12	HS3ST5
711	AKAP12	CLSTN2	rs11961573	rs4683509	AKAP12	HS6ST2
712	AKAP12	CLYBL	rs11961573	rs10454027	AKAP12	HSC20
713	AKAP12	CLYBL	rs11961573	rs9557265	AKAP12	HSD17B12
714	AKAP12	CMIP	rs11961573	rs7201632	AKAP12	HSD17B2
715	AKAP12	CMIP	rs11961573	rs16955713	AKAP12	HSF2BP
716	AKAP12	CMIP	rs11961573	rs7186510	AKAP12	HSP90B1
717	AKAP12	CNDP1	rs11961573	rs12954438	AKAP12	HSPA8
718	AKAP12	CNGA3	rs11961573	rs2055593	AKAP12	HTR4
719	AKAP12	CNGA4	rs11961573	rs1564131	AKAP12	ID4
720	AKAP12	CNGB1	rs11961573	rs247032	AKAP12	IFNB1
721	AKAP12	CNGB1	rs11961573	rs152142	AKAP12	IFNW1
722	AKAP12	CNGB1	rs11961573	rs17821448	AKAP12	IFT74
723	AKAP12	CNN3	rs11961573	rs1265169	AKAP12	IFT88
724	AKAP12	CNTN1	rs11961573	rs984129	AKAP12	IGFBP7
725	AKAP12	CNTN3	rs11961573	rs1545384	AKAP12	IGSF8
726	AKAP12	CNTN3	rs11961573	rs2197742	AKAP12	IHPK3
727	AKAP12	CNTN3	rs11961573	rs6797762	AKAP12	IL17B
728	AKAP12	CNTN3	rs11961573	rs7635004	AKAP12	IL17D
729	AKAP12	CNTN4	rs11961573	rs6442737	AKAP12	IL17E
730	AKAP12	CNTN4	rs11961573	rs13081043	AKAP12	IL1RAP
731	AKAP12	CNTN5	rs11961573	rs4753939	AKAP12	IL1RAPL1
732	AKAP12	CNTN5	rs11961573	rs7928960	AKAP12	IL20RA
733	AKAP12	CNTN5	rs11961573	rs4754668	AKAP12	IL21
734	AKAP12	CNTN6	rs11961573	rs3772325	AKAP12	IL5
735	AKAP12	CNTN6	rs11961573	rs3772324	AKAP12	ILVBL
736	AKAP12	CNTN6	rs11961573	rs1479530	AKAP12	IMPA1
737	AKAP12	CNTNAP2	rs11961573	rs1260126	AKAP12	INADL
738	AKAP12	CNTNAP2	rs11961573	rs369723	AKAP12	INCENP
739	AKAP12	CNTNAP2	rs11961573	rs1494450	AKAP12	INSM1
740	AKAP12	CNTNAP2	rs11961573	rs13247654	AKAP12	INSM2
741	AKAP12	CNTNAP2	rs11961573	rs347180	AKAP12	INTS10
742	AKAP12	CNTNAP2	rs11961573	rs9691874	AKAP12	INTS6
743	AKAP12	CNTNAP2	rs11961573	rs10487927	AKAP12	IQGAP2
744	AKAP12	CNTNAP2	rs11961573	rs10234219	AKAP12	IRAK3
745	AKAP12	CNTNAP2	rs11961573	rs1155384	AKAP12	IRF4
746	AKAP12	CNTNAP2	rs11961573	rs724216	AKAP12	ITGA9
747	AKAP12	CNTNAP2	rs11961573	rs4726808	AKAP12	ITGB1
748	AKAP12	CNTNAP2	rs11961573	rs347216	AKAP12	ITGB3
749	AKAP12	CNTNAP2	rs11961573	rs347215	AKAP12	ITIH5
750	AKAP12	CNTNAP2	rs11961573	rs1948489	AKAP12	ITPR1
751	AKAP12	CNTNAP2	rs11961573	rs12540802	AKAP12	ITPR2
752	AKAP12	CNTNAP2	rs11961573	rs851681	AKAP12	ITSN1
753	AKAP12	CNTNAP2	rs11961573	rs851666	AKAP12	JAKMIP1
754	AKAP12	CNTNAP2	rs11961573	rs1104853	AKAP12	JAKMIP2
755	AKAP12	CNTNAP2	rs11961573	rs1104852	AKAP12	JARID2
756	AKAP12	CNTNAP2	rs11961573	rs2373341	AKAP12	JMJD2A
757	AKAP12	CNTNAP2	rs11961573	rs12673933	AKAP12	JMJD2C
758	AKAP12	CNTNAP5	rs11961573	rs6745116	AKAP12	JMJD2D
759	AKAP12	CNTNAP5	rs11961573	rs11679636	AKAP12	JPH1
760	AKAP12	CNTNAP5	rs11961573	rs13399532	AKAP12	JPH2
761	AKAP12	COASY	rs11961573	rs598126	AKAP12	JPH3
762	AKAP12	COG6	rs11961573	rs1028671	AKAP12	KAL1
763	AKAP12	COG6	rs11961573	rs9603597	AKAP12	KALRN
764	AKAP12	COL11A1	rs11961573	rs2126643	AKAP12	KAZALD1
765	AKAP12	COL11A1	rs11961573	rs12046389	AKAP12	KCNAB1
766	AKAP12	COL11A1	rs11961573	rs2065922	AKAP12	KCNB2
767	AKAP12	COL13A1	rs11961573	rs1149692	AKAP12	KCNC2
768	AKAP12	COL22A1	rs11961573	rs10104531	AKAP12	KCND3
769	AKAP12	COL22A1	rs11961573	rs12674962	AKAP12	KCNH5
770	AKAP12	COL22A1	rs11961573	rs12550730	AKAP12	KCNIP1
771	AKAP12	COL22A1	rs11961573	rs1879047	AKAP12	KCNJ3
772	AKAP12	COL24A1	rs11961573	rs1408666	AKAP12	KCNJ6
773	AKAP12	COL3A1	rs11961573	rs3736487	AKAP12	KCNK10
774	AKAP12	COL4A1	rs11961573	rs11069830	AKAP12	KCNK12
775	AKAP12	COL4A1	rs11961573	rs492560	AKAP12	KCNK16
776	AKAP12	COL5A1	rs11961573	rs4842165	AKAP12	KCNK2
777	AKAP12	COL6A3	rs11961573	rs4663748	AKAP12	KCNK9
778	AKAP12	COMMD9	rs11961573	rs7128260	AKAP12	KCNMA1
779	AKAP12	CORO1C	rs11961573	rs10861957	AKAP12	KCNMB2
780	AKAP12	COX11	rs11961573	rs12951898	AKAP12	KCNN4
781	AKAP12	CP110	rs11961573	rs12927277	AKAP12	KCNQ2
782	AKAP12	CPD	rs11961573	rs12952168	AKAP12	KCNQ3
783	AKAP12	CPD	rs11961573	rs719601	AKAP12	KCNQ5
784	AKAP12	CPE	rs11961573	rs10050033	AKAP12	KCNS3
785	AKAP12	CPM	rs11961573	rs4913302	AKAP12	KCNT2
786	AKAP12	CPNE4	rs11961573	rs1225052	AKAP12	KCR1
787	AKAP12	CPNE5	rs11961573	rs6940728	AKAP12	KCTD14
788	AKAP12	CPNE5	rs11961573	rs9380610	AKAP12	KCTD7
789	AKAP12	CPNE8	rs11961573	rs2653761	AKAP12	KIAA0179
790	AKAP12	CPNE8	rs11961573	rs10875944	AKAP12	KIAA0195
791	AKAP12	CPNE8	rs11961573	rs10875945	AKAP12	KIAA0256
792	AKAP12	CPNE8	rs11961573	rs2630782	AKAP12	KIAA0274
793	AKAP12	CPNE8	rs11961573	rs2630780	AKAP12	KIAA0319
794	AKAP12	CPNE8	rs11961573	rs1486341	AKAP12	KIAA0367
795	AKAP12	CPNE8	rs11961573	rs1486342	AKAP12	KIAA0427
796	AKAP12	CPNE8	rs11961573	rs11168978	AKAP12	KIAA0494
797	AKAP12	CPNE8	rs11961573	rs2730948	AKAP12	KIAA0672
798	AKAP12	CPNE8	rs11961573	rs7971075	AKAP12	KIAA0773
799	AKAP12	CPNE8	rs11961573	rs826853	AKAP12	KIAA1026
800	AKAP12	CPNE8	rs11961573	rs866120	AKAP12	KIAA1199
801	AKAP12	CPNE8	rs11961573	rs862331	AKAP12	KIAA1324L
802	AKAP12	CPNE8	rs11961573	rs11169482	AKAP12	KIAA1467
803	AKAP12	CPNE8	rs11961573	rs1607040	AKAP12	KIAA1530
804	AKAP12	CPVL	rs11961573	rs506511	AKAP12	KIAA1632
805	AKAP12	CPVL	rs11961573	rs245889	AKAP12	KIAA1727
806	AKAP12	CPVL	rs11961573	rs245897	AKAP12	KIAA1797
807	AKAP12	CREB3L2	rs11961573	rs273981	AKAP12	KIAA1838
808	AKAP12	CREB5	rs11961573	rs11769674	AKAP12	KIAA1853
809	AKAP12	CREB5	rs11961573	rs7793437	AKAP12	KIAA1914
810	AKAP12	CREB5	rs11961573	rs6462085	AKAP12	KIF13B
811	AKAP12	CRHR1	rs11961573	rs171440	AKAP12	KIF5B
812	AKAP12	CRIM1	rs11961573	rs3770887	AKAP12	KIRREL3
813	AKAP12	CRIM1	rs11961573	rs3821157	AKAP12	KLF10
814	AKAP12	CRISPLD2	rs11961573	rs2641697	AKAP12	KLF12
815	AKAP12	CRNN	rs11961573	rs3753443	AKAP12	KLHL1
816	AKAP12	CRSP6	rs11961573	rs584324	AKAP12	KLHL11
817	AKAP12	CRSP6	rs11961573	rs585768	AKAP12	KLHL2
818	AKAP12	CRYGB	rs11961573	rs4338947	AKAP12	KLK13
819	AKAP12	CRYL1	rs11961573	rs17305480	AKAP12	KNG1
820	AKAP12	CSMD1	rs11961573	rs7008857	AKAP12	KNTC2
821	AKAP12	CSMD1	rs11961573	rs1863476	AKAP12	KRT18
822	AKAP12	CSMD1	rs11961573	rs2059582	AKAP12	KRT25A
823	AKAP12	CSMD1	rs11961573	rs10094785	AKAP12	KRTAP1-5
824	AKAP12	CSMD1	rs11961573	rs11989184	AKAP12	KRTAP10-9
825	AKAP12	CSMD1	rs11961573	rs17070105	AKAP12	KRTAP12-1
826	AKAP12	CSMD1	rs11961573	rs1457179	AKAP12	KRTHB5
827	AKAP12	CSMD3	rs11961573	rs2355824	AKAP12	LACE1
828	AKAP12	CSMD3	rs11961573	rs17659540	AKAP12	LAMA2
829	AKAP12	CSMD3	rs11961573	rs6993468	AKAP12	LANCL1
830	AKAP12	CSMD3	rs11961573	rs1021876	AKAP12	LAP3
831	AKAP12	CSMD3	rs11961573	rs1532799	AKAP12	LASS6
832	AKAP12	CSMD3	rs11961573	rs17602393	AKAP12	LBP
833	AKAP12	CSMD3	rs11961573	rs964764	AKAP12	LCE3A
834	AKAP12	CSMD3	rs11961573	rs964763	AKAP12	LCP1
835	AKAP12	CSMD3	rs11961573	rs4876502	AKAP12	LDB2
836	AKAP12	CSMD3	rs11961573	rs9297482	AKAP12	LDHAL6A
837	AKAP12	CSMD3	rs11961573	rs10094069	AKAP12	LDLRAD3
838	AKAP12	CSMD3	rs11961573	rs7007093	AKAP12	LECT2
839	AKAP12	CSMD3	rs11961573	rs6982602	AKAP12	LENG8
840	AKAP12	CSMD3	rs11961573	rs1021878	AKAP12	LEPREL1
841	AKAP12	CSMD3	rs11961573	rs1383294	AKAP12	LGALS9
842	AKAP12	CSMD3	rs11961573	rs7817505	AKAP12	LGMN
843	AKAP12	CSMD3	rs11961573	rs1038192	AKAP12	LHFPL3
844	AKAP12	CSMD3	rs11961573	rs1354446	AKAP12	LHX4
845	AKAP12	CSMD3	rs11961573	rs1522064	AKAP12	LIG1
846	AKAP12	CSMD3	rs11961573	rs1904217	AKAP12	LIPA
847	AKAP12	CSMD3	rs11961573	rs11778755	AKAP12	LIPI
848	AKAP12	CSMD3	rs11961573	rs7828293	AKAP12	LIX1
849	AKAP12	CSRP3	rs11961573	rs7130460	AKAP12	LLGL2
850	AKAP12	CTBP2	rs11961573	rs11245509	AKAP12	LMO2
851	AKAP12	CTBP2	rs11961573	rs11245517	AKAP12	LMOD1
852	AKAP12	CTBP2	rs11961573	rs7086481	AKAP12	LNX1
853	AKAP12	CTDSP1	rs11961573	rs13062	AKAP12	LOC116143
854	AKAP12	CTNND2	rs11961573	rs16901339	AKAP12	LOC116236
855	AKAP12	CTNND2	rs11961573	rs1302802	AKAP12	LOC130576
856	AKAP12	CTNND2	rs11961573	rs27520	AKAP12	LOC138046
857	AKAP12	CUBN	rs11961573	rs10904850	AKAP12	LOC144501
858	AKAP12	CUBN	rs11961573	rs10904851	AKAP12	LOC151121
859	AKAP12	CUBN	rs11961573	rs11254299	AKAP12	LOC152586
860	AKAP12	CUBN	rs11961573	rs10904861	AKAP12	LOC221143
861	AKAP12	CUL4A	rs11961573	rs9549695	AKAP12	LOC221711
862	AKAP12	CUL4A	rs11961573	rs9549696	AKAP12	LOC283219
863	AKAP12	CUL4A	rs11961573	rs3764124	AKAP12	LOC339789
864	AKAP12	CUL4A	rs11961573	rs9549365	AKAP12	LOC346673
865	AKAP12	CUL4A	rs11961573	rs3861723	AKAP12	LOC374920
866	AKAP12	CUTL1	rs11961573	rs4729759	AKAP12	LOC375449
867	AKAP12	CUTL1	rs11961573	rs10249739	AKAP12	LOC387755
868	AKAP12	CUTL1	rs11961573	rs427534	AKAP12	LOC387882
869	AKAP12	CUTL2	rs11961573	rs10774613	AKAP12	LOC388407
870	AKAP12	CXorf34	rs11961573	rs12557159	AKAP12	LOC389432
871	AKAP12	CXorf34	rs11961573	rs12559904	AKAP12	LOC390667
872	AKAP12	CXorf34	rs11961573	rs10126747	AKAP12	LOC401072
873	AKAP12	CXorf34	rs11961573	rs7050888	AKAP12	LOC401137
874	AKAP12	CYB5A	rs11961573	rs1558949	AKAP12	LOC401398
875	AKAP12	CYP2U1	rs11961573	rs6533326	AKAP12	LOC440093
876	AKAP12	CYP4F12	rs11961573	rs7251084	AKAP12	LOC440337
877	AKAP12	CYP4F12	rs11961573	rs7254909	AKAP12	LOC441108
878	AKAP12	CYP4F12	rs11961573	rs11879787	AKAP12	LOC51233
879	AKAP12	CYP4F3	rs11961573	rs4808352	AKAP12	LOC553158
880	AKAP12	CYP8B1	rs11961573	rs4682869	AKAP12	LOC56902
881	AKAP12	CYYR1	rs11961573	rs2830249	AKAP12	LOC643923
882	AKAP12	DAB1	rs11961573	rs12087888	AKAP12	LOC652968
883	AKAP12	DAB1	rs11961573	rs11207010	AKAP12	LOC81558
884	AKAP12	DACH2	rs11961573	rs5923548	AKAP12	LOC88523
885	AKAP12	DACH2	rs11961573	rs5922256	AKAP12	LOC92270
886	AKAP12	DAO	rs11961573	rs2070587	AKAP12	LOC92689
887	AKAP12	DAOA	rs11961573	rs2153674	AKAP12	LOH11CR2A
888	AKAP12	DAPK1	rs11961573	rs7049226	AKAP12	LOH12CR1
889	AKAP12	DAPK2	rs11961573	rs332269	AKAP12	LPP
890	AKAP12	DARS2	rs11961573	rs2068871	AKAP12	LRBA
891	AKAP12	DCC	rs11961573	rs11082925	AKAP12	LRFN2
892	AKAP12	DCC	rs11961573	rs347541	AKAP12	LRFN5
893	AKAP12	DCC	rs11961573	rs17681071	AKAP12	LRP1B
894	AKAP12	DCC	rs11961573	rs1221983	AKAP12	LRRC18
895	AKAP12	DCC	rs11961573	rs1145250	AKAP12	LRRC2
896	AKAP12	DCC	rs11961573	rs1221969	AKAP12	LRRC35
897	AKAP12	DCC	rs11961573	rs948590	AKAP12	LRRC52
898	AKAP12	DCC	rs11961573	rs8096519	AKAP12	LRRC54
899	AKAP12	DCC1	rs11961573	rs10108071	AKAP12	LRRC6
900	AKAP12	DCP1A	rs11961573	rs7643417	AKAP12	LRRN1
901	AKAP12	DCT	rs11961573	rs1886049	AKAP12	LRRN6C
902	AKAP12	DCUN1D1	rs11961573	rs9848209	AKAP12	LRRTM3
903	AKAP12	DDEF2	rs11961573	rs6719453	AKAP12	LST-3TM12
904	AKAP12	DDEF2	rs11961573	rs2271333	AKAP12	LUZP2
905	AKAP12	DDEF2	rs11961573	rs2666207	AKAP12	LUZP5
906	AKAP12	DDEF2	rs11961573	rs7564980	AKAP12	LYST
907	AKAP12	DDEF2	rs11961573	rs2709590	AKAP12	LZTFL1
908	AKAP12	DDIT4L	rs11961573	rs6856947	AKAP12	MAB21L2
909	AKAP12	DDX56	rs11961573	rs217376	AKAP12	MACF1
910	AKAP12	DDX58	rs11961573	rs3824456	AKAP12	MAD1L1
911	AKAP12	DEADC1	rs11961573	rs4895612	AKAP12	MAGEB10
912	AKAP12	DEADC1	rs11961573	rs9390092	AKAP12	MAGEB18
913	AKAP12	DEFA6	rs11961573	rs2741694	AKAP12	MAGEB4
914	AKAP12	DENND3	rs11961573	rs3739222	AKAP12	MAGI1
915	AKAP12	DGCR2	rs11961573	rs6518517	AKAP12	MAGI2
916	AKAP12	DGCR2	rs11961573	rs715590	AKAP12	MAMDC2
917	AKAP12	DGCR2	rs11961573	rs2074003	AKAP12	MAML2
918	AKAP12	DGCR2	rs11961573	rs2800980	AKAP12	MAML3
919	AKAP12	DGCR2	rs11961573	rs2800954	AKAP12	MAN1C1
920	AKAP12	DGCR2	rs11961573	rs2189490	AKAP12	MAOA
921	AKAP12	DGCR2	rs11961573	rs2105421	AKAP12	MAP1B
922	AKAP12	DGCR2	rs11961573	rs811107	AKAP12	MAP2K6
923	AKAP12	DGCR2	rs11961573	rs807750	AKAP12	MAPK4
924	AKAP12	DGKB	rs11961573	rs34628921	AKAP12	MASS1
925	AKAP12	DGKB	rs11961573	rs12536559	AKAP12	MAST1
926	AKAP12	DGKB	rs11961573	rs12536670	AKAP12	MAT2B
927	AKAP12	DGKI	rs11961573	rs12707359	AKAP12	MATN1
928	AKAP12	DGKI	rs11961573	rs7793852	AKAP12	MBL2
929	AKAP12	DIAPH1	rs11961573	rs740474	AKAP12	MBP
930	AKAP12	DICER1	rs11961573	rs10498642	AKAP12	MCCC1
931	AKAP12	DISC1	rs11961573	rs11122324	AKAP12	MCM8
932	AKAP12	DISC1	rs11961573	rs4658966	AKAP12	MCTP1
933	AKAP12	DKFZP434B0335	rs11961573	rs17169479	AKAP12	MDFI
934	AKAP12	DKFZP566N034	rs11961573	rs1598279	AKAP12	ME3
935	AKAP12	DKFZP566N034	rs11961573	rs2033952	AKAP12	MED28
936	AKAP12	DKFZP566N034	rs11961573	rs503562	AKAP12	MEGF11
937	AKAP12	DKFZP566N034	rs11961573	rs669746	AKAP12	MEIS2
938	AKAP12	DKFZP566N034	rs11961573	rs579670	AKAP12	MEPE
939	AKAP12	DKFZP566N034	rs11961573	rs655472	AKAP12	METTL4
940	AKAP12	DKFZP586H2123	rs11961573	rs6484787	AKAP12	MFSD1
941	AKAP12	DKFZP586H2123	rs11961573	rs4756234	AKAP12	MFSD4
942	AKAP12	DKFZP586H2123	rs11961573	rs927404	AKAP12	MGAT5
943	AKAP12	DKFZP586H2123	rs11961573	rs769149	AKAP12	MGAT5B
944	AKAP12	DKFZp762I137	rs11961573	rs1405124	AKAP12	MGC16824
945	AKAP12	DKFZp762I137	rs11961573	rs6959224	AKAP12	MGC17330
946	AKAP12	DLG2	rs11961573	rs10898157	AKAP12	MGC17624
947	AKAP12	DLGAP1	rs11961573	rs3786445	AKAP12	MGC23909
948	AKAP12	DMD	rs11961573	rs12558275	AKAP12	MGC26733
949	AKAP12	DMD	rs11961573	rs5971556	AKAP12	MGC40178
950	AKAP12	DMD	rs11961573	rs2692988	AKAP12	MGC42174
951	AKAP12	DMD	rs11961573	rs2047373	AKAP12	MGC48628
952	AKAP12	DMD	rs11961573	rs6628643	AKAP12	MGC5242
953	AKAP12	DMD	rs11961573	rs5972463	AKAP12	MGMT
954	AKAP12	DMD	rs11961573	rs5927923	AKAP12	MGST3
955	AKAP12	DMD	rs11961573	rs1795594	AKAP12	MIPEP
956	AKAP12	DMD	rs11961573	rs5927062	AKAP12	MIR16
957	AKAP12	DMD	rs11961573	rs5972504	AKAP12	MLKL
958	AKAP12	DMD	rs11961573	rs6631569	AKAP12	MLLT3
959	AKAP12	DMD	rs11961573	rs5972687	AKAP12	MLN
960	AKAP12	DMD	rs11961573	rs6527243	AKAP12	MLR1
961	AKAP12	DNAH11	rs11961573	rs10950876	AKAP12	MMD2
962	AKAP12	DNAJC1	rs11961573	rs6482191	AKAP12	MMP13
963	AKAP12	DNAJC13	rs11961573	rs9835254	AKAP12	MMP16
964	AKAP12	DNAJC15	rs11961573	rs9533381	AKAP12	MOBP
965	AKAP12	DNAJC5	rs11961573	rs817377	AKAP12	MOV10L1
966	AKAP12	DNER	rs11961573	rs6748446	AKAP12	MOXD1
967	AKAP12	DNM1	rs11961573	rs2502731	AKAP12	MPDZ
968	AKAP12	DNM1	rs11961573	rs3003609	AKAP12	MPPE1
969	AKAP12	DNM1	rs11961573	rs3003615	AKAP12	MRPL15
970	AKAP12	DOCK1	rs11961573	rs9418820	AKAP12	MRPL9
971	AKAP12	DOCK1	rs11961573	rs11017787	AKAP12	MRPS18C
972	AKAP12	DOCK2	rs11961573	rs2161404	AKAP12	MSI2
973	AKAP12	DOCK2	rs11961573	rs30083	AKAP12	MSR1
974	AKAP12	DOCK3	rs11961573	rs10510754	AKAP12	MSRA
975	AKAP12	DOCK3	rs11961573	rs1480364	AKAP12	MTA3
976	AKAP12	DOCK3	rs11961573	rs7634799	AKAP12	MTMR1
977	AKAP12	DOCK3	rs11961573	rs9860403	AKAP12	MTMR3
978	AKAP12	DOCK3	rs11961573	rs4974092	AKAP12	MTSS1
979	AKAP12	DOCK3	rs11961573	rs11706571	AKAP12	MTUS1
980	AKAP12	DOCK3	rs11961573	rs11130286	AKAP12	MUC16
981	AKAP12	DOCK3	rs11961573	rs6445601	AKAP12	MUC17
982	AKAP12	DOCK3	rs11961573	rs11130290	AKAP12	MUM1
983	AKAP12	DOCK3	rs11961573	rs7633708	AKAP12	MXI1
984	AKAP12	DOCK3	rs11961573	rs1480353	AKAP12	MYBL2
985	AKAP12	DOCK4	rs11961573	rs2074116	AKAP12	MYBPH
986	AKAP12	DOCK4	rs11961573	rs2106913	AKAP12	MYH11
987	AKAP12	DOCK9	rs11961573	rs874199	AKAP12	MYLK
988	AKAP12	DOCK9	rs11961573	rs9517558	AKAP12	MYO1G
989	AKAP12	DOT1L	rs11961573	rs2864419	AKAP12	MYO3A
990	AKAP12	DPF3	rs11961573	rs11626895	AKAP12	MYO3B
991	AKAP12	DPP6	rs11961573	rs7808582	AKAP12	MYOM2
992	AKAP12	DPP6	rs11961573	rs286840	AKAP12	MYR8
993	AKAP12	DPP6	rs11961573	rs286841	AKAP12	MYRIP
994	AKAP12	DPP6	rs11961573	rs286850	AKAP12	MYST2
995	AKAP12	DPP6	rs11961573	rs286851	AKAP12	MYT1L
996	AKAP12	DPP6	rs11961573	rs286852	AKAP12	NAALAD2
997	AKAP12	DPP6	rs11961573	rs286854	AKAP12	NAG
998	AKAP12	DPP6	rs11961573	rs1388540	AKAP12	NALP9
999	AKAP12	DPP6	rs11961573	rs6597431	AKAP12	NAP1L5
1000	AKAP12	DPP6	rs11961573	rs1047064	AKAP12	NARS2
1001	AKAP12	DPP6	rs11961573	rs6943314	AKAP12	NAT2
1002	AKAP12	DPP6	rs11961573	rs2002865	AKAP12	NAV1
1003	AKAP12	DPYD	rs11961573	rs4950023	AKAP12	NAV2
1004	AKAP12	DPYD	rs11961573	rs7527030	AKAP12	NAV3
1005	AKAP12	DPYD	rs11961573	rs12040763	AKAP12	NBEA
1006	AKAP12	DPYD	rs11961573	rs12411169	AKAP12	NCALD
1007	AKAP12	DPYSL2	rs11961573	rs442103	AKAP12	NCAM1
1008	AKAP12	DPYSL2	rs11961573	rs408753	AKAP12	NCAM2
1009	AKAP12	DRP2	rs11961573	rs5967278	AKAP12	NCKAP1L
1010	AKAP12	DSCAM	rs11961573	rs2837475	AKAP12	NEDD4L
1011	AKAP12	DSCAM	rs11961573	rs2837534	AKAP12	NEK7
1012	AKAP12	DSCAM	rs11961573	rs2837535	AKAP12	NETO1
1013	AKAP12	DSCAM	rs11961573	rs2837536	AKAP12	NEURL
1014	AKAP12	DSCAM	rs11961573	rs9975281	AKAP12	NEUROD1
1015	AKAP12	DSCAM	rs11961573	rs7275297	AKAP12	NEUROG3
1016	AKAP12	DSCR1	rs11961573	rs9305554	AKAP12	NFASC
1017	AKAP12	DSCR3	rs11961573	rs4816562	AKAP12	NFATC1
1018	AKAP12	DSCR3	rs11961573	rs1009922	AKAP12	NFATC2
1019	AKAP12	DSCR3	rs11961573	rs1009923	AKAP12	NFIA
1020	AKAP12	DSG1	rs11961573	rs7235354	AKAP12	NFKBIZ
1021	AKAP12	DSG1	rs11961573	rs12962355	AKAP12	NGFB
1022	AKAP12	DSG1	rs11961573	rs12963302	AKAP12	NHLRC2
1023	AKAP12	DSG1	rs11961573	rs12607370	AKAP12	NIBP
1024	AKAP12	DSG1	rs11961573	rs9950622	AKAP12	NIN
1025	AKAP12	DSG1	rs11961573	rs2114269	AKAP12	NINJ2
1026	AKAP12	DSG1	rs11961573	rs11081691	AKAP12	NKG7
1027	AKAP12	DSG1	rs11961573	rs11081692	AKAP12	NLGN1
1028	AKAP12	DSG4	rs11961573	rs9950246	AKAP12	NLGN4X
1029	AKAP12	DSG4	rs11961573	rs1031732	AKAP12	NMT1
1030	AKAP12	DSG4	rs11961573	rs12458294	AKAP12	NOL4
1031	AKAP12	DSG4	rs11961573	rs3859361	AKAP12	NOM1
1032	AKAP12	DST	rs11961573	rs1884286	AKAP12	NPAS2
1033	AKAP12	DST	rs11961573	rs6929091	AKAP12	NPAS3
1034	AKAP12	DST	rs11961573	rs9370539	AKAP12	NR3C2
1035	AKAP12	DST	rs11961573	rs6459166	AKAP12	NRG1
1036	AKAP12	DTNA	rs11961573	rs7227997	AKAP12	NRXN3
1037	AKAP12	DYM	rs11961573	rs3794825	AKAP12	NSDHL
1038	AKAP12	DYNC1I1	rs11961573	rs1382620	AKAP12	NSUN4
1039	AKAP12	DYNC1I1	rs11961573	rs983350	AKAP12	NT5DC3
1040	AKAP12	DYNC1I1	rs11961573	rs983352	AKAP12	NTN1
1041	AKAP12	DYNC1I1	rs11961573	rs1478984	AKAP12	NTRK3
1042	AKAP12	DYNC1I1	rs11961573	rs12531462	AKAP12	NUDCD1
1043	AKAP12	DYSF	rs11961573	rs13431785	AKAP12	NUDT21
1044	AKAP12	DYSF	rs11961573	rs12477276	AKAP12	NUP210L
1045	AKAP12	DZIP1L	rs11961573	rs922688	AKAP12	NUP98
1046	AKAP12	DZIP1L	rs11961573	rs329389	AKAP12	NUT
1047	AKAP12	EBF	rs11961573	rs3843489	AKAP12	NYX
1048	AKAP12	EBP	rs11961573	rs11091237	AKAP12	OBSCN
1049	AKAP12	ECHDC3	rs11961573	rs718641	AKAP12	OCA2
1050	AKAP12	ECHDC3	rs11961573	rs3829154	AKAP12	ODC1
1051	AKAP12	ECRG4	rs11961573	rs10191073	AKAP12	OLIG2
1052	AKAP12	EDARADD	rs11961573	rs7512191	AKAP12	OLIG3
1053	AKAP12	EDEM1	rs11961573	rs457712	AKAP12	OMA1
1054	AKAP12	EDG2	rs11961573	rs10759473	AKAP12	OPCML
1055	AKAP12	EDIL3	rs11961573	rs17629371	AKAP12	OPHN1
1056	AKAP12	EFEMP1	rs11961573	rs2277886	AKAP12	OPRD1
1057	AKAP12	EFHC2	rs11961573	rs5906928	AKAP12	OPRM1
1058	AKAP12	EFHC2	rs11961573	rs5906930	AKAP12	OR11H4
1059	AKAP12	EFHD1	rs11961573	rs7565128	AKAP12	OR13C5
1060	AKAP12	EFNB1	rs11961573	rs241393	AKAP12	OR2L13
1061	AKAP12	EGFL6	rs11961573	rs6629277	AKAP12	OR4A5
1062	AKAP12	EGFR	rs11961573	rs723527	AKAP12	OR4L1
1063	AKAP12	EGFR	rs11961573	rs4140770	AKAP12	OR51G2
1064	AKAP12	EHBP1	rs11961573	rs360801	AKAP12	OR51L1
1065	AKAP12	EHD3	rs11961573	rs649729	AKAP12	OR52E6
1066	AKAP12	EIF2AK1	rs11961573	rs2302331	AKAP12	OR5AU1
1067	AKAP12	EIF4E	rs11961573	rs10516438	AKAP12	OR5P3
1068	AKAP12	ELF3	rs11961573	rs4630172	AKAP12	OR6K3
1069	AKAP12	ELF3	rs11961573	rs3820439	AKAP12	ORAOV1
1070	AKAP12	ELF5	rs11961573	rs3847601	AKAP12	ORC5L
1071	AKAP12	ELF5	rs11961573	rs11032739	AKAP12	OSTF1
1072	AKAP12	ELF5	rs11961573	rs11032741	AKAP12	OTOA
1073	AKAP12	ELK3	rs11961573	rs3782563	AKAP12	OTUD7
1074	AKAP12	ELMO1	rs11961573	rs2541089	AKAP12	P2RX7
1075	AKAP12	ELMO1	rs11961573	rs2724006	AKAP12	PACSIN2
1076	AKAP12	ELMO1	rs11961573	rs2717990	AKAP12	PALM2
1077	AKAP12	ELMO1	rs11961573	rs2717992	AKAP12	PALM2-AKAP2
1078	AKAP12	ELMO1	rs11961573	rs2723996	AKAP12	PANK1
1079	AKAP12	ELMO1	rs11961573	rs2701003	AKAP12	PARK2
1080	AKAP12	ELMO1	rs11961573	rs2717993	AKAP12	PARVB
1081	AKAP12	ELMO1	rs11961573	rs10233634	AKAP12	PASK
1082	AKAP12	ELMO1	rs11961573	rs17171045	AKAP12	PAX3
1083	AKAP12	ELOVL4	rs11961573	rs6915142	AKAP12	PAX5
1084	AKAP12	ELP3	rs11961573	rs3757894	AKAP12	PBX1
1085	AKAP12	EML1	rs11961573	rs1191109	AKAP12	PCAF
1086	AKAP12	EML1	rs11961573	rs975252	AKAP12	PCDH17
1087	AKAP12	EML5	rs11961573	rs17260415	AKAP12	PCDH19
1088	AKAP12	EML5	rs11961573	rs7157149	AKAP12	PCDH7
1089	AKAP12	ENDOGL1	rs11961573	rs1058945	AKAP12	PCDH9
1090	AKAP12	ENDOGL1	rs11961573	rs2051215	AKAP12	PCGF2
1091	AKAP12	ENDOGL1	rs11961573	rs2284820	AKAP12	PCGF5
1092	AKAP12	ENDOGL1	rs11961573	rs1065800	AKAP12	PCSK2
1093	AKAP12	ENOSF1	rs11961573	rs2847169	AKAP12	PCSK5
1094	AKAP12	ENPP6	rs11961573	rs2310000	AKAP12	PCSK6
1095	AKAP12	ENPP6	rs11961573	rs6820454	AKAP12	PCSK9
1096	AKAP12	ENSA	rs11961573	rs1971378	AKAP12	PDCD11
1097	AKAP12	EP400NL	rs11961573	rs7314685	AKAP12	PDCD1LG2
1098	AKAP12	EPAS1	rs11961573	rs7589621	AKAP12	PDE10A
1099	AKAP12	EPC2	rs11961573	rs6759083	AKAP12	PDE11A
1100	AKAP12	EPHA5	rs11961573	rs3749526	AKAP12	PDE1A
1101	AKAP12	EPHA5	rs11961573	rs4508946	AKAP12	PDE1C
1102	AKAP12	EPHA5	rs11961573	rs4289492	AKAP12	PDE4B
1103	AKAP12	EPHB2	rs11961573	rs12090415	AKAP12	PDE4D
1104	AKAP12	EPHB3	rs11961573	rs1138510	AKAP12	PDE4DIP
1105	AKAP12	EPIM	rs11961573	rs10848205	AKAP12	PDE7A
1106	AKAP12	EPIM	rs11961573	rs4619189	AKAP12	PDE7B
1107	AKAP12	EPIM	rs11961573	rs2001483	AKAP12	PDE9A
1108	AKAP12	EPIM	rs11961573	rs1609985	AKAP12	PDGFC
1109	AKAP12	EPIM	rs11961573	rs10848212	AKAP12	PDGFD
1110	AKAP12	EPS8L3	rs11961573	rs1887547	AKAP12	PDK2
1111	AKAP12	ERBB4	rs11961573	rs7601019	AKAP12	PDK3
1112	AKAP12	ERBB4	rs11961573	rs6736654	AKAP12	PDSS1
1113	AKAP12	ERG	rs11961573	rs1999328	AKAP12	PDXK
1114	AKAP12	ERG	rs11961573	rs2212603	AKAP12	PDZD2
1115	AKAP12	ERG	rs11961573	rs2836532	AKAP12	PDZK1IP1
1116	AKAP12	ERGIC1	rs11961573	rs792975	AKAP12	PEPD
1117	AKAP12	ERGIC1	rs11961573	rs792969	AKAP12	PER2
1118	AKAP12	ERGIC1	rs11961573	rs17075279	AKAP12	PET112L
1119	AKAP12	ERICH1	rs11961573	rs1703946	AKAP12	PEX5L
1120	AKAP12	ERO1LB	rs11961573	rs1749553	AKAP12	PFKP
1121	AKAP12	ESRRG	rs11961573	rs2789557	AKAP12	PFN4
1122	AKAP12	ESRRG	rs11961573	rs2789558	AKAP12	PGLYRP4
1123	AKAP12	ESRRG	rs11961573	rs3000609	AKAP12	PGM2
1124	AKAP12	ESRRG	rs11961573	rs4846803	AKAP12	PGS1
1125	AKAP12	ESRRG	rs11961573	rs7522101	AKAP12	PHACTR1
1126	AKAP12	ESRRG	rs11961573	rs7538474	AKAP12	PHC2
1127	AKAP12	ESRRG	rs11961573	rs700042	AKAP12	PICALM
1128	AKAP12	ETS2	rs11961573	rs1209954	AKAP12	PIG38
1129	AKAP12	ETS2	rs11961573	rs2070530	AKAP12	PIGA
1130	AKAP12	ETV6	rs11961573	rs2239173	AKAP12	PIK3AP1
1131	AKAP12	EVC	rs11961573	rs899695	AKAP12	PIK3R5
1132	AKAP12	EVC2	rs11961573	rs6446386	AKAP12	PINX1
1133	AKAP12	EXOSC3	rs11961573	rs10973542	AKAP12	PIP5K1B
1134	AKAP12	EXOSC7	rs11961573	rs4683014	AKAP12	PIR
1135	AKAP12	EXOSC7	rs11961573	rs9835136	AKAP12	PISD
1136	AKAP12	EXT1	rs11961573	rs7829981	AKAP12	PIWIL3
1137	AKAP12	EXT1	rs11961573	rs10505325	AKAP12	PKD1L2
1138	AKAP12	EXT1	rs11961573	rs6997001	AKAP12	PKN1
1139	AKAP12	EXT2	rs11961573	rs2067787	AKAP12	PKP1
1140	AKAP12	EYA1	rs11961573	rs7000159	AKAP12	PLAC1
1141	AKAP12	EYA2	rs11961573	rs6018279	AKAP12	PLAGL1
1142	AKAP12	EYA2	rs11961573	rs4809624	AKAP12	PLCB1
1143	AKAP12	EYA2	rs11961573	rs3787249	AKAP12	PLCE1
1144	AKAP12	EYA2	rs11961573	rs8124673	AKAP12	PLCXD2
1145	AKAP12	EYA3	rs11961573	rs7549174	AKAP12	PLD1
1146	AKAP12	EYA4	rs11961573	rs533729	AKAP12	PLD5
1147	AKAP12	F5	rs11961573	rs916438	AKAP12	PLEC1
1148	AKAP12	FABP7	rs11961573	rs6899351	AKAP12	PLEKHA1
1149	AKAP12	FAIM2	rs11961573	rs1878234	AKAP12	PLEKHA8
1150	AKAP12	FAIM2	rs11961573	rs1574598	AKAP12	PLEKHB1
1151	AKAP12	FAIM2	rs11961573	rs638515	AKAP12	PLEKHB2
1152	AKAP12	FAM19A1	rs11961573	rs1388489	AKAP12	PLXNC1
1153	AKAP12	FAM19A1	rs11961573	rs1388505	AKAP12	PLXND1
1154	AKAP12	FAM19A1	rs11961573	rs1912852	AKAP12	PML
1155	AKAP12	FAM19A2	rs11961573	rs7315138	AKAP12	PNLDC1
1156	AKAP12	FAM19A4	rs11961573	rs4855517	AKAP12	POLD3
1157	AKAP12	FAM19A5	rs11961573	rs130191	AKAP12	POLR3B
1158	AKAP12	FAM19A5	rs11961573	rs132252	AKAP12	PON2
1159	AKAP12	FAM26B	rs11961573	rs7831	AKAP12	PON3
1160	AKAP12	FAM3D	rs11961573	rs1038453	AKAP12	POP1
1161	AKAP12	FAM40A	rs11961573	rs12042401	AKAP12	POPDC2
1162	AKAP12	FAM43B	rs11961573	rs7545658	AKAP12	POU2F3
1163	AKAP12	FAM46C	rs11961573	rs1808806	AKAP12	POU6F2
1164	AKAP12	FAM49A	rs11961573	rs11679606	AKAP12	PPAPDC2
1165	AKAP12	FAM49A	rs11961573	rs6723770	AKAP12	PPAT
1166	AKAP12	FAM49A	rs11961573	rs11096686	AKAP12	PPFIA4
1167	AKAP12	FAM63B	rs11961573	rs7164844	AKAP12	PPFIBP1
1168	AKAP12	FAM64A	rs11961573	rs2137796	AKAP12	PPFIBP2
1169	AKAP12	FAM71C	rs11961573	rs2291974	AKAP12	PPP1R16B
1170	AKAP12	FAM77D	rs11961573	rs2127580	AKAP12	PPP2R5E
1171	AKAP12	FAM77D	rs11961573	rs7835370	AKAP12	PPP3R1
1172	AKAP12	FAM77D	rs11961573	rs6472039	AKAP12	PRDM16
1173	AKAP12	FAM80A	rs11961573	rs12408746	AKAP12	PRDX4
1174	AKAP12	FAM80A	rs11961573	rs17369630	AKAP12	PRG-3
1175	AKAP12	FAM80A	rs11961573	rs17369712	AKAP12	PRICKLE1
1176	AKAP12	FAM80A	rs11961573	rs12403920	AKAP12	PRKAG2
1177	AKAP12	FAM80A	rs11961573	rs16829473	AKAP12	PRKCA
1178	AKAP12	FAM83D	rs11961573	rs10392	AKAP12	PRKCE
1179	AKAP12	FAM99A	rs11961573	rs748541	AKAP12	PRKCH
1180	AKAP12	FAM9C	rs11961573	rs2017085	AKAP12	PRKD1
1181	AKAP12	FAM9C	rs11961573	rs12156761	AKAP12	PRKG1
1182	AKAP12	FARP1	rs11961573	rs4772079	AKAP12	PRLR
1183	AKAP12	FAS	rs11961573	rs6586161	AKAP12	PROZ
1184	AKAP12	FAS	rs11961573	rs2296601	AKAP12	PRPS2
1185	AKAP12	FAS	rs11961573	rs1468063	AKAP12	PRR5
1186	AKAP12	FAS	rs11961573	rs7915235	AKAP12	PRRT1
1187	AKAP12	FAS	rs11961573	rs10887878	AKAP12	PRSS7
1188	AKAP12	FAT2	rs11961573	rs2304054	AKAP12	PSD3
1189	AKAP12	FAT2	rs11961573	rs9324700	AKAP12	PSEN1
1190	AKAP12	FAT2	rs11961573	rs1432866	AKAP12	PSMB7
1191	AKAP12	FAT2	rs11961573	rs7710596	AKAP12	PSMD12
1192	AKAP12	FBLN2	rs11961573	rs4684147	AKAP12	PSTPIP1
1193	AKAP12	FBLN2	rs11961573	rs17038334	AKAP12	PTCHD1
1194	AKAP12	FBN1	rs11961573	rs920184	AKAP12	PTHB1
1195	AKAP12	FBN1	rs11961573	rs1036477	AKAP12	PTHLH
1196	AKAP12	FBN1	rs11961573	rs2118181	AKAP12	PTN
1197	AKAP12	FBXL17	rs11961573	rs1433050	AKAP12	PTPN14
1198	AKAP12	FBXL17	rs11961573	rs2966828	AKAP12	PTPN2
1199	AKAP12	FBXL17	rs11961573	rs2966800	AKAP12	PTPN5
1200	AKAP12	FBXL17	rs11961573	rs4957551	AKAP12	PTPRA
1201	AKAP12	FBXL17	rs11961573	rs2966823	AKAP12	PTPRB
1202	AKAP12	FBXL17	rs11961573	rs2966825	AKAP12	PTPRD
1203	AKAP12	FBXL17	rs11961573	rs6881879	AKAP12	PTPRE
1204	AKAP12	FBXL21	rs11961573	rs31558	AKAP12	PTPRF
1205	AKAP12	FBXL4	rs11961573	rs195822	AKAP12	PTPRG
1206	AKAP12	FBXO16	rs11961573	rs6980683	AKAP12	PTPRN2
1207	AKAP12	FCRLM1	rs11961573	rs2199586	AKAP12	PTPRR
1208	AKAP12	FER1L3	rs11961573	rs1617402	AKAP12	PTPRT
1209	AKAP12	FEZ2	rs11961573	rs848622	AKAP12	PVALB
1210	AKAP12	FEZ2	rs11961573	rs861919	AKAP12	PYHIN1
1211	AKAP12	FEZ2	rs11961573	rs848600	AKAP12	QSCN6
1212	AKAP12	FEZ2	rs11961573	rs848597	AKAP12	RAB11FIP4
1213	AKAP12	FEZ2	rs11961573	rs848596	AKAP12	RAB22A
1214	AKAP12	FGF12	rs11961573	rs7641260	AKAP12	RAB27B
1215	AKAP12	FGF12	rs11961573	rs9850123	AKAP12	RAB38
1216	AKAP12	FGF12	rs11961573	rs4438608	AKAP12	RAB3C
1217	AKAP12	FGF12	rs11961573	rs4687321	AKAP12	RAB3GAP2
1218	AKAP12	FGF13	rs11961573	rs2267628	AKAP12	RABGAP1L
1219	AKAP12	FGF14	rs11961573	rs7336528	AKAP12	RAD51L1
1220	AKAP12	FGF14	rs11961573	rs12864397	AKAP12	RAD54L2
1221	AKAP12	FHIT	rs11961573	rs2077774	AKAP12	RAFTLIN
1222	AKAP12	FHIT	rs11961573	rs780375	AKAP12	RAI1
1223	AKAP12	FHIT	rs11961573	rs4679639	AKAP12	RAI14
1224	AKAP12	FHIT	rs11961573	rs213354	AKAP12	RAI17
1225	AKAP12	FHIT	rs11961573	rs10866033	AKAP12	RALB
1226	AKAP12	FHIT	rs11961573	rs6779529	AKAP12	RAMP1
1227	AKAP12	FHIT	rs11961573	rs17628405	AKAP12	RANBP9
1228	AKAP12	FHIT	rs11961573	rs1447926	AKAP12	RAPGEF4
1229	AKAP12	FHIT	rs11961573	rs1447925	AKAP12	RASGEF1A
1230	AKAP12	FHIT	rs11961573	rs2223084	AKAP12	RASGRF1
1231	AKAP12	FHL5	rs11961573	rs211170	AKAP12	RASSF7
1232	AKAP12	FKBP14	rs11961573	rs3763449	AKAP12	RASSF8
1233	AKAP12	FKBP14	rs11961573	rs10275475	AKAP12	RAXLX
1234	AKAP12	FKBP14	rs11961573	rs10951257	AKAP12	RBM12B
1235	AKAP12	FLG	rs11961573	rs1858480	AKAP12	RBM3
1236	AKAP12	FLG2	rs11961573	rs2050631	AKAP12	RBMS3
1237	AKAP12	FLJ10815	rs11961573	rs154469	AKAP12	RCP9
1238	AKAP12	FLJ10815	rs11961573	rs8050549	AKAP12	RCSD1
1239	AKAP12	FLJ11305	rs11961573	rs4907598	AKAP12	RERG
1240	AKAP12	FLJ11305	rs11961573	rs4907599	AKAP12	RET
1241	AKAP12	FLJ11305	rs11961573	rs8001506	AKAP12	RGS16
1242	AKAP12	FLJ13614	rs11961573	rs12649417	AKAP12	RGS17
1243	AKAP12	FLJ14213	rs11961573	rs7930554	AKAP12	RGS7
1244	AKAP12	FLJ16171	rs11961573	rs30943	AKAP12	RHCG
1245	AKAP12	FLJ16641	rs11961573	rs7616314	AKAP12	RIC3
1246	AKAP12	FLJ20152	rs11961573	rs1240951	AKAP12	RIMBP2
1247	AKAP12	FLJ20160	rs11961573	rs9646748	AKAP12	RIMS2
1248	AKAP12	FLJ20160	rs11961573	rs12613365	AKAP12	RNF111
1249	AKAP12	FLJ20534	rs11961573	rs4692742	AKAP12	RNF130
1250	AKAP12	FLJ20534	rs11961573	rs17628004	AKAP12	RNF141
1251	AKAP12	FLJ20647	rs11961573	rs7699969	AKAP12	RNF144
1252	AKAP12	FLJ25067	rs11961573	rs1294718	AKAP12	RNF150
1253	AKAP12	FLJ25169	rs11961573	rs12549902	AKAP12	RNF165
1254	AKAP12	FLJ25476	rs11961573	rs12723104	AKAP12	RNF185
1255	AKAP12	FLJ25476	rs11961573	rs10798937	AKAP12	RNF190
1256	AKAP12	FLJ25476	rs11961573	rs11580147	AKAP12	RNGTT
1257	AKAP12	FLJ30707	rs11961573	rs7983188	AKAP12	RNPC1
1258	AKAP12	FLJ32028	rs11961573	rs3935569	AKAP12	ROBO2
1259	AKAP12	FLJ32310	rs11961573	rs8031104	AKAP12	ROBO4
1260	AKAP12	FLJ32786	rs11961573	rs17167648	AKAP12	ROR1
1261	AKAP12	FLJ32951	rs11961573	rs16942497	AKAP12	RORA
1262	AKAP12	FLJ33708	rs11961573	rs1761939	AKAP12	RP13-360B22.2
1263	AKAP12	FLJ33708	rs11961573	rs6931568	AKAP12	RPA3
1264	AKAP12	FLJ34594	rs11961573	rs6596786	AKAP12	RPLP0
1265	AKAP12	FLJ34870	rs11961573	rs1370598	AKAP12	RPS10
1266	AKAP12	FLJ34870	rs11961573	rs6724083	AKAP12	RPS6KA2
1267	AKAP12	FLJ38663	rs11961573	rs1790104	AKAP12	RQCD1
1268	AKAP12	FLJ39155	rs11961573	rs16903966	AKAP12	RSU1
1269	AKAP12	FLJ39599	rs11961573	rs222907	AKAP12	RTBDN
1270	AKAP12	FLJ41841	rs11961573	rs112500	AKAP12	RUNX1
1271	AKAP12	FLJ41841	rs11961573	rs332589	AKAP12	RUNX2
1272	AKAP12	FLJ41841	rs11961573	rs674227	AKAP12	RUSC2
1273	AKAP12	FLJ42177	rs11961573	rs942923	AKAP12	RUTBC1
1274	AKAP12	FLJ42177	rs11961573	rs9374099	AKAP12	RUTBC2
1275	AKAP12	FLJ42177	rs11961573	rs6925886	AKAP12	RYR2
1276	AKAP12	FLJ42177	rs11961573	rs9384713	AKAP12	RYR3
1277	AKAP12	FLJ43806	rs11961573	rs529587	AKAP12	SAMD12
1278	AKAP12	FLJ43860	rs11961573	rs11167065	AKAP12	SAMSN1
1279	AKAP12	FLJ44048	rs11961573	rs2193821	AKAP12	SAP18
1280	AKAP12	FLJ45139	rs11961573	rs2836719	AKAP12	SAR1A
1281	AKAP12	FLJ45139	rs11961573	rs463442	AKAP12	SASH1
1282	AKAP12	FLJ45139	rs11961573	rs2836735	AKAP12	SBF2
1283	AKAP12	FLJ45139	rs11961573	rs2000639	AKAP12	SBNO1
1284	AKAP12	FLJ45455	rs11961573	rs10521183	AKAP12	SC4MOL
1285	AKAP12	FLJ45717	rs11961573	rs10924919	AKAP12	SCAMP4
1286	AKAP12	FLJ45964	rs11961573	rs6543554	AKAP12	SCAMP5
1287	AKAP12	FLJ45964	rs11961573	rs6719279	AKAP12	SCAP1
1288	AKAP12	FLJ45964	rs11961573	rs6728597	AKAP12	SCARA3
1289	AKAP12	FLJ46010	rs11961573	rs1651023	AKAP12	SCGB3A2
1290	AKAP12	FLJ46247	rs11961573	rs4598962	AKAP12	SCHIP1
1291	AKAP12	FLJ46247	rs11961573	rs9897794	AKAP12	SCML4
1292	AKAP12	FLJ46247	rs11961573	rs12150261	AKAP12	SCN1A
1293	AKAP12	FLJ46247	rs11961573	rs9902453	AKAP12	SCN2B
1294	AKAP12	FLJ46247	rs11961573	rs9906340	AKAP12	SCNN1B
1295	AKAP12	FLJ46363	rs11961573	rs7957464	AKAP12	SCRN1
1296	AKAP12	FLJ46363	rs11961573	rs1447877	AKAP12	SCRN3
1297	AKAP12	FLJ46536	rs11961573	rs4133195	AKAP12	SCUBE1
1298	AKAP12	FLRT2	rs11961573	rs7145733	AKAP12	SCUBE2
1299	AKAP12	FLT3	rs11961573	rs2491218	AKAP12	SDC2
1300	AKAP12	FLT3	rs11961573	rs9554264	AKAP12	SDCCAG8
1301	AKAP12	FMNL2	rs11961573	rs6734194	AKAP12	SDK1
1302	AKAP12	FMR1	rs11961573	rs25699	AKAP12	SDK2
1303	AKAP12	FN1	rs11961573	rs34255697	AKAP12	SEH1L
1304	AKAP12	FN1	rs11961573	rs10172425	AKAP12	SELT
1305	AKAP12	FN1	rs11961573	rs2372545	AKAP12	SEMA3A
1306	AKAP12	FNDC1	rs11961573	rs2932233	AKAP12	SEMA3C
1307	AKAP12	FNDC1	rs11961573	rs294879	AKAP12	SEMA4B
1308	AKAP12	FRAS1	rs11961573	rs17003161	AKAP12	SEMA4D
1309	AKAP12	FRAS1	rs11961573	rs11934555	AKAP12	SENP1
1310	AKAP12	FRAS1	rs11961573	rs1563259	AKAP12	SERP1
1311	AKAP12	FREM1	rs11961573	rs6474862	AKAP12	SERPINA6
1312	AKAP12	FREM1	rs11961573	rs2065482	AKAP12	SERPINA9
1313	AKAP12	FREM1	rs11961573	rs7862066	AKAP12	SERPINC1
1314	AKAP12	FRMD3	rs11961573	rs11140021	AKAP12	SERPING1
1315	AKAP12	FRMD3	rs11961573	rs4111396	AKAP12	SETBP1
1316	AKAP12	FRMD3	rs11961573	rs4877768	AKAP12	SEZ6L
1317	AKAP12	FRMD4A	rs11961573	rs11258591	AKAP12	SF3A1
1318	AKAP12	FRMPD4	rs11961573	rs6640913	AKAP12	SF3A3
1319	AKAP12	FRMPD4	rs11961573	rs2407769	AKAP12	SFI1
1320	AKAP12	FRMPD4	rs11961573	rs5935262	AKAP12	SFMBT2
1321	AKAP12	FRMPD4	rs11961573	rs5933968	AKAP12	SFRP1
1322	AKAP12	FRMPD4	rs11961573	rs2407837	AKAP12	SFRS4
1323	AKAP12	FRMPD4	rs11961573	rs5935327	AKAP12	SGCD
1324	AKAP12	FRMPD4	rs11961573	rs5935328	AKAP12	SGCZ
1325	AKAP12	FRMPD4	rs11961573	rs2218062	AKAP12	SGIP1
1326	AKAP12	FRMPD4	rs11961573	rs6530551	AKAP12	SH2D1B
1327	AKAP12	FRMPD4	rs11961573	rs4240151	AKAP12	SH2D3C
1328	AKAP12	FSHR	rs11961573	rs1861168	AKAP12	SH3BGRL
1329	AKAP12	FSHR	rs11961573	rs7577853	AKAP12	SH3BP5
1330	AKAP12	FSHR	rs11961573	rs6166	AKAP12	SH3D19
1331	AKAP12	FSTL5	rs11961573	rs4501178	AKAP12	SH3GL2
1332	AKAP12	FUT9	rs11961573	rs9485739	AKAP12	SHRM
1333	AKAP12	FUT9	rs11961573	rs9390961	AKAP12	SIGLEC8
1334	AKAP12	FXYD5	rs11961573	rs2901967	AKAP12	SIM1
1335	AKAP12	FXYD5	rs11961573	rs11084803	AKAP12	SIPA1L3
1336	AKAP12	FYB	rs11961573	rs10941419	AKAP12	SIRPB2
1337	AKAP12	FYB	rs11961573	rs2542714	AKAP12	SKIP
1338	AKAP12	FYN	rs11961573	rs17073012	AKAP12	SLC10A5
1339	AKAP12	FYN	rs11961573	rs2024832	AKAP12	SLC15A1
1340	AKAP12	G6PC	rs11961573	rs2229611	AKAP12	SLC16A9
1341	AKAP12	GAB1	rs11961573	rs300917	AKAP12	SLC18A2
1342	AKAP12	GABBR2	rs11961573	rs2779562	AKAP12	SLC1A1
1343	AKAP12	GABBR2	rs11961573	rs2779573	AKAP12	SLC1A4
1344	AKAP12	GABBR2	rs11961573	rs1930423	AKAP12	SLC22A18AS
1345	AKAP12	GABRB1	rs11961573	rs11945405	AKAP12	SLC24A2
1346	AKAP12	GABRB2	rs11961573	rs967771	AKAP12	SLC25A1
1347	AKAP12	GABRB2	rs11961573	rs17521304	AKAP12	SLC25A21
1348	AKAP12	GABRB3	rs11961573	rs6576590	AKAP12	SLC26A3
1349	AKAP12	GABRB3	rs11961573	rs8038471	AKAP12	SLC26A4
1350	AKAP12	GADD45G	rs11961573	rs2031971	AKAP12	SLC26A8
1351	AKAP12	GADD45G	rs11961573	rs1571536	AKAP12	SLC27A2
1352	AKAP12	GADD45G	rs11961573	rs11265835	AKAP12	SLC2A13
1353	AKAP12	GALM	rs11961573	rs3821023	AKAP12	SLC2A9
1354	AKAP12	GALNACT-2	rs11961573	rs3004214	AKAP12	SLC35F3
1355	AKAP12	GALNACT-2	rs11961573	rs2505506	AKAP12	SLC4A4
1356	AKAP12	GALNACT-2	rs11961573	rs2435377	AKAP12	SLC5A9
1357	AKAP12	GALNT1	rs11961573	rs1593193	AKAP12	SLC6A11
1358	AKAP12	GALNT14	rs11961573	rs2194464	AKAP12	SLC6A20
1359	AKAP12	GALNT14	rs11961573	rs2216829	AKAP12	SLC6A6
1360	AKAP12	GALNT2	rs11961573	rs6541309	AKAP12	SLC7A2
1361	AKAP12	GALNT2	rs11961573	rs6541310	AKAP12	SLC8A1
1362	AKAP12	GALNT2	rs11961573	rs10864734	AKAP12	SLC9A7
1363	AKAP12	GALNTL2	rs11961573	rs11128786	AKAP12	SLCO1A2
1364	AKAP12	GALNTL2	rs11961573	rs7642905	AKAP12	SLCO3A1
1365	AKAP12	GALNTL4	rs11961573	rs11021879	AKAP12	SLCO4A1
1366	AKAP12	GARNL1	rs11961573	rs10135673	AKAP12	SLIT2
1367	AKAP12	GARNL1	rs11961573	rs10138222	AKAP12	SLIT3
1368	AKAP12	GARNL1	rs11961573	rs10132580	AKAP12	SLITRK4
1369	AKAP12	GARNL1	rs11961573	rs4982303	AKAP12	SMAD1
1370	AKAP12	GARNL1	rs11961573	rs6571727	AKAP12	SMOC1
1371	AKAP12	GARNL1	rs11961573	rs10132954	AKAP12	SMOC2
1372	AKAP12	GARNL4	rs11961573	rs9747501	AKAP12	SMPD1
1373	AKAP12	GAS2	rs11961573	rs1628924	AKAP12	SMR3A
1374	AKAP12	GAS2	rs11961573	rs337459	AKAP12	SMYD3
1375	AKAP12	GAS2	rs11961573	rs173063	AKAP12	SNCAIP
1376	AKAP12	GAS2	rs11961573	rs337454	AKAP12	SNF8
1377	AKAP12	GATAD2B	rs11961573	rs4434872	AKAP12	SNN
1378	AKAP12	GBP2	rs11961573	rs1329118	AKAP12	SNRPB2
1379	AKAP12	GBP2	rs11961573	rs2026043	AKAP12	SNX2
1380	AKAP12	GBP4	rs11961573	rs598816	AKAP12	SOCS5
1381	AKAP12	GBP7	rs11961573	rs586609	AKAP12	SORBS1
1382	AKAP12	GBP7	rs11961573	rs676913	AKAP12	SORBS2
1383	AKAP12	GCN1L1	rs11961573	rs12312562	AKAP12	SORCS1
1384	AKAP12	GCN1L1	rs11961573	rs2240323	AKAP12	SORCS2
1385	AKAP12	GCN1L1	rs11961573	rs7134706	AKAP12	SORCS3
1386	AKAP12	GCN1L1	rs11961573	rs11065036	AKAP12	SOX21
1387	AKAP12	GHITM	rs11961573	rs10887245	AKAP12	SOX5
1388	AKAP12	GIF	rs11961573	rs558660	AKAP12	SP110
1389	AKAP12	GIP	rs11961573	rs3848460	AKAP12	SPAG16
1390	AKAP12	GJA5	rs11961573	rs11240119	AKAP12	SPANX-N2
1391	AKAP12	GJA5	rs11961573	rs10793705	AKAP12	SPATA17
1392	AKAP12	GJA5	rs11961573	rs6703824	AKAP12	SPERT
1393	AKAP12	GKAP1	rs11961573	rs7031676	AKAP12	SPG20
1394	AKAP12	GKAP1	rs11961573	rs2160821	AKAP12	SPOCK1
1395	AKAP12	GKAP1	rs11961573	rs2111683	AKAP12	SPON1
1396	AKAP12	GKAP1	rs11961573	rs10453251	AKAP12	SPPL3
1397	AKAP12	GKAP1	rs11961573	rs12057022	AKAP12	SPRYD3
1398	AKAP12	GKN1	rs11961573	rs6735723	AKAP12	SPTA1
1399	AKAP12	GKN1	rs11961573	rs6759081	AKAP12	SPTLC2
1400	AKAP12	GLDC	rs11961573	rs10975714	AKAP12	SQRDL
1401	AKAP12	GLI3	rs11961573	rs9648517	AKAP12	SRBD1
1402	AKAP12	GLRA3	rs11961573	rs1352058	AKAP12	SREBF2
1403	AKAP12	GLRA3	rs11961573	rs6813964	AKAP12	SSH2
1404	AKAP12	GLRX	rs11961573	rs8751	AKAP12	ST5
1405	AKAP12	GMCL1L	rs11961573	rs2961669	AKAP12	ST6GAL2
1406	AKAP12	GMDS	rs11961573	rs1810496	AKAP12	ST6GALNAC3
1407	AKAP12	GMDS	rs11961573	rs7759035	AKAP12	ST8SIA5
1408	AKAP12	GMDS	rs11961573	rs9502997	AKAP12	STAB2
1409	AKAP12	GMDS	rs11961573	rs676015	AKAP12	STAM
1410	AKAP12	GNA11	rs11961573	rs308056	AKAP12	STARD13
1411	AKAP12	GNA11	rs11961573	rs415647	AKAP12	STC1
1412	AKAP12	GNAI1	rs11961573	rs10244538	AKAP12	STK31
1413	AKAP12	GNAI1	rs11961573	rs10277713	AKAP12	STK35
1414	AKAP12	GNAT2	rs11961573	rs4970768	AKAP12	STK36
1415	AKAP12	GNS	rs11961573	rs516590	AKAP12	STOX2
1416	AKAP12	GNS	rs11961573	rs1147100	AKAP12	STS-1
1417	AKAP12	GNS	rs11961573	rs1312808	AKAP12	STX11
1418	AKAP12	GNS	rs11961573	rs1245175	AKAP12	STXBP5
1419	AKAP12	GNS	rs11961573	rs1261861	AKAP12	SUCLG2
1420	AKAP12	GNS	rs11961573	rs903180	AKAP12	SUFU
1421	AKAP12	GOLGA7	rs11961573	rs7005484	AKAP12	SUHW4
1422	AKAP12	GOPC	rs11961573	rs9374669	AKAP12	SULF1
1423	AKAP12	GPATC2	rs11961573	rs2184010	AKAP12	SULF2
1424	AKAP12	GPC5	rs11961573	rs1831564	AKAP12	SUPV3L1
1425	AKAP12	GPC5	rs11961573	rs1394888	AKAP12	SURF1
1426	AKAP12	GPC5	rs11961573	rs34783515	AKAP12	SUSD1
1427	AKAP12	GPC5	rs11961573	rs34469781	AKAP12	SV2C
1428	AKAP12	GPC5	rs11961573	rs35206958	AKAP12	SVIL
1429	AKAP12	GPC5	rs11961573	rs10507991	AKAP12	SYDE1
1430	AKAP12	GPC5	rs11961573	rs10507992	AKAP12	SYN3
1431	AKAP12	GPC5	rs11961573	rs10507993	AKAP12	SYNE1
1432	AKAP12	GPC5	rs11961573	rs17267292	AKAP12	SYNJ2
1433	AKAP12	GPC5	rs11961573	rs17188557	AKAP12	SYT2
1434	AKAP12	GPD2	rs11961573	rs13396538	AKAP12	TAAR2
1435	AKAP12	GPD2	rs11961573	rs9288592	AKAP12	TACC2
1436	AKAP12	GPD2	rs11961573	rs2288760	AKAP12	TACR1
1437	AKAP12	GPM6A	rs11961573	rs7678146	AKAP12	TAF11
1438	AKAP12	GPM6A	rs11961573	rs4690632	AKAP12	TAF2
1439	AKAP12	GPM6A	rs11961573	rs4690633	AKAP12	TAF4
1440	AKAP12	GPR112	rs11961573	rs11796896	AKAP12	TAIP-2
1441	AKAP12	GPR112	rs11961573	rs4829597	AKAP12	TARBP1
1442	AKAP12	GPR112	rs11961573	rs5974596	AKAP12	TBL1X
1443	AKAP12	GPR112	rs11961573	rs2183254	AKAP12	TBX15
1444	AKAP12	GPR113	rs11961573	rs13000148	AKAP12	TBXAS1
1445	AKAP12	GPR114	rs11961573	rs4783997	AKAP12	TCBA1
1446	AKAP12	GPR114	rs11961573	rs1859259	AKAP12	TCEA1
1447	AKAP12	GPR155	rs11961573	rs1430186	AKAP12	TCEAL4
1448	AKAP12	GPR158	rs11961573	rs11014632	AKAP12	TCEAL5
1449	AKAP12	GPR161	rs11961573	rs16828104	AKAP12	TCERG1L
1450	AKAP12	GPR6	rs11961573	rs2505038	AKAP12	TCF20
1451	AKAP12	GPR6	rs11961573	rs2505039	AKAP12	TCF7L2
1452	AKAP12	GPR68	rs11961573	rs2540860	AKAP12	TCP1
1453	AKAP12	GPR78	rs11961573	rs6838103	AKAP12	TCP11L2
1454	AKAP12	GPR78	rs11961573	rs6838127	AKAP12	TEAD3
1455	AKAP12	GRAMD1A	rs11961573	rs8103441	AKAP12	TECTA
1456	AKAP12	GRAMD3	rs11961573	rs6595703	AKAP12	TEDDM1
1457	AKAP12	GRB10	rs11961573	rs2237450	AKAP12	TEP1
1458	AKAP12	GRB10	rs11961573	rs2329489	AKAP12	TEX11
1459	AKAP12	GRB10	rs11961573	rs3779072	AKAP12	TG
1460	AKAP12	GRB10	rs11961573	rs1978208	AKAP12	TGFA
1461	AKAP12	GRB10	rs11961573	rs10265504	AKAP12	TGFBR1
1462	AKAP12	GRB10	rs11961573	rs6593164	AKAP12	TGFBR2
1463	AKAP12	GRB10	rs11961573	rs10281065	AKAP12	TGM2
1464	AKAP12	GRB10	rs11961573	rs2876846	AKAP12	TGM4
1465	AKAP12	GRB10	rs11961573	rs11238326	AKAP12	THBS4
1466	AKAP12	GRB10	rs11961573	rs6593182	AKAP12	THEX1
1467	AKAP12	GRHL1	rs11961573	rs6708858	AKAP12	TITF1
1468	AKAP12	GRHL2	rs11961573	rs4734553	AKAP12	TJP1
1469	AKAP12	GRIA1	rs11961573	rs2963940	AKAP12	TKTL1
1470	AKAP12	GRIA3	rs11961573	rs5911622	AKAP12	TLE1
1471	AKAP12	GRIA3	rs11961573	rs6608087	AKAP12	TLE4
1472	AKAP12	GRIA3	rs11961573	rs5910006	AKAP12	TLL1
1473	AKAP12	GRIA3	rs11961573	rs4474149	AKAP12	TLL2
1474	AKAP12	GRID1	rs11961573	rs7082134	AKAP12	TLR3
1475	AKAP12	GRID2	rs11961573	rs2089990	AKAP12	TMC1
1476	AKAP12	GRID2	rs11961573	rs10155056	AKAP12	TMED3
1477	AKAP12	GRIK1	rs11961573	rs363436	AKAP12	TMEM1
1478	AKAP12	GRIK1	rs11961573	rs1029224	AKAP12	TMEM106B
1479	AKAP12	GRIK2	rs11961573	rs9390754	AKAP12	TMEM132B
1480	AKAP12	GRIK4	rs11961573	rs4414232	AKAP12	TMEM132D
1481	AKAP12	GRIK4	rs11961573	rs3824978	AKAP12	TMEM16C
1482	AKAP12	GRIN2A	rs11961573	rs194355	AKAP12	TMEM16D
1483	AKAP12	GRK5	rs11961573	rs17606601	AKAP12	TMEM23
1484	AKAP12	GRK5	rs11961573	rs11198886	AKAP12	TMEM26
1485	AKAP12	GRM3	rs11961573	rs802467	AKAP12	TMEM40
1486	AKAP12	GRM4	rs11961573	rs9394187	AKAP12	TMEM67
1487	AKAP12	GRM4	rs11961573	rs12211633	AKAP12	TMEM71
1488	AKAP12	GRM7	rs11961573	rs4686101	AKAP12	TMF1
1489	AKAP12	GRM7	rs11961573	rs11706732	AKAP12	TMPO
1490	AKAP12	GRM7	rs11961573	rs6782528	AKAP12	TMPRSS11A
1491	AKAP12	GRM7	rs11961573	rs162802	AKAP12	TMTC1
1492	AKAP12	GRM7	rs11961573	rs162785	AKAP12	TNFAIP8L3
1493	AKAP12	GRM8	rs11961573	rs13222700	AKAP12	TNFRSF11A
1494	AKAP12	GRM8	rs11961573	rs11763603	AKAP12	TNFRSF13B
1495	AKAP12	GRM8	rs11961573	rs1419508	AKAP12	TNFRSF19L
1496	AKAP12	GRM8	rs11961573	rs2023735	AKAP12	TNIK
1497	AKAP12	GRM8	rs11961573	rs1989850	AKAP12	TNK2
1498	AKAP12	GRM8	rs11961573	rs6951643	AKAP12	TNKS
1499	AKAP12	GRM8	rs11961573	rs1008260	AKAP12	TNS1
1500	AKAP12	GRM8	rs11961573	rs17627206	AKAP12	TOP1
1501	AKAP12	GRM8	rs11961573	rs13240418	AKAP12	TOPORS
1502	AKAP12	GRM8	rs11961573	rs4731330	AKAP12	TP53BP2
1503	AKAP12	GRM8	rs11961573	rs954661	AKAP12	TPD52L1
1504	AKAP12	GRWD1	rs11961573	rs2380121	AKAP12	TPK1
1505	AKAP12	GTF2E1	rs11961573	rs10511403	AKAP12	TPM3
1506	AKAP12	GTPBP4	rs11961573	rs2306408	AKAP12	TPST1
1507	AKAP12	GUCY1A2	rs11961573	rs1940386	AKAP12	TPST2
1508	AKAP12	GUCY2C	rs11961573	rs1007992	AKAP12	TRAF3IP2
1509	AKAP12	GUCY2F	rs11961573	rs484369	AKAP12	TRAM2
1510	AKAP12	H-plk	rs11961573	rs6460216	AKAP12	TRAPPC3
1511	AKAP12	H2BFS	rs11961573	rs9983763	AKAP12	TRDN
1512	AKAP12	HABP2	rs11961573	rs10509980	AKAP12	TREML4
1513	AKAP12	HADHA	rs11961573	rs2196153	AKAP12	TRIAD3
1514	AKAP12	HAK	rs11961573	rs17065121	AKAP12	TRIM21
1515	AKAP12	HCRTR2	rs11961573	rs3122164	AKAP12	TRIM41
1516	AKAP12	HCRTR2	rs11961573	rs4311511	AKAP12	TRIM48
1517	AKAP12	HCRTR2	rs11961573	rs7771240	AKAP12	TRIM67
1518	AKAP12	HCTSL-s	rs11961573	rs4878126	AKAP12	TRIM9
1519	AKAP12	HDAC11	rs11961573	rs2655226	AKAP12	TRO
1520	AKAP12	HDAC9	rs11961573	rs1178123	AKAP12	TRPC4
1521	AKAP12	HDAC9	rs11961573	rs1178124	AKAP12	TRPC7
1522	AKAP12	HDAC9	rs11961573	rs1178128	AKAP12	TRPM1
1523	AKAP12	HDAC9	rs11961573	rs1178132	AKAP12	TRPM3
1524	AKAP12	HDAC9	rs11961573	rs1178142	AKAP12	TSG101
1525	AKAP12	HDAC9	rs11961573	rs1178163	AKAP12	TSHZ2
1526	AKAP12	HDAC9	rs11961573	rs1178170	AKAP12	TSPAN15
1527	AKAP12	HDAC9	rs11961573	rs17139842	AKAP12	TSPAN5
1528	AKAP12	HDAC9	rs11961573	rs12535294	AKAP12	TTC13
1529	AKAP12	HDAC9	rs11961573	rs10280633	AKAP12	TTC4
1530	AKAP12	HDAC9	rs11961573	rs2588603	AKAP12	TTC5
1531	AKAP12	HDAC9	rs11961573	rs2520345	AKAP12	TTC6
1532	AKAP12	HDAC9	rs11961573	rs2028012	AKAP12	TTC7B
1533	AKAP12	HDAC9	rs11961573	rs12699981	AKAP12	TTLL6
1534	AKAP12	HDAC9	rs11961573	rs929196	AKAP12	TTYH2
1535	AKAP12	HDAC9	rs11961573	rs2588625	AKAP12	TULP4
1536	AKAP12	HDAC9	rs11961573	rs2028016	AKAP12	TUSC1
1537	AKAP12	HDAC9	rs11961573	rs10950704	AKAP12	TUSC3
1538	AKAP12	HDDC2	rs11961573	rs2145321	AKAP12	TWIST1
1539	AKAP12	HDHD2	rs11961573	rs7242978	AKAP12	TXNDC11
1540	AKAP12	HEAB	rs11961573	rs1647403	AKAP12	TYRP1
1541	AKAP12	HECW1	rs11961573	rs1859403	AKAP12	Tenr
1542	AKAP12	HELB	rs11961573	rs6581676	AKAP12	U2AF1L2
1543	AKAP12	HERC3	rs11961573	rs17799056	AKAP12	UAP1
1544	AKAP12	HERPUD2	rs11961573	rs4720182	AKAP12	UBAP2L
1545	AKAP12	HEY1	rs11961573	rs2461056	AKAP12	UBE1C
1546	AKAP12	HEY1	rs11961573	rs2467774	AKAP12	UBE1L2
1547	AKAP12	HHAT	rs11961573	rs7354945	AKAP12	UBE2L6
1548	AKAP12	HIP1	rs11961573	rs1018945	AKAP12	UBE2Z
1549	AKAP12	HIP1	rs11961573	rs4731230	AKAP12	UBL3
1550	AKAP12	HIP1	rs11961573	rs11770686	AKAP12	UBN1
1551	AKAP12	HIST1H1A	rs11961573	rs10484432	AKAP12	UBQLN1
1552	AKAP12	HK2	rs11961573	rs4853066	AKAP12	UCHL3
1553	AKAP12	HK2	rs11961573	rs3755452	AKAP12	UCK2
1554	AKAP12	HK2	rs11961573	rs3771770	AKAP12	UEV3
1555	AKAP12	HK2	rs11961573	rs3821307	AKAP12	UGT1A1
1556	AKAP12	HLA-DQA1	rs11961573	rs9272219	AKAP12	UGT1A8
1557	AKAP12	HLA-DQA1	rs11961573	rs9272346	AKAP12	UGT1A9
1558	AKAP12	HLA-DQA1	rs11961573	rs9272723	AKAP12	UGT2A3
1559	AKAP12	HLA-F	rs11961573	rs2523399	AKAP12	UGT2B4
1560	AKAP12	HMBS	rs11961573	rs1784304	AKAP12	UGT3A1
1561	AKAP12	HMCN1	rs11961573	rs1569989	AKAP12	UHMK1
1562	AKAP12	HMCN1	rs11961573	rs6658929	AKAP12	UNC5C
1563	AKAP12	HMCN1	rs11961573	rs4626827	AKAP12	UNC93A
1564	AKAP12	HMCN1	rs11961573	rs10798036	AKAP12	UNQ9356
1565	AKAP12	HMCN1	rs11961573	rs7527490	AKAP12	USH1C
1566	AKAP12	HMCN1	rs11961573	rs7555906	AKAP12	USH3A
1567	AKAP12	HMCN1	rs11961573	rs4651299	AKAP12	USP25
1568	AKAP12	HMCN1	rs11961573	rs720972	AKAP12	USP29
1569	AKAP12	HMCN1	rs11961573	rs10911825	AKAP12	USP34
1570	AKAP12	HMCN1	rs11961573	rs12061689	AKAP12	USP37
1571	AKAP12	HMCN1	rs11961573	rs1322374	AKAP12	USP49
1572	AKAP12	HMFN0839	rs11961573	rs17355391	AKAP12	USP7
1573	AKAP12	HNRPUL1	rs11961573	rs8103839	AKAP12	UST
1574	AKAP12	HNRPUL1	rs11961573	rs12985339	AKAP12	VANGL1
1575	AKAP12	HNT	rs11961573	rs7939190	AKAP12	VAPA
1576	AKAP12	HNT	rs11961573	rs566390	AKAP12	VAPB
1577	AKAP12	HNT	rs11961573	rs566995	AKAP12	VAV2
1578	AKAP12	HNT	rs11961573	rs7943322	AKAP12	VAV3
1579	AKAP12	HNT	rs11961573	rs11222958	AKAP12	VDAC2
1580	AKAP12	HNT	rs11961573	rs3099773	AKAP12	VDR
1581	AKAP12	HPCAL1	rs11961573	rs7594864	AKAP12	VGCNL1
1582	AKAP12	HPD	rs11961573	rs2707070	AKAP12	VIL1
1583	AKAP12	HRB	rs11961573	rs10185822	AKAP12	VIP
1584	AKAP12	HRNR	rs11961573	rs10749669	AKAP12	VPS26A
1585	AKAP12	HRNR	rs11961573	rs877776	AKAP12	VSIG9
1586	AKAP12	HRNR	rs11961573	rs1496046	AKAP12	VTCN1
1587	AKAP12	HRNR	rs11961573	rs7550106	AKAP12	WBSCR17
1588	AKAP12	HRNR	rs11961573	rs4845750	AKAP12	WDR1
1589	AKAP12	HS3ST3A1	rs11961573	rs3826371	AKAP12	WDR13
1590	AKAP12	HS3ST4	rs11961573	rs4319768	AKAP12	WDR59
1591	AKAP12	HS3ST5	rs11961573	rs715825	AKAP12	WDR62
1592	AKAP12	HS6ST2	rs11961573	rs5933179	AKAP12	WDR72
1593	AKAP12	HSC20	rs11961573	rs5752791	AKAP12	WEE1
1594	AKAP12	HSD17B12	rs11961573	rs11037600	AKAP12	WFDC1
1595	AKAP12	HSD17B2	rs11961573	rs3887358	AKAP12	WNT11
1596	AKAP12	HSF2BP	rs11961573	rs162394	AKAP12	WWOX
1597	AKAP12	HSF2BP	rs11961573	rs2838325	AKAP12	WWTR1
1598	AKAP12	HSF2BP	rs11961573	rs2838331	AKAP12	XCR1
1599	AKAP12	HSP90B1	rs11961573	rs10861147	AKAP12	XKR4
1600	AKAP12	HSPA8	rs11961573	rs4936770	AKAP12	XPO1
1601	AKAP12	HTR4	rs11961573	rs34729481	AKAP12	XPO4
1602	AKAP12	HTR4	rs11961573	rs17777202	AKAP12	XPR1
1603	AKAP12	HTR4	rs11961573	rs7716435	AKAP12	XYLB
1604	AKAP12	HTR4	rs11961573	rs4264931	AKAP12	XYLT1
1605	AKAP12	ID4	rs11961573	rs6926229	AKAP12	YAF2
1606	AKAP12	IFNB1	rs11961573	rs10964831	AKAP12	YTHDC2
1607	AKAP12	IFNW1	rs11961573	rs2113716	AKAP12	ZA20D3
1608	AKAP12	IFT74	rs11961573	rs10812518	AKAP12	ZBP1
1609	AKAP12	IFT88	rs11961573	rs7998230	AKAP12	ZBTB16
1610	AKAP12	IGFBP7	rs11961573	rs13129156	AKAP12	ZBTB20
1611	AKAP12	IGSF8	rs11961573	rs11265318	AKAP12	ZBTB37
1612	AKAP12	IHPK3	rs11961573	rs622917	AKAP12	ZCRB1
1613	AKAP12	IL17B	rs11961573	rs168483	AKAP12	ZCSL2
1614	AKAP12	IL17D	rs11961573	rs7985552	AKAP12	ZDHHC14
1615	AKAP12	IL17E	rs11961573	rs10143597	AKAP12	ZDHHC21
1616	AKAP12	IL1RAP	rs11961573	rs2193880	AKAP12	ZDHHC3
1617	AKAP12	IL1RAPL1	rs11961573	rs5985883	AKAP12	ZDHHC6
1618	AKAP12	IL1RAPL1	rs11961573	rs197006	AKAP12	ZFPM2
1619	AKAP12	IL1RAPL1	rs11961573	rs197022	AKAP12	ZFX
1620	AKAP12	IL1RAPL1	rs11961573	rs642519	AKAP12	ZIM3
1621	AKAP12	IL1RAPL1	rs11961573	rs5927678	AKAP12	ZMYND12
1622	AKAP12	IL1RAPL1	rs11961573	rs5926984	AKAP12	ZNF134
1623	AKAP12	IL1RAPL1	rs11961573	rs5928341	AKAP12	ZNF167
1624	AKAP12	IL1RAPL1	rs11961573	rs5928362	AKAP12	ZNF181
1625	AKAP12	IL20RA	rs11961573	rs9402865	AKAP12	ZNF20
1626	AKAP12	IL21	rs11961573	rs13143866	AKAP12	ZNF214
1627	AKAP12	IL5	rs11961573	rs739719	AKAP12	ZNF229
1628	AKAP12	IL5	rs11961573	rs739718	AKAP12	ZNF268
1629	AKAP12	ILVBL	rs11961573	rs12974057	AKAP12	ZNF302
1630	AKAP12	IMPA1	rs11961573	rs2955014	AKAP12	ZNF304
1631	AKAP12	INADL	rs11961573	rs11207877	AKAP12	ZNF333
1632	AKAP12	INADL	rs11961573	rs7512525	AKAP12	ZNF343
1633	AKAP12	INCENP	rs11961573	rs3781969	AKAP12	ZNF398
1634	AKAP12	INSM1	rs11961573	rs6081980	AKAP12	ZNF425
1635	AKAP12	INSM2	rs11961573	rs7157104	AKAP12	ZNF43
1636	AKAP12	INTS10	rs11961573	rs10112790	AKAP12	ZNF449
1637	AKAP12	INTS10	rs11961573	rs10113140	AKAP12	ZNF530
1638	AKAP12	INTS6	rs11961573	rs9535652	AKAP12	ZNF542
1639	AKAP12	INTS6	rs11961573	rs2274061	AKAP12	ZNF599
1640	AKAP12	INTS6	rs11961573	rs9535661	AKAP12	ZNF608
1641	AKAP12	INTS6	rs11961573	rs9535663	AKAP12	ZNF609
1642	AKAP12	INTS6	rs11961573	rs9568600	AKAP12	ZNF639
1643	AKAP12	INTS6	rs11961573	rs9535670	AKAP12	ZNF670
1644	AKAP12	INTS6	rs11961573	rs9568603	AKAP12	ZNF75A
1645	AKAP12	INTS6	rs11961573	rs9535674	AKAP12	ZNF81
1646	AKAP12	IQGAP2	rs11961573	rs3797385	AKAP12	ZNRF1
1647	AKAP12	IQGAP2	rs11961573	rs10942788	AKAP12	ZPBP2
1648	AKAP12	IQGAP2	rs11961573	rs3797442	AKAP12	raptor
1649	AKAP12	IRAK3	rs11961573	rs3782347
1650	AKAP12	IRF4	rs11961573	rs2666970
1651	AKAP12	IRF4	rs11961573	rs9378805
1652	AKAP12	ITGA9	rs11961573	rs6550482
1653	AKAP12	ITGB1	rs11961573	rs4587680
1654	AKAP12	ITGB3	rs11961573	rs988684
1655	AKAP12	ITIH5	rs11961573	rs1537632
1656	AKAP12	ITPR1	rs11961573	rs7651990
1657	AKAP12	ITPR2	rs11961573	rs2035439
1658	AKAP12	ITSN1	rs11961573	rs2268247
1659	AKAP12	ITSN1	rs11961573	rs9979937
1660	AKAP12	ITSN1	rs11961573	rs879261
1661	AKAP12	JAKMIP1	rs11961573	rs6843780
1662	AKAP12	JAKMIP2	rs11961573	rs1106894
1663	AKAP12	JAKMIP2	rs11961573	rs2288830
1664	AKAP12	JARID2	rs11961573	rs9383046
1665	AKAP12	JMJD2A	rs11961573	rs10789439
1666	AKAP12	JMJD2C	rs11961573	rs10976054
1667	AKAP12	JMJD2D	rs11961573	rs10501819
1668	AKAP12	JPH1	rs11961573	rs16938848
1669	AKAP12	JPH1	rs11961573	rs16938849
1670	AKAP12	JPH2	rs11961573	rs4239696
1671	AKAP12	JPH3	rs11961573	rs4843661
1672	AKAP12	KAL1	rs11961573	rs7880715
1673	AKAP12	KALRN	rs11961573	rs6768010
1674	AKAP12	KAZALD1	rs11961573	rs7099531
1675	AKAP12	KCNAB1	rs11961573	rs4143533
1676	AKAP12	KCNB2	rs11961573	rs1440350
1677	AKAP12	KCNC2	rs11961573	rs1458605
1678	AKAP12	KCND3	rs11961573	rs1805222
1679	AKAP12	KCND3	rs11961573	rs6699612
1680	AKAP12	KCNH5	rs11961573	rs12435655
1681	AKAP12	KCNIP1	rs11961573	rs4428429
1682	AKAP12	KCNJ3	rs11961573	rs17640676
1683	AKAP12	KCNJ6	rs11961573	rs858032
1684	AKAP12	KCNK10	rs11961573	rs17124404
1685	AKAP12	KCNK12	rs11961573	rs11682393
1686	AKAP12	KCNK16	rs11961573	rs3734618
1687	AKAP12	KCNK2	rs11961573	rs17024179
1688	AKAP12	KCNK9	rs11961573	rs3780035
1689	AKAP12	KCNK9	rs11961573	rs199212
1690	AKAP12	KCNMA1	rs11961573	rs10824478
1691	AKAP12	KCNMA1	rs11961573	rs16934917
1692	AKAP12	KCNMB2	rs11961573	rs10936976
1693	AKAP12	KCNMB2	rs11961573	rs7621881
1694	AKAP12	KCNN4	rs11961573	rs3760983
1695	AKAP12	KCNQ2	rs11961573	rs3787131
1696	AKAP12	KCNQ2	rs11961573	rs914464
1697	AKAP12	KCNQ2	rs11961573	rs3761129
1698	AKAP12	KCNQ3	rs11961573	rs977939
1699	AKAP12	KCNQ5	rs11961573	rs17692715
1700	AKAP12	KCNQ5	rs11961573	rs1125083
1701	AKAP12	KCNQ5	rs11961573	rs7765352
1702	AKAP12	KCNS3	rs11961573	rs4832404
1703	AKAP12	KCNT2	rs11961573	rs2181948
1704	AKAP12	KCR1	rs11961573	rs6582576
1705	AKAP12	KCR1	rs11961573	rs7960411
1706	AKAP12	KCR1	rs11961573	rs1843867
1707	AKAP12	KCR1	rs11961573	rs4882284
1708	AKAP12	KCTD14	rs11961573	rs10793270
1709	AKAP12	KCTD7	rs11961573	rs1638735
1710	AKAP12	KIAA0179	rs11961573	rs2838336
1711	AKAP12	KIAA0179	rs11961573	rs2838339
1712	AKAP12	KIAA0179	rs11961573	rs4818858
1713	AKAP12	KIAA0179	rs11961573	rs2838344
1714	AKAP12	KIAA0179	rs11961573	rs2155722
1715	AKAP12	KIAA0179	rs11961573	rs762400
1716	AKAP12	KIAA0179	rs11961573	rs8129601
1717	AKAP12	KIAA0195	rs11961573	rs6501805
1718	AKAP12	KIAA0256	rs11961573	rs4775793
1719	AKAP12	KIAA0256	rs11961573	rs4390538
1720	AKAP12	KIAA0256	rs11961573	rs2305195
1721	AKAP12	KIAA0274	rs11961573	rs6568602
1722	AKAP12	KIAA0274	rs11961573	rs12192279
1723	AKAP12	KIAA0274	rs11961573	rs9400320
1724	AKAP12	KIAA0274	rs11961573	rs6941360
1725	AKAP12	KIAA0319	rs11961573	rs9467239
1726	AKAP12	KIAA0319	rs11961573	rs7766230
1727	AKAP12	KIAA0367	rs11961573	rs579025
1728	AKAP12	KIAA0427	rs11961573	rs299719
1729	AKAP12	KIAA0427	rs11961573	rs9948061
1730	AKAP12	KIAA0427	rs11961573	rs1023943
1731	AKAP12	KIAA0494	rs11961573	rs7412469
1732	AKAP12	KIAA0494	rs11961573	rs2119301
1733	AKAP12	KIAA0494	rs11961573	rs3766217
1734	AKAP12	KIAA0672	rs11961573	rs11078096
1735	AKAP12	KIAA0773	rs11961573	rs17164250
1736	AKAP12	KIAA1026	rs11961573	rs10157110
1737	AKAP12	KIAA1199	rs11961573	rs11631360
1738	AKAP12	KIAA1324L	rs11961573	rs2519713
1739	AKAP12	KIAA1467	rs11961573	rs7294646
1740	AKAP12	KIAA1530	rs11961573	rs4974609
1741	AKAP12	KIAA1632	rs11961573	rs1075906
1742	AKAP12	KIAA1727	rs11961573	rs6535886
1743	AKAP12	KIAA1797	rs11961573	rs10511686
1744	AKAP12	KIAA1838	rs11961573	rs9348266
1745	AKAP12	KIAA1838	rs11961573	rs9348268
1746	AKAP12	KIAA1853	rs11961573	rs12829158
1747	AKAP12	KIAA1914	rs11961573	rs1860082
1748	AKAP12	KIAA1914	rs11961573	rs10885547
1749	AKAP12	KIAA1914	rs11961573	rs2420055
1750	AKAP12	KIAA1914	rs11961573	rs4918900
1751	AKAP12	KIAA1914	rs11961573	rs10787524
1752	AKAP12	KIF13B	rs11961573	rs7462138
1753	AKAP12	KIF5B	rs11961573	rs211387
1754	AKAP12	KIF5B	rs11961573	rs211390
1755	AKAP12	KIF5B	rs11961573	rs211379
1756	AKAP12	KIF5B	rs11961573	rs172431
1757	AKAP12	KIRREL3	rs11961573	rs1943528
1758	AKAP12	KIRREL3	rs11961573	rs6590214
1759	AKAP12	KIRREL3	rs11961573	rs535603
1760	AKAP12	KIRREL3	rs11961573	rs585079
1761	AKAP12	KLF10	rs11961573	rs1991934
1762	AKAP12	KLF12	rs11961573	rs17312529
1763	AKAP12	KLF12	rs11961573	rs17061524
1764	AKAP12	KLF12	rs11961573	rs9565045
1765	AKAP12	KLF12	rs11961573	rs9573312
1766	AKAP12	KLHL1	rs11961573	rs4884871
1767	AKAP12	KLHL11	rs11961573	rs11079020
1768	AKAP12	KLHL2	rs11961573	rs17842699
1769	AKAP12	KLK13	rs11961573	rs4575635
1770	AKAP12	KNG1	rs11961573	rs1656966
1771	AKAP12	KNTC2	rs11961573	rs4798003
1772	AKAP12	KRT18	rs11961573	rs2638526
1773	AKAP12	KRT25A	rs11961573	rs10491125
1774	AKAP12	KRT25A	rs11961573	rs10491127
1775	AKAP12	KRTAP1-5	rs11961573	rs7214011
1776	AKAP12	KRTAP10-9	rs11961573	rs2329835
1777	AKAP12	KRTAP12-1	rs11961573	rs2838627
1778	AKAP12	KRTHB5	rs11961573	rs10506306
1779	AKAP12	KRTHB5	rs11961573	rs2298796
1780	AKAP12	LACE1	rs11961573	rs12193069
1781	AKAP12	LACE1	rs11961573	rs11153113
1782	AKAP12	LACE1	rs11961573	rs10457178
1783	AKAP12	LACE1	rs11961573	rs4946923
1784	AKAP12	LAMA2	rs11961573	rs3778130
1785	AKAP12	LAMA2	rs11961573	rs1478805
1786	AKAP12	LANCL1	rs11961573	rs1027902
1787	AKAP12	LAP3	rs11961573	rs6449313
1788	AKAP12	LAP3	rs11961573	rs7658240
1789	AKAP12	LAP3	rs11961573	rs3815414
1790	AKAP12	LASS6	rs11961573	rs17249675
1791	AKAP12	LASS6	rs11961573	rs11687166
1792	AKAP12	LBP	rs11961573	rs2232596
1793	AKAP12	LBP	rs11961573	rs1780627
1794	AKAP12	LBP	rs11961573	rs1619859
1795	AKAP12	LBP	rs11961573	rs1609565
1796	AKAP12	LCE3A	rs11961573	rs6691451
1797	AKAP12	LCP1	rs11961573	rs2146890
1798	AKAP12	LDB2	rs11961573	rs11733953
1799	AKAP12	LDB2	rs11961573	rs1990280
1800	AKAP12	LDHAL6A	rs11961573	rs11024671
1801	AKAP12	LDLRAD3	rs11961573	rs263101
1802	AKAP12	LECT2	rs11961573	rs166030
1803	AKAP12	LENG8	rs11961573	rs10425451
1804	AKAP12	LEPREL1	rs11961573	rs10937420
1805	AKAP12	LEPREL1	rs11961573	rs1403415
1806	AKAP12	LEPREL1	rs11961573	rs1522930
1807	AKAP12	LGALS9	rs11961573	rs1075952
1808	AKAP12	LGMN	rs11961573	rs1242112
1809	AKAP12	LHFPL3	rs11961573	rs6943307
1810	AKAP12	LHFPL3	rs11961573	rs7782065
1811	AKAP12	LHFPL3	rs11961573	rs7801387
1812	AKAP12	LHX4	rs11961573	rs6425616
1813	AKAP12	LIG1	rs11961573	rs251693
1814	AKAP12	LIG1	rs11961573	rs156633
1815	AKAP12	LIG1	rs11961573	rs411073
1816	AKAP12	LIG1	rs11961573	rs274897
1817	AKAP12	LIG1	rs11961573	rs274861
1818	AKAP12	LIPA	rs11961573	rs885561
1819	AKAP12	LIPI	rs11961573	rs2155971
1820	AKAP12	LIPI	rs11961573	rs2187064
1821	AKAP12	LIPI	rs11961573	rs1970046
1822	AKAP12	LIPI	rs11961573	rs2822433
1823	AKAP12	LIX1	rs11961573	rs316220
1824	AKAP12	LLGL2	rs11961573	rs6501825
1825	AKAP12	LMO2	rs11961573	rs3781575
1826	AKAP12	LMOD1	rs11961573	rs10753906
1827	AKAP12	LNX1	rs11961573	rs12507739
1828	AKAP12	LOC116143	rs11961573	rs6757906
1829	AKAP12	LOC116143	rs11961573	rs6546357
1830	AKAP12	LOC116236	rs11961573	rs636000
1831	AKAP12	LOC130576	rs11961573	rs16826589
1832	AKAP12	LOC130576	rs11961573	rs7594794
1833	AKAP12	LOC138046	rs11961573	rs4740033
1834	AKAP12	LOC144501	rs11961573	rs11170028
1835	AKAP12	LOC151121	rs11961573	rs13033217
1836	AKAP12	LOC151121	rs11961573	rs1524190
1837	AKAP12	LOC152586	rs11961573	rs12509826
1838	AKAP12	LOC221143	rs11961573	rs4769128
1839	AKAP12	LOC221711	rs11961573	rs2788872
1840	AKAP12	LOC283219	rs11961573	rs12576116
1841	AKAP12	LOC339789	rs11961573	rs427375
1842	AKAP12	LOC339789	rs11961573	rs238627
1843	AKAP12	LOC339789	rs11961573	rs184715
1844	AKAP12	LOC339789	rs11961573	rs10177459
1845	AKAP12	LOC346673	rs11961573	rs10281202
1846	AKAP12	LOC374920	rs11961573	rs10421339
1847	AKAP12	LOC375449	rs11961573	rs33728
1848	AKAP12	LOC387755	rs11961573	rs1540151
1849	AKAP12	LOC387882	rs11961573	rs9989027
1850	AKAP12	LOC388407	rs11961573	rs740754
1851	AKAP12	LOC389432	rs11961573	rs9322102
1852	AKAP12	LOC390667	rs11961573	rs2667675
1853	AKAP12	LOC401072	rs11961573	rs12631500
1854	AKAP12	LOC401137	rs11961573	rs952385
1855	AKAP12	LOC401398	rs11961573	rs10954061
1856	AKAP12	LOC440093	rs11961573	rs10506081
1857	AKAP12	LOC440093	rs11961573	rs10506079
1858	AKAP12	LOC440337	rs11961573	rs933428
1859	AKAP12	LOC441108	rs11961573	rs17771891
1860	AKAP12	LOC441108	rs11961573	rs6874639
1861	AKAP12	LOC441108	rs11961573	rs2522057
1862	AKAP12	LOC51233	rs11961573	rs6003815
1863	AKAP12	LOC553158	rs11961573	rs132450
1864	AKAP12	LOC56902	rs11961573	rs6716271
1865	AKAP12	LOC56902	rs11961573	rs7599591
1866	AKAP12	LOC643923	rs11961573	rs4085361
1867	AKAP12	LOC652968	rs11961573	rs929454
1868	AKAP12	LOC81558	rs11961573	rs2304916
1869	AKAP12	LOC81558	rs11961573	rs12601082
1870	AKAP12	LOC81558	rs11961573	rs8080075
1871	AKAP12	LOC88523	rs11961573	rs743760
1872	AKAP12	LOC92270	rs11961573	rs224823
1873	AKAP12	LOC92689	rs11961573	rs2130296
1874	AKAP12	LOH11CR2A	rs11961573	rs4144900
1875	AKAP12	LOH12CR1	rs11961573	rs7967111
1876	AKAP12	LOH12CR1	rs11961573	rs10845551
1877	AKAP12	LPP	rs11961573	rs6807090
1878	AKAP12	LRBA	rs11961573	rs1993109
1879	AKAP12	LRBA	rs11961573	rs7665654
1880	AKAP12	LRBA	rs11961573	rs7690977
1881	AKAP12	LRBA	rs11961573	rs1148652
1882	AKAP12	LRBA	rs11961573	rs1148645
1883	AKAP12	LRBA	rs11961573	rs11099780
1884	AKAP12	LRBA	rs11961573	rs4696640
1885	AKAP12	LRFN2	rs11961573	rs6910503
1886	AKAP12	LRFN5	rs11961573	rs8009571
1887	AKAP12	LRFN5	rs11961573	rs11157247
1888	AKAP12	LRP1B	rs11961573	rs387927
1889	AKAP12	LRP1B	rs11961573	rs16845680
1890	AKAP12	LRP1B	rs11961573	rs7425972
1891	AKAP12	LRP1B	rs11961573	rs12612082
1892	AKAP12	LRP1B	rs11961573	rs352994
1893	AKAP12	LRP1B	rs11961573	rs352973
1894	AKAP12	LRP1B	rs11961573	rs13004344
1895	AKAP12	LRP1B	rs11961573	rs13016459
1896	AKAP12	LRRC18	rs11961573	rs2663058
1897	AKAP12	LRRC18	rs11961573	rs2458674
1898	AKAP12	LRRC2	rs11961573	rs11705987
1899	AKAP12	LRRC35	rs11961573	rs12283211
1900	AKAP12	LRRC35	rs11961573	rs17124739
1901	AKAP12	LRRC35	rs11961573	rs7931603
1902	AKAP12	LRRC52	rs11961573	rs6688105
1903	AKAP12	LRRC54	rs11961573	rs10899287
1904	AKAP12	LRRC6	rs11961573	rs10102414
1905	AKAP12	LRRN1	rs11961573	rs10510276
1906	AKAP12	LRRN6C	rs11961573	rs10812706
1907	AKAP12	LRRN6C	rs11961573	rs7041158
1908	AKAP12	LRRN6C	rs11961573	rs12683669
1909	AKAP12	LRRTM3	rs11961573	rs10997457
1910	AKAP12	LST-3TM12	rs11961573	rs2417876
1911	AKAP12	LUZP2	rs11961573	rs2716461
1912	AKAP12	LUZP2	rs11961573	rs4923205
1913	AKAP12	LUZP2	rs11961573	rs1386253
1914	AKAP12	LUZP5	rs11961573	rs3793177
1915	AKAP12	LYST	rs11961573	rs3768068
1916	AKAP12	LZTFL1	rs11961573	rs1488369
1917	AKAP12	MAB21L2	rs11961573	rs6835367
1918	AKAP12	MACF1	rs11961573	rs16826012
1919	AKAP12	MAD1L1	rs11961573	rs11767038
1920	AKAP12	MAGEB10	rs11961573	rs5926907
1921	AKAP12	MAGEB10	rs11961573	rs5926910
1922	AKAP12	MAGEB10	rs11961573	rs1368769
1923	AKAP12	MAGEB18	rs11961573	rs5943849
1924	AKAP12	MAGEB4	rs11961573	rs1558089
1925	AKAP12	MAGI1	rs11961573	rs1524968
1926	AKAP12	MAGI2	rs11961573	rs11761224
1927	AKAP12	MAGI2	rs11961573	rs6978674
1928	AKAP12	MAGI2	rs11961573	rs12705351
1929	AKAP12	MAGI2	rs11961573	rs12672060
1930	AKAP12	MAGI2	rs11961573	rs2429641
1931	AKAP12	MAGI2	rs11961573	rs6967955
1932	AKAP12	MAMDC2	rs11961573	rs12553082
1933	AKAP12	MAMDC2	rs11961573	rs17444393
1934	AKAP12	MAML2	rs11961573	rs4278478
1935	AKAP12	MAML2	rs11961573	rs11021499
1936	AKAP12	MAML3	rs11961573	rs17050981
1937	AKAP12	MAML3	rs11961573	rs1464435
1938	AKAP12	MAML3	rs11961573	rs1521496
1939	AKAP12	MAN1C1	rs11961573	rs3767910
1940	AKAP12	MAN1C1	rs11961573	rs3014717
1941	AKAP12	MAN1C1	rs11961573	rs3014715
1942	AKAP12	MAN1C1	rs11961573	rs2982313
1943	AKAP12	MAOA	rs11961573	rs6609257
1944	AKAP12	MAP1B	rs11961573	rs11748990
1945	AKAP12	MAP2K6	rs11961573	rs2716225
1946	AKAP12	MAPK4	rs11961573	rs2118370
1947	AKAP12	MAPK4	rs11961573	rs9955932
1948	AKAP12	MASS1	rs11961573	rs4916687
1949	AKAP12	MAST1	rs11961573	rs6511841
1950	AKAP12	MAST1	rs11961573	rs6511842
1951	AKAP12	MAT2B	rs11961573	rs12515448
1952	AKAP12	MAT2B	rs11961573	rs12515718
1953	AKAP12	MATN1	rs11961573	rs1149023
1954	AKAP12	MATN1	rs11961573	rs1149046
1955	AKAP12	MBL2	rs11961573	rs16933417
1956	AKAP12	MBP	rs11961573	rs9959822
1957	AKAP12	MCCC1	rs11961573	rs10937108
1958	AKAP12	MCM8	rs11961573	rs6053815
1959	AKAP12	MCTP1	rs11961573	rs568600
1960	AKAP12	MCTP1	rs11961573	rs40590
1961	AKAP12	MCTP1	rs11961573	rs10037916
1962	AKAP12	MCTP1	rs11961573	rs12652623
1963	AKAP12	MCTP1	rs11961573	rs737002
1964	AKAP12	MCTP1	rs11961573	rs7729095
1965	AKAP12	MDFI	rs11961573	rs9369299
1966	AKAP12	ME3	rs11961573	rs1945145
1967	AKAP12	ME3	rs11961573	rs10898503
1968	AKAP12	ME3	rs11961573	rs4245422
1969	AKAP12	ME3	rs11961573	rs4245423
1970	AKAP12	ME3	rs11961573	rs10501627
1971	AKAP12	MED28	rs11961573	rs4698629
1972	AKAP12	MED28	rs11961573	rs12648232
1973	AKAP12	MED28	rs11961573	rs1006722
1974	AKAP12	MED28	rs11961573	rs4698634
1975	AKAP12	MEGF11	rs11961573	rs997204
1976	AKAP12	MEGF11	rs11961573	rs8039721
1977	AKAP12	MEIS2	rs11961573	rs4244559
1978	AKAP12	MEPE	rs11961573	rs7683315
1979	AKAP12	METTL4	rs11961573	rs12457379
1980	AKAP12	METTL4	rs11961573	rs2677879
1981	AKAP12	METTL4	rs11961573	rs2644176
1982	AKAP12	MFSD1	rs11961573	rs9846998
1983	AKAP12	MFSD4	rs11961573	rs16855989
1984	AKAP12	MFSD4	rs11961573	rs2282449
1985	AKAP12	MFSD4	rs11961573	rs2282450
1986	AKAP12	MFSD4	rs11961573	rs12407361
1987	AKAP12	MGAT5	rs11961573	rs539588
1988	AKAP12	MGAT5B	rs11961573	rs554885
1989	AKAP12	MGAT5B	rs11961573	rs7218980
1990	AKAP12	MGC16824	rs11961573	rs2079012
1991	AKAP12	MGC17330	rs11961573	rs1034587
1992	AKAP12	MGC17624	rs11961573	rs2122782
1993	AKAP12	MGC17624	rs11961573	rs394623
1994	AKAP12	MGC23909	rs11961573	rs255561
1995	AKAP12	MGC23909	rs11961573	rs10462394
1996	AKAP12	MGC23909	rs11961573	rs6452501
1997	AKAP12	MGC23909	rs11961573	rs10514246
1998	AKAP12	MGC23909	rs11961573	rs1478487
[truncated: 1,448 more rows]

## Sheet: gene_cluster_3
The 3191 SNP pairs in Affymetrix500k					The 1544 gene pairs
index	major_gene	interacting genes	major_SNPs	interacting SNPs	major_gene	interacting genes
1	NINJ2	MARCH3	rs2607943	rs4131248	NINJ2	MARCH3
2	NINJ2	SEPT3	rs2607943	rs739296	NINJ2	SEPT3
3	NINJ2	SEPT3	rs2607943	rs8138080	NINJ2	SEPT6
4	NINJ2	SEPT6	rs2607943	rs12389896	NINJ2	SEPT9
5	NINJ2	SEPT6	rs2607943	rs5957195	NINJ2	A2BP1
6	NINJ2	SEPT9	rs2607943	rs2411109	NINJ2	ABCA13
7	NINJ2	A2BP1	rs2607943	rs6500742	NINJ2	ABCB1
8	NINJ2	A2BP1	rs2607943	rs2020270	NINJ2	ABCC1
9	NINJ2	A2BP1	rs2607943	rs2159547	NINJ2	ABCC4
10	NINJ2	A2BP1	rs2607943	rs2534738	NINJ2	ABCC9
11	NINJ2	A2BP1	rs2607943	rs1029835	NINJ2	ABCF3
12	NINJ2	A2BP1	rs2607943	rs4306527	NINJ2	ABCG1
13	NINJ2	A2BP1	rs2607943	rs9927168	NINJ2	ABI3BP
14	NINJ2	A2BP1	rs2607943	rs17687360	NINJ2	ABLIM1
15	NINJ2	A2BP1	rs2607943	rs17687532	NINJ2	ABTB2
16	NINJ2	A2BP1	rs2607943	rs4408561	NINJ2	ACAD11
17	NINJ2	A2BP1	rs2607943	rs2191133	NINJ2	ACADL
18	NINJ2	ABCA13	rs2607943	rs12113721	NINJ2	ACCN1
19	NINJ2	ABCB1	rs2607943	rs17327624	NINJ2	ACF
20	NINJ2	ABCC1	rs2607943	rs35597	NINJ2	ACO1
21	NINJ2	ABCC4	rs2607943	rs17300696	NINJ2	ACOX3
22	NINJ2	ABCC9	rs2607943	rs4148673	NINJ2	ACOXL
23	NINJ2	ABCF3	rs2607943	rs843344	NINJ2	ACSBG1
24	NINJ2	ABCF3	rs2607943	rs843342	NINJ2	ACSL1
25	NINJ2	ABCF3	rs2607943	rs843336	NINJ2	ACSL3
26	NINJ2	ABCG1	rs2607943	rs3827225	NINJ2	ACSL5
27	NINJ2	ABI3BP	rs2607943	rs981894	NINJ2	ACTL7A
28	NINJ2	ABLIM1	rs2607943	rs11196807	NINJ2	ACTL8
29	NINJ2	ABTB2	rs2607943	rs2745915	NINJ2	ACTN2
30	NINJ2	ACAD11	rs2607943	rs9844024	NINJ2	ACTN3
31	NINJ2	ACADL	rs2607943	rs1396828	NINJ2	ACTR5
32	NINJ2	ACCN1	rs2607943	rs16967974	NINJ2	ADAM12
33	NINJ2	ACCN1	rs2607943	rs17808461	NINJ2	ADAM2
34	NINJ2	ACCN1	rs2607943	rs4794940	NINJ2	ADAM23
35	NINJ2	ACCN1	rs2607943	rs4133924	NINJ2	ADAMTS16
36	NINJ2	ACCN1	rs2607943	rs12952139	NINJ2	ADAMTS18
37	NINJ2	ACCN1	rs2607943	rs1984634	NINJ2	ADARB2
38	NINJ2	ACCN1	rs2607943	rs317376	NINJ2	ADCK1
39	NINJ2	ACCN1	rs2607943	rs427520	NINJ2	ADCY2
40	NINJ2	ACCN1	rs2607943	rs9907226	NINJ2	ADCY3
41	NINJ2	ACCN1	rs2607943	rs6505395	NINJ2	ADCY8
42	NINJ2	ACCN1	rs2607943	rs4795868	NINJ2	ADD3
43	NINJ2	ACCN1	rs2607943	rs929259	NINJ2	ADK
44	NINJ2	ACCN1	rs2607943	rs929258	NINJ2	ADORA2A
45	NINJ2	ACCN1	rs2607943	rs2368700	NINJ2	AFF3
46	NINJ2	ACCN1	rs2607943	rs11657866	NINJ2	AFTIPHILIN
47	NINJ2	ACF	rs2607943	rs10821876	NINJ2	AGBL2
48	NINJ2	ACO1	rs2607943	rs10813816	NINJ2	AGPAT4
49	NINJ2	ACOX3	rs2607943	rs747582	NINJ2	AGTR2
50	NINJ2	ACOX3	rs2607943	rs3756187	NINJ2	AHCTF1
51	NINJ2	ACOXL	rs2607943	rs3761707	NINJ2	AJAP1
52	NINJ2	ACSBG1	rs2607943	rs1533666	NINJ2	AK3L2
53	NINJ2	ACSL1	rs2607943	rs10027540	NINJ2	AK5
54	NINJ2	ACSL1	rs2607943	rs6827693	NINJ2	AKAP1
55	NINJ2	ACSL1	rs2607943	rs10021219	NINJ2	AKAP11
56	NINJ2	ACSL3	rs2607943	rs10202154	NINJ2	AKAP13
57	NINJ2	ACSL3	rs2607943	rs1473290	NINJ2	AKAP9
58	NINJ2	ACSL5	rs2607943	rs2419620	NINJ2	AKR1CL2
59	NINJ2	ACSL5	rs2607943	rs10885343	NINJ2	AKR7A3
60	NINJ2	ACSL5	rs2607943	rs4351741	NINJ2	ALDH6A1
61	NINJ2	ACSL5	rs2607943	rs11195949	NINJ2	ALK
62	NINJ2	ACTL7A	rs2607943	rs10979564	NINJ2	ALMS1
63	NINJ2	ACTL8	rs2607943	rs260519	NINJ2	ALOX5
64	NINJ2	ACTL8	rs2607943	rs508571	NINJ2	ALOX5AP
65	NINJ2	ACTN2	rs2607943	rs10802558	NINJ2	ALS2CR19
66	NINJ2	ACTN3	rs2607943	rs509556	NINJ2	ALX4
67	NINJ2	ACTR5	rs2607943	rs6128918	NINJ2	AMIGO3
68	NINJ2	ADAM12	rs2607943	rs12217845	NINJ2	AMPH
69	NINJ2	ADAM12	rs2607943	rs10794075	NINJ2	ANGPT1
70	NINJ2	ADAM12	rs2607943	rs12571942	NINJ2	ANK2
71	NINJ2	ADAM2	rs2607943	rs12548872	NINJ2	ANK3
72	NINJ2	ADAM23	rs2607943	rs3770978	NINJ2	ANKRD11
73	NINJ2	ADAM23	rs2607943	rs10186957	NINJ2	ANKRD15
74	NINJ2	ADAMTS16	rs2607943	rs9313108	NINJ2	ANKRD28
75	NINJ2	ADAMTS18	rs2607943	rs1317683	NINJ2	ANKRD35
76	NINJ2	ADARB2	rs2607943	rs10751811	NINJ2	ANKS1A
77	NINJ2	ADARB2	rs2607943	rs2173524	NINJ2	ANKS1B
78	NINJ2	ADARB2	rs2607943	rs11595576	NINJ2	ANLN
79	NINJ2	ADARB2	rs2607943	rs7908733	NINJ2	ANXA13
80	NINJ2	ADCK1	rs2607943	rs7145567	NINJ2	ANXA6
81	NINJ2	ADCY2	rs2607943	rs7730403	NINJ2	AP3M1
82	NINJ2	ADCY2	rs2607943	rs11742602	NINJ2	AP3S1
83	NINJ2	ADCY3	rs2607943	rs2384061	NINJ2	APOB
84	NINJ2	ADCY8	rs2607943	rs2026756	NINJ2	ARFIP1
85	NINJ2	ADD3	rs2607943	rs11194988	NINJ2	ARHGAP10
86	NINJ2	ADK	rs2607943	rs9665468	NINJ2	ARHGAP15
87	NINJ2	ADK	rs2607943	rs10824106	NINJ2	ARHGAP18
88	NINJ2	ADK	rs2607943	rs11000930	NINJ2	ARHGAP22
89	NINJ2	ADK	rs2607943	rs16931294	NINJ2	ARHGAP24
90	NINJ2	ADK	rs2607943	rs11001014	NINJ2	ARHGAP25
91	NINJ2	ADK	rs2607943	rs10824161	NINJ2	ARHGAP26
92	NINJ2	ADK	rs2607943	rs11001020	NINJ2	ARHGAP27
93	NINJ2	ADK	rs2607943	rs7901055	NINJ2	ARID2
94	NINJ2	ADORA2A	rs2607943	rs5760423	NINJ2	ARMC3
95	NINJ2	ADORA2A	rs2607943	rs1041749	NINJ2	ARMC9
96	NINJ2	AFF3	rs2607943	rs12998444	NINJ2	ARNT2
97	NINJ2	AFTIPHILIN	rs2607943	rs12104856	NINJ2	ARNTL2
98	NINJ2	AFTIPHILIN	rs2607943	rs9309362	NINJ2	ARPP-21
99	NINJ2	AGBL2	rs2607943	rs10742817	NINJ2	ARSB
100	NINJ2	AGPAT4	rs2607943	rs9458150	NINJ2	ASCL2
101	NINJ2	AGTR2	rs2607943	rs6608592	NINJ2	ASRGL1
102	NINJ2	AHCTF1	rs2607943	rs10802451	NINJ2	ASTN2
103	NINJ2	AHCTF1	rs2607943	rs10924866	NINJ2	ATBF1
104	NINJ2	AJAP1	rs2607943	rs11587129	NINJ2	ATP10A
105	NINJ2	AK3L2	rs2607943	rs10749750	NINJ2	ATP13A4
106	NINJ2	AK5	rs2607943	rs2689683	NINJ2	ATP2B4
107	NINJ2	AK5	rs2607943	rs2689676	NINJ2	ATP5O
108	NINJ2	AK5	rs2607943	rs2602951	NINJ2	ATP8B4
109	NINJ2	AKAP1	rs2607943	rs4583	NINJ2	ATPAF1
110	NINJ2	AKAP1	rs2607943	rs876627	NINJ2	ATRNL1
111	NINJ2	AKAP1	rs2607943	rs1557756	NINJ2	AVEN
112	NINJ2	AKAP1	rs2607943	rs1007462	NINJ2	BACH2
113	NINJ2	AKAP11	rs2607943	rs9533068	NINJ2	BAI3
114	NINJ2	AKAP13	rs2607943	rs10520595	NINJ2	BARD1
115	NINJ2	AKAP9	rs2607943	rs2299233	NINJ2	BAT2D1
116	NINJ2	AKR1CL2	rs2607943	rs2924279	NINJ2	BC37295_3
117	NINJ2	AKR1CL2	rs2607943	rs1901644	NINJ2	BCAS2
118	NINJ2	AKR1CL2	rs2607943	rs2961576	NINJ2	BCL11B
119	NINJ2	AKR1CL2	rs2607943	rs1869218	NINJ2	BCL2
120	NINJ2	AKR1CL2	rs2607943	rs2961591	NINJ2	BCL2L14
121	NINJ2	AKR1CL2	rs2607943	rs2961593	NINJ2	BDKRB2
122	NINJ2	AKR1CL2	rs2607943	rs1993181	NINJ2	BFSP1
123	NINJ2	AKR1CL2	rs2607943	rs2924264	NINJ2	BHLHB2
124	NINJ2	AKR1CL2	rs2607943	rs10795202	NINJ2	BHMT
125	NINJ2	AKR1CL2	rs2607943	rs10795204	NINJ2	BHMT2
126	NINJ2	AKR7A3	rs2607943	rs9729157	NINJ2	BIN1
127	NINJ2	ALDH6A1	rs2607943	rs4243645	NINJ2	BLM
128	NINJ2	ALDH6A1	rs2607943	rs4646859	NINJ2	BMP7
129	NINJ2	ALDH6A1	rs2607943	rs4646855	NINJ2	BMPER
130	NINJ2	ALK	rs2607943	rs2631939	NINJ2	BMPR1B
131	NINJ2	ALK	rs2607943	rs10187657	NINJ2	BNC2
132	NINJ2	ALMS1	rs2607943	rs7598660	NINJ2	BRCA2
133	NINJ2	ALOX5	rs2607943	rs7099684	NINJ2	BRDG1
134	NINJ2	ALOX5AP	rs2607943	rs9579648	NINJ2	BSND
135	NINJ2	ALS2CR19	rs2607943	rs1008644	NINJ2	BTBD11
136	NINJ2	ALS2CR19	rs2607943	rs17639139	NINJ2	BTBD3
137	NINJ2	ALX4	rs2607943	rs729287	NINJ2	BTBD9
138	NINJ2	AMIGO3	rs2607943	rs2291542	NINJ2	BTD
139	NINJ2	AMPH	rs2607943	rs3943706	NINJ2	BTG4
140	NINJ2	AMPH	rs2607943	rs10278233	NINJ2	BTN3A3
141	NINJ2	ANGPT1	rs2607943	rs1632130	NINJ2	BTNL9
142	NINJ2	ANK2	rs2607943	rs1351998	NINJ2	BTRC
143	NINJ2	ANK2	rs2607943	rs407709	NINJ2	C10orf26
144	NINJ2	ANK3	rs2607943	rs1981251	NINJ2	C10orf33
145	NINJ2	ANKRD11	rs2607943	rs2965935	NINJ2	C10orf38
146	NINJ2	ANKRD11	rs2607943	rs4329923	NINJ2	C10orf49
147	NINJ2	ANKRD15	rs2607943	rs12337193	NINJ2	C10orf59
148	NINJ2	ANKRD28	rs2607943	rs2470534	NINJ2	C10orf90
149	NINJ2	ANKRD28	rs2607943	rs2470542	NINJ2	C11orf75
150	NINJ2	ANKRD28	rs2607943	rs2455812	NINJ2	C12orf43
151	NINJ2	ANKRD28	rs2607943	rs2470550	NINJ2	C14orf1
152	NINJ2	ANKRD28	rs2607943	rs2455793	NINJ2	C14orf100
153	NINJ2	ANKRD28	rs2607943	rs6789076	NINJ2	C14orf105
154	NINJ2	ANKRD28	rs2607943	rs10510443	NINJ2	C14orf46
155	NINJ2	ANKRD28	rs2607943	rs11713820	NINJ2	C15orf27
156	NINJ2	ANKRD28	rs2607943	rs11128760	NINJ2	C15orf41
157	NINJ2	ANKRD28	rs2607943	rs11128762	NINJ2	C15orf48
158	NINJ2	ANKRD35	rs2607943	rs10494240	NINJ2	C16orf58
159	NINJ2	ANKRD35	rs2607943	rs12125340	NINJ2	C18orf8
160	NINJ2	ANKS1A	rs2607943	rs820076	NINJ2	C19orf10
161	NINJ2	ANKS1B	rs2607943	rs200784	NINJ2	C1QL3
162	NINJ2	ANKS1B	rs2607943	rs524857	NINJ2	C1orf137
163	NINJ2	ANKS1B	rs2607943	rs1403503	NINJ2	C1orf141
164	NINJ2	ANKS1B	rs2607943	rs10860438	NINJ2	C1orf175
165	NINJ2	ANKS1B	rs2607943	rs10860447	NINJ2	C1orf24
166	NINJ2	ANKS1B	rs2607943	rs1398085	NINJ2	C1orf75
167	NINJ2	ANKS1B	rs2607943	rs2202037	NINJ2	C1orf87
168	NINJ2	ANKS1B	rs2607943	rs1995991	NINJ2	C1orf94
169	NINJ2	ANKS1B	rs2607943	rs2373011	NINJ2	C1orf95
170	NINJ2	ANLN	rs2607943	rs3815483	NINJ2	C20orf133
171	NINJ2	ANXA13	rs2607943	rs6470179	NINJ2	C20orf31
172	NINJ2	ANXA6	rs2607943	rs13185827	NINJ2	C20orf42
173	NINJ2	ANXA6	rs2607943	rs10080029	NINJ2	C20orf44
174	NINJ2	AP3M1	rs2607943	rs10824077	NINJ2	C20orf45
175	NINJ2	AP3M1	rs2607943	rs12355771	NINJ2	C20orf71
176	NINJ2	AP3S1	rs2607943	rs6881698	NINJ2	C22orf18
177	NINJ2	APOB	rs2607943	rs11892073	NINJ2	C2orf37
178	NINJ2	ARFIP1	rs2607943	rs4490441	NINJ2	C3orf29
179	NINJ2	ARHGAP10	rs2607943	rs35133175	NINJ2	C3orf31
180	NINJ2	ARHGAP10	rs2607943	rs9684012	NINJ2	C3orf36
181	NINJ2	ARHGAP15	rs2607943	rs6758942	NINJ2	C4BPB
182	NINJ2	ARHGAP18	rs2607943	rs17057651	NINJ2	C4orf11
183	NINJ2	ARHGAP22	rs2607943	rs11812546	NINJ2	C4orf18
184	NINJ2	ARHGAP22	rs2607943	rs11101368	NINJ2	C6orf146
185	NINJ2	ARHGAP22	rs2607943	rs10857592	NINJ2	C6orf149
186	NINJ2	ARHGAP22	rs2607943	rs4450130	NINJ2	C6orf170
187	NINJ2	ARHGAP22	rs2607943	rs11101377	NINJ2	C6orf190
188	NINJ2	ARHGAP22	rs2607943	rs10776614	NINJ2	C6orf25
189	NINJ2	ARHGAP22	rs2607943	rs10776615	NINJ2	C6orf84
190	NINJ2	ARHGAP22	rs2607943	rs1345111	NINJ2	C6orf85
191	NINJ2	ARHGAP22	rs2607943	rs1345109	NINJ2	C6orf89
192	NINJ2	ARHGAP24	rs2607943	rs4693701	NINJ2	C6orf97
193	NINJ2	ARHGAP24	rs2607943	rs7671129	NINJ2	C7
194	NINJ2	ARHGAP24	rs2607943	rs17010957	NINJ2	C7orf10
195	NINJ2	ARHGAP25	rs2607943	rs10175092	NINJ2	C8orf13
196	NINJ2	ARHGAP25	rs2607943	rs11897459	NINJ2	C8orf42
197	NINJ2	ARHGAP26	rs2607943	rs3776232	NINJ2	C8orf72
198	NINJ2	ARHGAP27	rs2607943	rs1230094	NINJ2	C9orf138
199	NINJ2	ARID2	rs2607943	rs7316454	NINJ2	C9orf27
200	NINJ2	ARMC3	rs2607943	rs723758	NINJ2	C9orf28
201	NINJ2	ARMC9	rs2607943	rs1669084	NINJ2	C9orf52
202	NINJ2	ARNT2	rs2607943	rs1912	NINJ2	C9orf80
203	NINJ2	ARNT2	rs2607943	rs17788120	NINJ2	C9orf84
204	NINJ2	ARNT2	rs2607943	rs8041887	NINJ2	C9orf91
205	NINJ2	ARNT2	rs2607943	rs8028295	NINJ2	C9orf98
206	NINJ2	ARNTL2	rs2607943	rs499675	NINJ2	CA10
207	NINJ2	ARPP-21	rs2607943	rs17280201	NINJ2	CA6
208	NINJ2	ARSB	rs2607943	rs7711802	NINJ2	CACNA1A
209	NINJ2	ASCL2	rs2607943	rs10741561	NINJ2	CACNA1C
210	NINJ2	ASRGL1	rs2607943	rs10792346	NINJ2	CACNA1D
211	NINJ2	ASRGL1	rs2607943	rs10897266	NINJ2	CACNA1E
212	NINJ2	ASRGL1	rs2607943	rs10897267	NINJ2	CACNA1S
213	NINJ2	ASTN2	rs2607943	rs16933744	NINJ2	CACNA2D3
214	NINJ2	ASTN2	rs2607943	rs10983338	NINJ2	CACNB2
215	NINJ2	ASTN2	rs2607943	rs1108381	NINJ2	CACNG5
216	NINJ2	ASTN2	rs2607943	rs944981	NINJ2	CADPS
217	NINJ2	ATBF1	rs2607943	rs6499601	NINJ2	CALD1
218	NINJ2	ATP10A	rs2607943	rs2066707	NINJ2	CALN1
219	NINJ2	ATP13A4	rs2607943	rs6764121	NINJ2	CAMK1D
220	NINJ2	ATP13A4	rs2607943	rs12696666	NINJ2	CAMK2A
221	NINJ2	ATP2B4	rs2607943	rs2016502	NINJ2	CAMK4
222	NINJ2	ATP5O	rs2607943	rs2040113	NINJ2	CAMTA1
223	NINJ2	ATP5O	rs2607943	rs2834297	NINJ2	CAPN10
224	NINJ2	ATP8B4	rs2607943	rs8036777	NINJ2	CAPN7
225	NINJ2	ATPAF1	rs2607943	rs601060	NINJ2	CARS
226	NINJ2	ATRNL1	rs2607943	rs4751923	NINJ2	CASQ1
227	NINJ2	ATRNL1	rs2607943	rs7904383	NINJ2	CASR
228	NINJ2	ATRNL1	rs2607943	rs10510011	NINJ2	CAST1
229	NINJ2	ATRNL1	rs2607943	rs10490918	NINJ2	CAT
230	NINJ2	AVEN	rs2607943	rs572917	NINJ2	CBS
231	NINJ2	BACH2	rs2607943	rs619192	NINJ2	CCDC17
232	NINJ2	BACH2	rs2607943	rs604912	NINJ2	CCDC26
233	NINJ2	BAI3	rs2607943	rs715294	NINJ2	CCDC37
234	NINJ2	BARD1	rs2607943	rs280621	NINJ2	CCDC60
235	NINJ2	BAT2D1	rs2607943	rs12146022	NINJ2	CCDC72
236	NINJ2	BAT2D1	rs2607943	rs10913167	NINJ2	CCDC89
237	NINJ2	BAT2D1	rs2607943	rs7534464	NINJ2	CCDC93
238	NINJ2	BAT2D1	rs2607943	rs7534557	NINJ2	CCL7
239	NINJ2	BAT2D1	rs2607943	rs235495	NINJ2	CCM2
240	NINJ2	BC37295_3	rs2607943	rs4483953	NINJ2	CCND2
241	NINJ2	BCAS2	rs2607943	rs8128	NINJ2	CD164
242	NINJ2	BCL11B	rs2607943	rs1257416	NINJ2	CD207
243	NINJ2	BCL2	rs2607943	rs3810031	NINJ2	CD28
244	NINJ2	BCL2L14	rs2607943	rs888152	NINJ2	CD9
245	NINJ2	BDKRB2	rs2607943	rs4144132	NINJ2	CDC42BPA
246	NINJ2	BDKRB2	rs2607943	rs4905470	NINJ2	CDC91L1
247	NINJ2	BFSP1	rs2607943	rs11905530	NINJ2	CDCA7L
248	NINJ2	BHLHB2	rs2607943	rs11920786	NINJ2	CDGAP
249	NINJ2	BHMT	rs2607943	rs6860725	NINJ2	CDH1
250	NINJ2	BHMT2	rs2607943	rs1422086	NINJ2	CDH10
251	NINJ2	BHMT2	rs2607943	rs557302	NINJ2	CDH11
252	NINJ2	BIN1	rs2607943	rs3820757	NINJ2	CDH13
253	NINJ2	BLM	rs2607943	rs2518968	NINJ2	CDH18
254	NINJ2	BMP7	rs2607943	rs172982	NINJ2	CDH3
255	NINJ2	BMP7	rs2607943	rs6127972	NINJ2	CDH4
256	NINJ2	BMP7	rs2607943	rs2025022	NINJ2	CDH8
257	NINJ2	BMP7	rs2607943	rs162314	NINJ2	CDK7
258	NINJ2	BMP7	rs2607943	rs186659	NINJ2	CDK8
259	NINJ2	BMPER	rs2607943	rs4723349	NINJ2	CDKAL1
260	NINJ2	BMPR1B	rs2607943	rs2114534	NINJ2	CDYL2
261	NINJ2	BNC2	rs2607943	rs7039706	NINJ2	CENPJ
262	NINJ2	BRCA2	rs2607943	rs206143	NINJ2	CENTG2
263	NINJ2	BRDG1	rs2607943	rs3775872	NINJ2	CEP152
264	NINJ2	BSND	rs2607943	rs6682884	NINJ2	CEP164
265	NINJ2	BTBD11	rs2607943	rs6539323	NINJ2	CFB
266	NINJ2	BTBD11	rs2607943	rs12298455	NINJ2	CFL1
267	NINJ2	BTBD11	rs2607943	rs10861733	NINJ2	CGNL1
268	NINJ2	BTBD3	rs2607943	rs1232487	NINJ2	CHAT
269	NINJ2	BTBD3	rs2607943	rs34392835	NINJ2	CHCHD8
270	NINJ2	BTBD9	rs2607943	rs2252550	NINJ2	CHGB
271	NINJ2	BTD	rs2607943	rs2470532	NINJ2	CHL1
272	NINJ2	BTG4	rs2607943	rs4938648	NINJ2	CHRNA7
273	NINJ2	BTN3A3	rs2607943	rs4712996	NINJ2	CHST11
274	NINJ2	BTNL9	rs2607943	rs7445609	NINJ2	CHST8
275	NINJ2	BTRC	rs2607943	rs7901883	NINJ2	CHST9
276	NINJ2	C10orf26	rs2607943	rs10786708	NINJ2	CIDEA
277	NINJ2	C10orf26	rs2607943	rs7079231	NINJ2	CIITA
278	NINJ2	C10orf33	rs2607943	rs4345897	NINJ2	CLCA1
279	NINJ2	C10orf33	rs2607943	rs2147897	NINJ2	CLCA2
280	NINJ2	C10orf33	rs2607943	rs4551689	NINJ2	CLEC4E
281	NINJ2	C10orf33	rs2607943	rs4488133	NINJ2	CLSTN2
282	NINJ2	C10orf38	rs2607943	rs10906865	NINJ2	CLYBL
283	NINJ2	C10orf49	rs2607943	rs727518	NINJ2	CMIP
284	NINJ2	C10orf59	rs2607943	rs17111999	NINJ2	CMKLR1
285	NINJ2	C10orf59	rs2607943	rs11202748	NINJ2	CNBD1
286	NINJ2	C10orf59	rs2607943	rs1891431	NINJ2	CNNM1
287	NINJ2	C10orf59	rs2607943	rs1325906	NINJ2	CNOT8
288	NINJ2	C10orf59	rs2607943	rs11202766	NINJ2	CNTFR
289	NINJ2	C10orf90	rs2607943	rs4962558	NINJ2	CNTN4
290	NINJ2	C11orf75	rs2607943	rs2605626	NINJ2	CNTN5
291	NINJ2	C11orf75	rs2607943	rs2605629	NINJ2	CNTNAP2
292	NINJ2	C12orf43	rs2607943	rs1169313	NINJ2	COBL
293	NINJ2	C14orf1	rs2607943	rs2302592	NINJ2	COG3
294	NINJ2	C14orf100	rs2607943	rs7151295	NINJ2	COG6
295	NINJ2	C14orf105	rs2607943	rs3759671	NINJ2	COL13A1
296	NINJ2	C14orf46	rs2607943	rs7160897	NINJ2	COL18A1
297	NINJ2	C14orf46	rs2607943	rs8013357	NINJ2	COL21A1
298	NINJ2	C14orf46	rs2607943	rs2300192	NINJ2	COL22A1
299	NINJ2	C14orf46	rs2607943	rs17096742	NINJ2	COL23A1
300	NINJ2	C14orf46	rs2607943	rs4903189	NINJ2	COL27A1
301	NINJ2	C14orf46	rs2607943	rs4903190	NINJ2	COL4A1
302	NINJ2	C14orf46	rs2607943	rs2052020	NINJ2	COL4A2
303	NINJ2	C14orf46	rs2607943	rs8008987	NINJ2	COL4A4
304	NINJ2	C14orf46	rs2607943	rs11159062	NINJ2	CP110
305	NINJ2	C14orf46	rs2607943	rs2358626	NINJ2	CPAMD8
306	NINJ2	C14orf46	rs2607943	rs1029891	NINJ2	CPD
307	NINJ2	C14orf46	rs2607943	rs7142674	NINJ2	CPNE5
308	NINJ2	C14orf46	rs2607943	rs1548769	NINJ2	CPNE8
309	NINJ2	C15orf27	rs2607943	rs904283	NINJ2	CPVL
310	NINJ2	C15orf27	rs2607943	rs868576	NINJ2	CREB3L2
311	NINJ2	C15orf27	rs2607943	rs12595717	NINJ2	CREB5
312	NINJ2	C15orf27	rs2607943	rs12901160	NINJ2	CRSP9
313	NINJ2	C15orf27	rs2607943	rs2456046	NINJ2	CSMD1
314	NINJ2	C15orf41	rs2607943	rs6495868	NINJ2	CSMD2
315	NINJ2	C15orf41	rs2607943	rs1584775	NINJ2	CSMD3
316	NINJ2	C15orf48	rs2607943	rs2453518	NINJ2	CSNK1A1L
317	NINJ2	C16orf58	rs2607943	rs4889545	NINJ2	CSNK1G3
318	NINJ2	C18orf8	rs2607943	rs1788823	NINJ2	CTBP2
319	NINJ2	C19orf10	rs2607943	rs11670570	NINJ2	CTNNA2
320	NINJ2	C1QL3	rs2607943	rs10904756	NINJ2	CTNNA3
321	NINJ2	C1orf137	rs2607943	rs6428666	NINJ2	CTNND2
322	NINJ2	C1orf141	rs2607943	rs6667872	NINJ2	CTSF
323	NINJ2	C1orf141	rs2607943	rs2863200	NINJ2	CUBN
324	NINJ2	C1orf141	rs2607943	rs6677798	NINJ2	CUGBP2
325	NINJ2	C1orf141	rs2607943	rs10736406	NINJ2	CUL5
326	NINJ2	C1orf141	rs2607943	rs4655675	NINJ2	CX36
327	NINJ2	C1orf175	rs2607943	rs598130	NINJ2	CXCL1
328	NINJ2	C1orf24	rs2607943	rs861607	NINJ2	CXCL14
329	NINJ2	C1orf24	rs2607943	rs7360	NINJ2	CYB5R3
330	NINJ2	C1orf75	rs2607943	rs792448	NINJ2	CYBA
331	NINJ2	C1orf75	rs2607943	rs512458	NINJ2	CYP11A1
332	NINJ2	C1orf87	rs2607943	rs642307	NINJ2	CYP11B2
333	NINJ2	C1orf87	rs2607943	rs650221	NINJ2	CYP2R1
334	NINJ2	C1orf94	rs2607943	rs1467834	NINJ2	CYP2W1
335	NINJ2	C1orf95	rs2607943	rs4653450	NINJ2	CYP4V2
336	NINJ2	C1orf95	rs2607943	rs697839	NINJ2	CYP7B1
337	NINJ2	C20orf133	rs2607943	rs2327955	NINJ2	CYYR1
338	NINJ2	C20orf133	rs2607943	rs6043684	NINJ2	ChGn
339	NINJ2	C20orf31	rs2607943	rs3746429	NINJ2	DAAM2
340	NINJ2	C20orf31	rs2607943	rs6142300	NINJ2	DAB1
341	NINJ2	C20orf31	rs2607943	rs2295885	NINJ2	DAB2
342	NINJ2	C20orf42	rs2607943	rs6053888	NINJ2	DACH2
343	NINJ2	C20orf44	rs2607943	rs6058227	NINJ2	DAPK1
344	NINJ2	C20orf45	rs2607943	rs151361	NINJ2	DBC1
345	NINJ2	C20orf71	rs2607943	rs6059169	NINJ2	DBI
346	NINJ2	C22orf18	rs2607943	rs1023497	NINJ2	DCAMKL1
347	NINJ2	C2orf37	rs2607943	rs17287442	NINJ2	DCC
348	NINJ2	C3orf29	rs2607943	rs6809387	NINJ2	DDAH1
349	NINJ2	C3orf29	rs2607943	rs3868041	NINJ2	DDEF1
350	NINJ2	C3orf31	rs2607943	rs303862	NINJ2	DDX10
351	NINJ2	C3orf36	rs2607943	rs2370512	NINJ2	DDX18
352	NINJ2	C3orf36	rs2607943	rs10935089	NINJ2	DDX19A
353	NINJ2	C4BPB	rs2607943	rs2842754	NINJ2	DDX31
354	NINJ2	C4orf11	rs2607943	rs906149	NINJ2	DEFA4
355	NINJ2	C4orf18	rs2607943	rs4398571	NINJ2	DEFA6
356	NINJ2	C6orf146	rs2607943	rs12198921	NINJ2	DEFB113
357	NINJ2	C6orf149	rs2607943	rs7739582	NINJ2	DEFB114
358	NINJ2	C6orf170	rs2607943	rs1273746	NINJ2	DEFB115
359	NINJ2	C6orf170	rs2607943	rs1776817	NINJ2	DEFB116
360	NINJ2	C6orf190	rs2607943	rs270041	NINJ2	DEFB121
361	NINJ2	C6orf190	rs2607943	rs270044	NINJ2	DENND1A
362	NINJ2	C6orf25	rs2607943	rs376510	NINJ2	DENND1B
363	NINJ2	C6orf84	rs2607943	rs4707035	NINJ2	DENND2A
364	NINJ2	C6orf84	rs2607943	rs9449850	NINJ2	DERA
365	NINJ2	C6orf85	rs2607943	rs6928108	NINJ2	DET1
366	NINJ2	C6orf85	rs2607943	rs9405193	NINJ2	DEXI
367	NINJ2	C6orf85	rs2607943	rs9328163	NINJ2	DFNB31
368	NINJ2	C6orf85	rs2607943	rs979307	NINJ2	DGKB
369	NINJ2	C6orf85	rs2607943	rs10498663	NINJ2	DGKG
370	NINJ2	C6orf85	rs2607943	rs7774747	NINJ2	DGKH
371	NINJ2	C6orf89	rs2607943	rs9380618	NINJ2	DGKI
372	NINJ2	C6orf97	rs2607943	rs7752591	NINJ2	DGKK
373	NINJ2	C7	rs2607943	rs4957361	NINJ2	DHRS7
374	NINJ2	C7orf10	rs2607943	rs6957725	NINJ2	DHX15
375	NINJ2	C7orf10	rs2607943	rs10486813	NINJ2	DHX29
376	NINJ2	C7orf10	rs2607943	rs6978898	NINJ2	DIAPH2
377	NINJ2	C7orf10	rs2607943	rs1203734	NINJ2	DIAPH3
378	NINJ2	C8orf13	rs2607943	rs9792175	NINJ2	DIP13B
379	NINJ2	C8orf42	rs2607943	rs13429	NINJ2	DISC1
380	NINJ2	C8orf72	rs2607943	rs4573258	NINJ2	DKFZP586H2123
381	NINJ2	C9orf138	rs2607943	rs4977467	NINJ2	DKFZP686A01247
382	NINJ2	C9orf27	rs2607943	rs9408882	NINJ2	DKFZp434O0527
383	NINJ2	C9orf27	rs2607943	rs9408883	NINJ2	DKFZp686I15217
384	NINJ2	C9orf28	rs2607943	rs12554306	NINJ2	DKFZp761B107
385	NINJ2	C9orf28	rs2607943	rs7023712	NINJ2	DKK2
386	NINJ2	C9orf52	rs2607943	rs513270	NINJ2	DLC1
387	NINJ2	C9orf52	rs2607943	rs491322	NINJ2	DLEU7
388	NINJ2	C9orf80	rs2607943	rs10513168	NINJ2	DLG2
389	NINJ2	C9orf84	rs2607943	rs6477845	NINJ2	DMD
390	NINJ2	C9orf84	rs2607943	rs7048857	NINJ2	DMGDH
391	NINJ2	C9orf84	rs2607943	rs6477846	NINJ2	DNAH8
392	NINJ2	C9orf84	rs2607943	rs315704	NINJ2	DNAH9
393	NINJ2	C9orf91	rs2607943	rs752858	NINJ2	DNAJC13
394	NINJ2	C9orf98	rs2607943	rs2254289	NINJ2	DNAJC3
395	NINJ2	C9orf98	rs2607943	rs2251448	NINJ2	DNALI1
396	NINJ2	CA10	rs2607943	rs9303590	NINJ2	DNER
397	NINJ2	CA10	rs2607943	rs5022059	NINJ2	DNTT
398	NINJ2	CA6	rs2607943	rs6577546	NINJ2	DOCK1
399	NINJ2	CACNA1A	rs2607943	rs4926143	NINJ2	DOCK2
400	NINJ2	CACNA1C	rs2607943	rs12423277	NINJ2	DOCK4
401	NINJ2	CACNA1C	rs2607943	rs2238056	NINJ2	DOK5
402	NINJ2	CACNA1D	rs2607943	rs3774414	NINJ2	DOT1L
403	NINJ2	CACNA1E	rs2607943	rs10910960	NINJ2	DPEP2
404	NINJ2	CACNA1E	rs2607943	rs7534913	NINJ2	DPF3
405	NINJ2	CACNA1E	rs2607943	rs3856091	NINJ2	DPP6
406	NINJ2	CACNA1S	rs2607943	rs10920115	NINJ2	DPP9
407	NINJ2	CACNA2D3	rs2607943	rs4928025	NINJ2	DPT
408	NINJ2	CACNB2	rs2607943	rs11592100	NINJ2	DPYD
409	NINJ2	CACNB2	rs2607943	rs11012830	NINJ2	DRCTNNB1A
410	NINJ2	CACNB2	rs2607943	rs1757235	NINJ2	DSCAM
411	NINJ2	CACNB2	rs2607943	rs16917151	NINJ2	DSCAML1
412	NINJ2	CACNB2	rs2607943	rs7912454	NINJ2	DSCR3
413	NINJ2	CACNB2	rs2607943	rs1998820	NINJ2	DSCR9
414	NINJ2	CACNG5	rs2607943	rs9901824	NINJ2	DSG3
415	NINJ2	CADPS	rs2607943	rs9968060	NINJ2	DUS2L
416	NINJ2	CADPS	rs2607943	rs304230	NINJ2	DYNC2LI1
417	NINJ2	CALD1	rs2607943	rs11769810	NINJ2	DYSF
418	NINJ2	CALD1	rs2607943	rs3807337	NINJ2	EBPL
419	NINJ2	CALN1	rs2607943	rs2944839	NINJ2	ECRG4
420	NINJ2	CAMK1D	rs2607943	rs11596121	NINJ2	ECT2
421	NINJ2	CAMK2A	rs2607943	rs10066581	NINJ2	EDG2
422	NINJ2	CAMK4	rs2607943	rs9326832	NINJ2	EDIL3
423	NINJ2	CAMK4	rs2607943	rs4957951	NINJ2	EDN3
424	NINJ2	CAMTA1	rs2607943	rs11120894	NINJ2	EFEMP1
425	NINJ2	CAMTA1	rs2607943	rs4908481	NINJ2	EFNA5
426	NINJ2	CAPN10	rs2607943	rs4676348	NINJ2	EHD3
427	NINJ2	CAPN7	rs2607943	rs2291853	NINJ2	EHMT1
428	NINJ2	CARS	rs2607943	rs739401	NINJ2	EIF5B
429	NINJ2	CARS	rs2607943	rs451041	NINJ2	ELAVL2
430	NINJ2	CASQ1	rs2607943	rs617698	NINJ2	ELF1
431	NINJ2	CASR	rs2607943	rs2173961	NINJ2	ELMO1
432	NINJ2	CASR	rs2607943	rs1463892	NINJ2	ELMOD1
433	NINJ2	CAST1	rs2607943	rs641035	NINJ2	ELOVL6
434	NINJ2	CAST1	rs2607943	rs1167251	NINJ2	ENPP1
435	NINJ2	CAST1	rs2607943	rs815425	NINJ2	ENPP2
436	NINJ2	CAST1	rs2607943	rs709338	NINJ2	ENTH
437	NINJ2	CAST1	rs2607943	rs815422	NINJ2	ENTPD4
438	NINJ2	CAT	rs2607943	rs208681	NINJ2	ENY2
439	NINJ2	CAT	rs2607943	rs208682	NINJ2	EPB41L1
440	NINJ2	CAT	rs2607943	rs208683	NINJ2	EPB41L2
441	NINJ2	CBS	rs2607943	rs4920037	NINJ2	EPHA3
442	NINJ2	CBS	rs2607943	rs234711	NINJ2	EPHA4
443	NINJ2	CCDC17	rs2607943	rs2050376	NINJ2	EPHB6
444	NINJ2	CCDC17	rs2607943	rs2991986	NINJ2	ERAF
445	NINJ2	CCDC17	rs2607943	rs1547924	NINJ2	ERBB4
446	NINJ2	CCDC26	rs2607943	rs7017330	NINJ2	ERICH1
447	NINJ2	CCDC26	rs2607943	rs7846284	NINJ2	ESRRG
448	NINJ2	CCDC26	rs2607943	rs7822160	NINJ2	ETAA16
449	NINJ2	CCDC37	rs2607943	rs11712747	NINJ2	ETFA
450	NINJ2	CCDC60	rs2607943	rs4131845	NINJ2	ETS1
451	NINJ2	CCDC60	rs2607943	rs10774495	NINJ2	ETV6
452	NINJ2	CCDC60	rs2607943	rs4128321	NINJ2	EVC
453	NINJ2	CCDC60	rs2607943	rs6490253	NINJ2	EXT2
454	NINJ2	CCDC72	rs2607943	rs730566	NINJ2	EYA2
455	NINJ2	CCDC89	rs2607943	rs290185	NINJ2	F13A1
456	NINJ2	CCDC93	rs2607943	rs10490629	NINJ2	FAAH
457	NINJ2	CCL7	rs2607943	rs3091324	NINJ2	FABP2
458	NINJ2	CCM2	rs2607943	rs2289365	NINJ2	FADD
459	NINJ2	CCM2	rs2607943	rs1866582	NINJ2	FAM108A1
460	NINJ2	CCND2	rs2607943	rs3217933	NINJ2	FAM111B
461	NINJ2	CD164	rs2607943	rs1358998	NINJ2	FAM13A1
462	NINJ2	CD207	rs2607943	rs741326	NINJ2	FAM19A4
463	NINJ2	CD207	rs2607943	rs7557453	NINJ2	FAM19A5
464	NINJ2	CD28	rs2607943	rs17533594	NINJ2	FAM3B
465	NINJ2	CD28	rs2607943	rs10490573	NINJ2	FAM40B
466	NINJ2	CD28	rs2607943	rs3116487	NINJ2	FAM59A
467	NINJ2	CD28	rs2607943	rs3115966	NINJ2	FAM71B
468	NINJ2	CD28	rs2607943	rs3181106	NINJ2	FAM79B
469	NINJ2	CD28	rs2607943	rs3116497	NINJ2	FANCC
470	NINJ2	CD28	rs2607943	rs17533727	NINJ2	FARP2
471	NINJ2	CD9	rs2607943	rs2268013	NINJ2	FARS2
472	NINJ2	CD9	rs2607943	rs2072370	NINJ2	FAT
473	NINJ2	CD9	rs2607943	rs3181301	NINJ2	FAT4
474	NINJ2	CDC42BPA	rs2607943	rs4653788	NINJ2	FBP2
475	NINJ2	CDC91L1	rs2607943	rs6088575	NINJ2	FBXO31
476	NINJ2	CDCA7L	rs2607943	rs12700327	NINJ2	FBXO39
477	NINJ2	CDGAP	rs2607943	rs10511387	NINJ2	FBXW8
478	NINJ2	CDGAP	rs2607943	rs4687848	NINJ2	FCRL6
479	NINJ2	CDGAP	rs2607943	rs7616603	NINJ2	FCRLM1
480	NINJ2	CDH1	rs2607943	rs9989407	NINJ2	FCRLM2
481	NINJ2	CDH1	rs2607943	rs7196495	NINJ2	FGD2
482	NINJ2	CDH1	rs2607943	rs7196661	NINJ2	FGF1
483	NINJ2	CDH1	rs2607943	rs9941051	NINJ2	FGF12
484	NINJ2	CDH10	rs2607943	rs1995599	NINJ2	FGF14
485	NINJ2	CDH10	rs2607943	rs1002462	NINJ2	FGF23
486	NINJ2	CDH10	rs2607943	rs1395030	NINJ2	FGFR1OP2
487	NINJ2	CDH11	rs2607943	rs11643705	NINJ2	FHIT
488	NINJ2	CDH13	rs2607943	rs17262787	NINJ2	FHOD3
489	NINJ2	CDH13	rs2607943	rs7498488	NINJ2	FILIP1
490	NINJ2	CDH13	rs2607943	rs7206381	NINJ2	FLJ10241
491	NINJ2	CDH13	rs2607943	rs8053971	NINJ2	FLJ11151
492	NINJ2	CDH13	rs2607943	rs9932999	NINJ2	FLJ12681
493	NINJ2	CDH13	rs2607943	rs13336833	NINJ2	FLJ14213
494	NINJ2	CDH13	rs2607943	rs17758787	NINJ2	FLJ14640
495	NINJ2	CDH13	rs2607943	rs17686362	NINJ2	FLJ16008
496	NINJ2	CDH13	rs2607943	rs2306907	NINJ2	FLJ16124
497	NINJ2	CDH13	rs2607943	rs17686577	NINJ2	FLJ20032
498	NINJ2	CDH13	rs2607943	rs12444050	NINJ2	FLJ20097
499	NINJ2	CDH13	rs2607943	rs7195409	NINJ2	FLJ20160
500	NINJ2	CDH13	rs2607943	rs4782805	NINJ2	FLJ20309
501	NINJ2	CDH13	rs2607943	rs4782539	NINJ2	FLJ20643
502	NINJ2	CDH13	rs2607943	rs7191147	NINJ2	FLJ21820
503	NINJ2	CDH13	rs2607943	rs12927653	NINJ2	FLJ23191
504	NINJ2	CDH13	rs2607943	rs4782554	NINJ2	FLJ23588
505	NINJ2	CDH18	rs2607943	rs16885921	NINJ2	FLJ23834
506	NINJ2	CDH3	rs2607943	rs3118229	NINJ2	FLJ25143
507	NINJ2	CDH3	rs2607943	rs4783665	NINJ2	FLJ25421
508	NINJ2	CDH3	rs2607943	rs3114403	NINJ2	FLJ30655
509	NINJ2	CDH3	rs2607943	rs1886699	NINJ2	FLJ31196
510	NINJ2	CDH3	rs2607943	rs7194529	NINJ2	FLJ32110
511	NINJ2	CDH4	rs2607943	rs6061237	NINJ2	FLJ32310
512	NINJ2	CDH4	rs2607943	rs8117398	NINJ2	FLJ32894
513	NINJ2	CDH4	rs2607943	rs8126117	NINJ2	FLJ34503
514	NINJ2	CDH4	rs2607943	rs8121037	NINJ2	FLJ34594
515	NINJ2	CDH4	rs2607943	rs6121420	NINJ2	FLJ34870
516	NINJ2	CDH4	rs2607943	rs6121430	NINJ2	FLJ36031
517	NINJ2	CDH4	rs2607943	rs6121432	NINJ2	FLJ36748
518	NINJ2	CDH4	rs2607943	rs2253803	NINJ2	FLJ37927
519	NINJ2	CDH8	rs2607943	rs7189354	NINJ2	FLJ38288
520	NINJ2	CDH8	rs2607943	rs11075445	NINJ2	FLJ39155
521	NINJ2	CDK7	rs2607943	rs4362903	NINJ2	FLJ39599
522	NINJ2	CDK7	rs2607943	rs4077460	NINJ2	FLJ40298
523	NINJ2	CDK8	rs2607943	rs10871234	NINJ2	FLJ42102
524	NINJ2	CDKAL1	rs2607943	rs9465890	NINJ2	FLJ42486
525	NINJ2	CDKAL1	rs2607943	rs4645410	NINJ2	FLJ42842
526	NINJ2	CDKAL1	rs2607943	rs4077404	NINJ2	FLJ43093
527	NINJ2	CDKAL1	rs2607943	rs9465923	NINJ2	FLJ43980
528	NINJ2	CDKAL1	rs2607943	rs11757677	NINJ2	FLJ45139
529	NINJ2	CDKAL1	rs2607943	rs10806931	NINJ2	FLJ45300
530	NINJ2	CDKAL1	rs2607943	rs4454125	NINJ2	FLJ45455
531	NINJ2	CDKAL1	rs2607943	rs4401656	NINJ2	FLJ45743
532	NINJ2	CDKAL1	rs2607943	rs6456397	NINJ2	FLJ46154
533	NINJ2	CDKAL1	rs2607943	rs9460598	NINJ2	FLJ46300
534	NINJ2	CDKAL1	rs2607943	rs9465970	NINJ2	FLJ46681
535	NINJ2	CDKAL1	rs2607943	rs9295495	NINJ2	FLJ90650
536	NINJ2	CDYL2	rs2607943	rs16954075	NINJ2	FLJ90709
537	NINJ2	CENPJ	rs2607943	rs2290278	NINJ2	FLRT1
538	NINJ2	CENTG2	rs2607943	rs7571980	NINJ2	FLRT2
539	NINJ2	CEP152	rs2607943	rs7182710	NINJ2	FLT3
540	NINJ2	CEP164	rs2607943	rs609663	NINJ2	FLVCR
541	NINJ2	CEP164	rs2607943	rs580119	NINJ2	FLYWCH1
542	NINJ2	CEP164	rs2607943	rs592828	NINJ2	FOXI1
543	NINJ2	CFB	rs2607943	rs2072633	NINJ2	FREM1
544	NINJ2	CFL1	rs2607943	rs11227332	NINJ2	FRMD4A
545	NINJ2	CGNL1	rs2607943	rs1706403	NINJ2	FRMPD2
546	NINJ2	CHAT	rs2607943	rs7903496	NINJ2	FRMPD4
547	NINJ2	CHCHD8	rs2607943	rs1670543	NINJ2	FRY
548	NINJ2	CHGB	rs2607943	rs2821	NINJ2	FSTL4
549	NINJ2	CHL1	rs2607943	rs17264828	NINJ2	FSTL5
550	NINJ2	CHL1	rs2607943	rs4125616	NINJ2	FTCD
551	NINJ2	CHL1	rs2607943	rs331858	NINJ2	GABBR1
552	NINJ2	CHL1	rs2607943	rs9990181	NINJ2	GABBR2
553	NINJ2	CHL1	rs2607943	rs332479	NINJ2	GABRB1
554	NINJ2	CHRNA7	rs2607943	rs8025554	NINJ2	GABRQ
555	NINJ2	CHRNA7	rs2607943	rs904952	NINJ2	GAD1
556	NINJ2	CHST11	rs2607943	rs6419387	NINJ2	GALNT10
557	NINJ2	CHST11	rs2607943	rs10861249	NINJ2	GALNT17
558	NINJ2	CHST8	rs2607943	rs11084747	NINJ2	GALNTL4
559	NINJ2	CHST9	rs2607943	rs7240658	NINJ2	GARNL1
560	NINJ2	CIDEA	rs2607943	rs7243090	NINJ2	GARNL4
561	NINJ2	CIITA	rs2607943	rs11074938	NINJ2	GAS2L3
562	NINJ2	CLCA1	rs2607943	rs2753338	NINJ2	GAS7
563	NINJ2	CLCA1	rs2607943	rs1321694	NINJ2	GBP3
564	NINJ2	CLCA2	rs2607943	rs3765986	NINJ2	GBP7
565	NINJ2	CLCA2	rs2607943	rs2390057	NINJ2	GDF10
566	NINJ2	CLEC4E	rs2607943	rs7307228	NINJ2	GDF3
567	NINJ2	CLSTN2	rs2607943	rs10433430	NINJ2	GEMIN5
568	NINJ2	CLSTN2	rs2607943	rs12632454	NINJ2	GFPT2
569	NINJ2	CLSTN2	rs2607943	rs6769310	NINJ2	GFRA1
570	NINJ2	CLSTN2	rs2607943	rs17415202	NINJ2	GJA5
571	NINJ2	CLSTN2	rs2607943	rs349554	NINJ2	GLCCI1
572	NINJ2	CLSTN2	rs2607943	rs349558	NINJ2	GLCE
573	NINJ2	CLYBL	rs2607943	rs4772238	NINJ2	GLIS1
574	NINJ2	CLYBL	rs2607943	rs7335678	NINJ2	GLRX5
575	NINJ2	CLYBL	rs2607943	rs2038694	NINJ2	GML
576	NINJ2	CLYBL	rs2607943	rs7334071	NINJ2	GMPPB
577	NINJ2	CMIP	rs2607943	rs7186510	NINJ2	GNA14
578	NINJ2	CMKLR1	rs2607943	rs7960241	NINJ2	GNG12
579	NINJ2	CNBD1	rs2607943	rs1471159	NINJ2	GNPTAB
580	NINJ2	CNBD1	rs2607943	rs11777801	NINJ2	GOLPH3
581	NINJ2	CNNM1	rs2607943	rs12098418	NINJ2	GPATC2
582	NINJ2	CNOT8	rs2607943	rs2544880	NINJ2	GPC5
583	NINJ2	CNTFR	rs2607943	rs7044318	NINJ2	GPC6
584	NINJ2	CNTN4	rs2607943	rs1523320	NINJ2	GPM6A
585	NINJ2	CNTN4	rs2607943	rs11129074	NINJ2	GPR133
586	NINJ2	CNTN4	rs2607943	rs17029515	NINJ2	GPR144
587	NINJ2	CNTN4	rs2607943	rs11915265	NINJ2	GPR153
588	NINJ2	CNTN4	rs2607943	rs4343610	NINJ2	GPR158
589	NINJ2	CNTN5	rs2607943	rs17659971	NINJ2	GPR17
590	NINJ2	CNTN5	rs2607943	rs2726408	NINJ2	GPR177
591	NINJ2	CNTN5	rs2607943	rs2583151	NINJ2	GPR39
592	NINJ2	CNTN5	rs2607943	rs1301834	NINJ2	GPR65
593	NINJ2	CNTN5	rs2607943	rs1145385	NINJ2	GREM2
594	NINJ2	CNTN5	rs2607943	rs1145389	NINJ2	GRHL2
595	NINJ2	CNTN5	rs2607943	rs1145394	NINJ2	GRHL3
596	NINJ2	CNTN5	rs2607943	rs1145398	NINJ2	GRIA3
597	NINJ2	CNTN5	rs2607943	rs770602	NINJ2	GRID1
598	NINJ2	CNTN5	rs2607943	rs770604	NINJ2	GRIK1
599	NINJ2	CNTNAP2	rs2607943	rs7793325	NINJ2	GRIK3
600	NINJ2	COBL	rs2607943	rs1046964	NINJ2	GRIK4
601	NINJ2	COG3	rs2607943	rs2986001	NINJ2	GRIN2A
602	NINJ2	COG3	rs2607943	rs2985953	NINJ2	GRK5
603	NINJ2	COG6	rs2607943	rs4943694	NINJ2	GRLF1
604	NINJ2	COG6	rs2607943	rs9548926	NINJ2	GRM1
605	NINJ2	COL13A1	rs2607943	rs3858155	NINJ2	GRM4
606	NINJ2	COL13A1	rs2607943	rs7914023	NINJ2	GRM7
607	NINJ2	COL18A1	rs2607943	rs6518240	NINJ2	GSN
608	NINJ2	COL21A1	rs2607943	rs12203179	NINJ2	GTF2B
609	NINJ2	COL22A1	rs2607943	rs7838450	NINJ2	GUCA1A
610	NINJ2	COL22A1	rs2607943	rs9650566	NINJ2	GUCY1A2
611	NINJ2	COL23A1	rs2607943	rs17052419	NINJ2	GZMA
612	NINJ2	COL27A1	rs2607943	rs2002284	NINJ2	H6PD
613	NINJ2	COL4A1	rs2607943	rs2391823	NINJ2	HAK
614	NINJ2	COL4A1	rs2607943	rs7983906	NINJ2	HAL
615	NINJ2	COL4A2	rs2607943	rs4773156	NINJ2	HAO1
616	NINJ2	COL4A2	rs2607943	rs391780	NINJ2	HBS1L
617	NINJ2	COL4A2	rs2607943	rs2004854	NINJ2	HBXIP
618	NINJ2	COL4A2	rs2607943	rs9555714	NINJ2	HCLS1
619	NINJ2	COL4A4	rs2607943	rs1054413	NINJ2	HDAC11
620	NINJ2	COL4A4	rs2607943	rs4423583	NINJ2	HDAC4
621	NINJ2	COL4A4	rs2607943	rs10933165	NINJ2	HDAC7A
622	NINJ2	COL4A4	rs2607943	rs6740108	NINJ2	HDGF2
623	NINJ2	COL4A4	rs2607943	rs1949807	NINJ2	HELB
624	NINJ2	COL4A4	rs2607943	rs2272198	NINJ2	HEXB
625	NINJ2	COL4A4	rs2607943	rs10176882	NINJ2	HGD
626	NINJ2	COL4A4	rs2607943	rs13423714	NINJ2	HHAT
627	NINJ2	COL4A4	rs2607943	rs2276593	NINJ2	HHCM
628	NINJ2	COL4A4	rs2607943	rs10166736	NINJ2	HHLA2
629	NINJ2	COL4A4	rs2607943	rs10190621	NINJ2	HIP1
630	NINJ2	COL4A4	rs2607943	rs2272202	NINJ2	HIST1H2BJ
631	NINJ2	CP110	rs2607943	rs12447418	NINJ2	HK2
632	NINJ2	CP110	rs2607943	rs12927277	NINJ2	HLA-DOA
633	NINJ2	CPAMD8	rs2607943	rs7256232	NINJ2	HLCS
634	NINJ2	CPD	rs2607943	rs12952168	NINJ2	HMGN3
635	NINJ2	CPD	rs2607943	rs719601	NINJ2	HNF4G
636	NINJ2	CPNE5	rs2607943	rs236445	NINJ2	HNT
637	NINJ2	CPNE8	rs2607943	rs2653761	NINJ2	HOM-TES-103
638	NINJ2	CPNE8	rs2607943	rs2630782	NINJ2	HOMER2
639	NINJ2	CPNE8	rs2607943	rs1486342	NINJ2	HOOK1
640	NINJ2	CPNE8	rs2607943	rs2730948	NINJ2	HOP
641	NINJ2	CPNE8	rs2607943	rs866120	NINJ2	HPCAL1
642	NINJ2	CPNE8	rs2607943	rs862331	NINJ2	HPS3
643	NINJ2	CPNE8	rs2607943	rs1607040	NINJ2	HPSE2
644	NINJ2	CPVL	rs2607943	rs516767	NINJ2	HRNR
645	NINJ2	CPVL	rs2607943	rs521384	NINJ2	HRSP12
646	NINJ2	CPVL	rs2607943	rs12700921	NINJ2	HS6ST3
647	NINJ2	CPVL	rs2607943	rs317759	NINJ2	HSA9761
648	NINJ2	CREB3L2	rs2607943	rs274010	NINJ2	HSDL1
649	NINJ2	CREB5	rs2607943	rs177582	NINJ2	HTR1B
650	NINJ2	CREB5	rs2607943	rs10228740	NINJ2	HTR3B
651	NINJ2	CRSP9	rs2607943	rs13182119	NINJ2	HTR3D
652	NINJ2	CRSP9	rs2607943	rs17839756	NINJ2	HTRA1
653	NINJ2	CSMD1	rs2607943	rs897275	NINJ2	HUNK
654	NINJ2	CSMD1	rs2607943	rs7818108	NINJ2	IER3IP1
655	NINJ2	CSMD1	rs2607943	rs922162	NINJ2	IER5L
656	NINJ2	CSMD1	rs2607943	rs1393845	NINJ2	IFI30
657	NINJ2	CSMD1	rs2607943	rs7464308	NINJ2	IGF1R
658	NINJ2	CSMD1	rs2607943	rs7461879	NINJ2	IGFBP3
659	NINJ2	CSMD1	rs2607943	rs4329297	NINJ2	IGSF21
660	NINJ2	CSMD1	rs2607943	rs2049304	NINJ2	IGSF4
661	NINJ2	CSMD1	rs2607943	rs17332483	NINJ2	IL12RB2
662	NINJ2	CSMD1	rs2607943	rs17332525	NINJ2	IL16
663	NINJ2	CSMD1	rs2607943	rs13249547	NINJ2	IL18R1
664	NINJ2	CSMD1	rs2607943	rs1401483	NINJ2	IL1F9
665	NINJ2	CSMD1	rs2607943	rs1700068	NINJ2	IL1R2
666	NINJ2	CSMD1	rs2607943	rs3849842	NINJ2	IL1RAP
667	NINJ2	CSMD1	rs2607943	rs3849844	NINJ2	IL1RAPL1
668	NINJ2	CSMD1	rs2607943	rs3843924	NINJ2	IL21
669	NINJ2	CSMD1	rs2607943	rs4875310	NINJ2	IL23R
670	NINJ2	CSMD1	rs2607943	rs17063261	NINJ2	IL4R
671	NINJ2	CSMD1	rs2607943	rs7009652	NINJ2	IL7R
672	NINJ2	CSMD1	rs2607943	rs7814197	NINJ2	ILDR1
673	NINJ2	CSMD1	rs2607943	rs13264407	NINJ2	IMPG1
674	NINJ2	CSMD1	rs2607943	rs7828112	NINJ2	INSIG2
675	NINJ2	CSMD2	rs2607943	rs544991	NINJ2	INSR
676	NINJ2	CSMD2	rs2607943	rs4652974	NINJ2	IQGAP2
677	NINJ2	CSMD3	rs2607943	rs17630545	NINJ2	IRAK4
678	NINJ2	CSMD3	rs2607943	rs17555344	NINJ2	IRF2
679	NINJ2	CSNK1A1L	rs2607943	rs1199960	NINJ2	IRF8
680	NINJ2	CSNK1G3	rs2607943	rs12657511	NINJ2	IRXL1
681	NINJ2	CTBP2	rs2607943	rs2938010	NINJ2	ITGA1
682	NINJ2	CTBP2	rs2607943	rs2935651	NINJ2	ITGA11
683	NINJ2	CTNNA2	rs2607943	rs6736887	NINJ2	ITGA3
684	NINJ2	CTNNA2	rs2607943	rs11895953	NINJ2	ITGA9
685	NINJ2	CTNNA3	rs2607943	rs2105702	NINJ2	ITGB6
686	NINJ2	CTNNA3	rs2607943	rs1670138	NINJ2	ITIH5
687	NINJ2	CTNNA3	rs2607943	rs10822723	NINJ2	ITPR1
688	NINJ2	CTNNA3	rs2607943	rs10822772	NINJ2	ITPR2
689	NINJ2	CTNNA3	rs2607943	rs10822775	NINJ2	JAKMIP2
690	NINJ2	CTNND2	rs2607943	rs10454920	NINJ2	JARID1B
691	NINJ2	CTNND2	rs2607943	rs929458	NINJ2	JARID2
692	NINJ2	CTNND2	rs2607943	rs1018967	NINJ2	JAZF1
693	NINJ2	CTNND2	rs2607943	rs2905990	NINJ2	JPH2
694	NINJ2	CTNND2	rs2607943	rs2905986	NINJ2	JUN
695	NINJ2	CTNND2	rs2607943	rs17184251	NINJ2	KATNAL1
696	NINJ2	CTSF	rs2607943	rs572846	NINJ2	KATNAL2
697	NINJ2	CUBN	rs2607943	rs17139666	NINJ2	KAZALD1
698	NINJ2	CUBN	rs2607943	rs17139669	NINJ2	KCNA10
699	NINJ2	CUBN	rs2607943	rs9665553	NINJ2	KCNAB2
700	NINJ2	CUBN	rs2607943	rs1907359	NINJ2	KCNB1
701	NINJ2	CUGBP2	rs2607943	rs2255748	NINJ2	KCNE3
702	NINJ2	CUL5	rs2607943	rs4754287	NINJ2	KCNF1
703	NINJ2	CX36	rs2607943	rs752876	NINJ2	KCNG1
704	NINJ2	CXCL1	rs2607943	rs4422395	NINJ2	KCNH1
705	NINJ2	CXCL14	rs2607943	rs11749604	NINJ2	KCNH5
706	NINJ2	CYB5R3	rs2607943	rs3091344	NINJ2	KCNH8
707	NINJ2	CYBA	rs2607943	rs12709102	NINJ2	KCNIP1
708	NINJ2	CYP11A1	rs2607943	rs16968477	NINJ2	KCNIP4
709	NINJ2	CYP11B2	rs2607943	rs7831617	NINJ2	KCNJ13
710	NINJ2	CYP2R1	rs2607943	rs10500804	NINJ2	KCNJ6
711	NINJ2	CYP2W1	rs2607943	rs10256972	NINJ2	KCNK1
712	NINJ2	CYP4V2	rs2607943	rs6842047	NINJ2	KCNK12
713	NINJ2	CYP7B1	rs2607943	rs9298086	NINJ2	KCNK13
714	NINJ2	CYP7B1	rs2607943	rs10808738	NINJ2	KCNMA1
715	NINJ2	CYP7B1	rs2607943	rs6999999	NINJ2	KCNMB1
716	NINJ2	CYP7B1	rs2607943	rs11998077	NINJ2	KCNMB2
717	NINJ2	CYP7B1	rs2607943	rs7817744	NINJ2	KCNN2
718	NINJ2	CYYR1	rs2607943	rs222954	NINJ2	KCNQ3
719	NINJ2	ChGn	rs2607943	rs4922028	NINJ2	KCNQ4
720	NINJ2	DAAM2	rs2607943	rs9471186	NINJ2	KCTD1
721	NINJ2	DAAM2	rs2607943	rs3003931	NINJ2	KCTD10
722	NINJ2	DAB1	rs2607943	rs1524711	NINJ2	KDELC2
723	NINJ2	DAB1	rs2607943	rs10789050	NINJ2	KDR
724	NINJ2	DAB2	rs2607943	rs12697392	NINJ2	KIAA0256
725	NINJ2	DACH2	rs2607943	rs4240068	NINJ2	KIAA0350
726	NINJ2	DACH2	rs2607943	rs242839	NINJ2	KIAA0367
727	NINJ2	DACH2	rs2607943	rs5923512	NINJ2	KIAA0494
728	NINJ2	DACH2	rs2607943	rs5967693	NINJ2	KIAA0564
729	NINJ2	DACH2	rs2607943	rs5968843	NINJ2	KIAA0672
730	NINJ2	DAPK1	rs2607943	rs9314766	NINJ2	KIAA0703
731	NINJ2	DAPK1	rs2607943	rs721936	NINJ2	KIAA0738
732	NINJ2	DBC1	rs2607943	rs10760025	NINJ2	KIAA0746
733	NINJ2	DBC1	rs2607943	rs9696959	NINJ2	KIAA0774
734	NINJ2	DBC1	rs2607943	rs2183963	NINJ2	KIAA0789
735	NINJ2	DBC1	rs2607943	rs7849611	NINJ2	KIAA0802
736	NINJ2	DBC1	rs2607943	rs1571903	NINJ2	KIAA1199
737	NINJ2	DBI	rs2607943	rs11123520	NINJ2	KIAA1244
738	NINJ2	DCAMKL1	rs2607943	rs9574926	NINJ2	KIAA1274
739	NINJ2	DCC	rs2607943	rs959655	NINJ2	KIAA1333
740	NINJ2	DCC	rs2607943	rs3905640	NINJ2	KIAA1409
741	NINJ2	DCC	rs2607943	rs1031062	NINJ2	KIAA1432
742	NINJ2	DCC	rs2607943	rs1349929	NINJ2	KIAA1576
743	NINJ2	DCC	rs2607943	rs7240443	NINJ2	KIAA1586
744	NINJ2	DCC	rs2607943	rs7242428	NINJ2	KIAA1622
745	NINJ2	DCC	rs2607943	rs7237297	NINJ2	KIAA1627
746	NINJ2	DCC	rs2607943	rs7236357	NINJ2	KIAA1737
747	NINJ2	DCC	rs2607943	rs4939732	NINJ2	KIAA1797
748	NINJ2	DDAH1	rs2607943	rs3768226	NINJ2	KIAA1815
749	NINJ2	DDAH1	rs2607943	rs1523993	NINJ2	KIAA1840
750	NINJ2	DDEF1	rs2607943	rs749126	NINJ2	KIDINS220
751	NINJ2	DDEF1	rs2607943	rs16904230	NINJ2	KIRREL
752	NINJ2	DDEF1	rs2607943	rs16904232	NINJ2	KIRREL3
753	NINJ2	DDEF1	rs2607943	rs16904236	NINJ2	KISS1
754	NINJ2	DDEF1	rs2607943	rs1426102	NINJ2	KLF16
755	NINJ2	DDEF1	rs2607943	rs16904253	NINJ2	KLF3
756	NINJ2	DDX10	rs2607943	rs10890894	NINJ2	KLHL1
757	NINJ2	DDX10	rs2607943	rs12420572	NINJ2	KLHL5
758	NINJ2	DDX10	rs2607943	rs11212816	NINJ2	KLHL7
759	NINJ2	DDX18	rs2607943	rs11681034	NINJ2	KLK2
760	NINJ2	DDX19A	rs2607943	rs7189474	NINJ2	KLKB1
761	NINJ2	DDX31	rs2607943	rs306536	NINJ2	KNG1
762	NINJ2	DEFA4	rs2607943	rs2702855	NINJ2	KRT23
763	NINJ2	DEFA4	rs2607943	rs2738109	NINJ2	KRTAP26-1
764	NINJ2	DEFA6	rs2607943	rs2741683	NINJ2	L3MBTL4
765	NINJ2	DEFB113	rs2607943	rs9395548	NINJ2	LAMA1
766	NINJ2	DEFB113	rs2607943	rs1337820	NINJ2	LAMB3
767	NINJ2	DEFB114	rs2607943	rs9395546	NINJ2	LAMC1
768	NINJ2	DEFB114	rs2607943	rs9349509	NINJ2	LAMC2
769	NINJ2	DEFB115	rs2607943	rs6088901	NINJ2	LAMP2
770	NINJ2	DEFB115	rs2607943	rs972546	NINJ2	LAPTM4B
771	NINJ2	DEFB116	rs2607943	rs6058507	NINJ2	LARGE
772	NINJ2	DEFB116	rs2607943	rs1018405	NINJ2	LASS6
773	NINJ2	DEFB116	rs2607943	rs4911204	NINJ2	LCP1
774	NINJ2	DEFB121	rs2607943	rs2056989	NINJ2	LDB2
775	NINJ2	DEFB121	rs2607943	rs6087464	NINJ2	LDLRAD1
776	NINJ2	DEFB121	rs2607943	rs734418	NINJ2	LDLRAD3
777	NINJ2	DENND1A	rs2607943	rs1346643	NINJ2	LEPREL1
778	NINJ2	DENND1A	rs2607943	rs1366810	NINJ2	LGI1
779	NINJ2	DENND1A	rs2607943	rs12377523	NINJ2	LGR4
780	NINJ2	DENND1A	rs2607943	rs4552982	NINJ2	LHFPL3
781	NINJ2	DENND1B	rs2607943	rs1775442	NINJ2	LHPP
782	NINJ2	DENND2A	rs2607943	rs1879901	NINJ2	LHX4
783	NINJ2	DENND2A	rs2607943	rs17621746	NINJ2	LIG1
784	NINJ2	DERA	rs2607943	rs10846258	NINJ2	LIN7C
785	NINJ2	DET1	rs2607943	rs11073784	NINJ2	LIX1
786	NINJ2	DET1	rs2607943	rs8035236	NINJ2	LMO2
787	NINJ2	DEXI	rs2607943	rs6498138	NINJ2	LNPEP
788	NINJ2	DFNB31	rs2607943	rs4979391	NINJ2	LOC126248
789	NINJ2	DGKB	rs2607943	rs196751	NINJ2	LOC130576
790	NINJ2	DGKB	rs2607943	rs12699645	NINJ2	LOC130940
791	NINJ2	DGKG	rs2607943	rs1400362	NINJ2	LOC133619
792	NINJ2	DGKG	rs2607943	rs1861876	NINJ2	LOC151121
793	NINJ2	DGKG	rs2607943	rs918220	NINJ2	LOC152485
794	NINJ2	DGKG	rs2607943	rs6444117	NINJ2	LOC153328
795	NINJ2	DGKH	rs2607943	rs9562377	NINJ2	LOC196541
796	NINJ2	DGKH	rs2607943	rs9566921	NINJ2	LOC203427
797	NINJ2	DGKH	rs2607943	rs9525592	NINJ2	LOC285527
798	NINJ2	DGKH	rs2607943	rs9533034	NINJ2	LOC348180
799	NINJ2	DGKH	rs2607943	rs17599382	NINJ2	LOC374920
800	NINJ2	DGKI	rs2607943	rs3800636	NINJ2	LOC388407
801	NINJ2	DGKI	rs2607943	rs3800637	NINJ2	LOC390927
802	NINJ2	DGKI	rs2607943	rs1424372	NINJ2	LOC399706
803	NINJ2	DGKI	rs2607943	rs6957797	NINJ2	LOC400145
804	NINJ2	DGKI	rs2607943	rs6943538	NINJ2	LOC400451
805	NINJ2	DGKK	rs2607943	rs4826634	NINJ2	LOC401498
806	NINJ2	DHRS7	rs2607943	rs441282	NINJ2	LOC442535
807	NINJ2	DHX15	rs2607943	rs4434237	NINJ2	LOC51136
808	NINJ2	DHX29	rs2607943	rs7730157	NINJ2	LOC654780
809	NINJ2	DHX29	rs2607943	rs1471091	NINJ2	LOXHD1
810	NINJ2	DIAPH2	rs2607943	rs233655	NINJ2	LPHN2
811	NINJ2	DIAPH2	rs2607943	rs829290	NINJ2	LPHN3
812	NINJ2	DIAPH2	rs2607943	rs5921897	NINJ2	LPL
813	NINJ2	DIAPH2	rs2607943	rs661342	NINJ2	LPP
814	NINJ2	DIAPH3	rs2607943	rs7339062	NINJ2	LPPR4
815	NINJ2	DIP13B	rs2607943	rs1196780	NINJ2	LRCH3
816	NINJ2	DISC1	rs2607943	rs843979	NINJ2	LRFN2
817	NINJ2	DISC1	rs2607943	rs1754607	NINJ2	LRP1B
818	NINJ2	DISC1	rs2607943	rs821627	NINJ2	LRP2
819	NINJ2	DKFZP586H2123	rs2607943	rs6484787	NINJ2	LRRC16
820	NINJ2	DKFZP686A01247	rs2607943	rs2068783	NINJ2	LRRC27
821	NINJ2	DKFZp434O0527	rs2607943	rs10932793	NINJ2	LRRC6
822	NINJ2	DKFZp434O0527	rs2607943	rs7572866	NINJ2	LRRC8B
823	NINJ2	DKFZp434O0527	rs2607943	rs16859493	NINJ2	LRRC8D
824	NINJ2	DKFZp686I15217	rs2607943	rs9405188	NINJ2	LRRN1
825	NINJ2	DKFZp761B107	rs2607943	rs6849564	NINJ2	LRRN5
826	NINJ2	DKK2	rs2607943	rs2850413	NINJ2	LTBP1
827	NINJ2	DKK2	rs2607943	rs2850414	NINJ2	LTBP4
828	NINJ2	DLC1	rs2607943	rs6982033	NINJ2	LY6G5B
829	NINJ2	DLC1	rs2607943	rs6994723	NINJ2	LY96
830	NINJ2	DLC1	rs2607943	rs6994737	NINJ2	LYG2
831	NINJ2	DLC1	rs2607943	rs17216985	NINJ2	LYPLA3
832	NINJ2	DLC1	rs2607943	rs289609	NINJ2	LYPLAL1
833	NINJ2	DLEU7	rs2607943	rs2706235	NINJ2	LYSMD2
834	NINJ2	DLG2	rs2607943	rs12290852	NINJ2	LZTR2
835	NINJ2	DLG2	rs2607943	rs7130838	NINJ2	MAGI1
836	NINJ2	DLG2	rs2607943	rs10501548	NINJ2	MAGI2
837	NINJ2	DLG2	rs2607943	rs1551334	NINJ2	MAGI3
838	NINJ2	DMD	rs2607943	rs4829106	NINJ2	MAK10
839	NINJ2	DMD	rs2607943	rs5928061	NINJ2	MALT1
840	NINJ2	DMD	rs2607943	rs5972687	NINJ2	MAML2
841	NINJ2	DMGDH	rs2607943	rs7705926	NINJ2	MAML3
842	NINJ2	DMGDH	rs2607943	rs248381	NINJ2	MAN2A1
843	NINJ2	DNAH8	rs2607943	rs9380817	NINJ2	MAN2B2
844	NINJ2	DNAH8	rs2607943	rs9462469	NINJ2	MAP2K6
845	NINJ2	DNAH8	rs2607943	rs9380821	NINJ2	MAP3K5
846	NINJ2	DNAH8	rs2607943	rs4714208	NINJ2	MAP3K7IP2
847	NINJ2	DNAH8	rs2607943	rs2235871	NINJ2	MAP7
848	NINJ2	DNAH8	rs2607943	rs7766930	NINJ2	MAPK8
849	NINJ2	DNAH8	rs2607943	rs2273093	NINJ2	MAPRE3
850	NINJ2	DNAH9	rs2607943	rs9902986	NINJ2	MARCO
851	NINJ2	DNAJC13	rs2607943	rs9833058	NINJ2	MASA
852	NINJ2	DNAJC13	rs2607943	rs7652625	NINJ2	MATN1
853	NINJ2	DNAJC3	rs2607943	rs6492820	NINJ2	MBP
854	NINJ2	DNALI1	rs2607943	rs4653300	NINJ2	MC2R
855	NINJ2	DNALI1	rs2607943	rs6619	NINJ2	MC4R
856	NINJ2	DNALI1	rs2607943	rs10908355	NINJ2	MCCC2
857	NINJ2	DNER	rs2607943	rs6436867	NINJ2	MCHR2
858	NINJ2	DNTT	rs2607943	rs17111594	NINJ2	MCTP1
859	NINJ2	DNTT	rs2607943	rs17111598	NINJ2	MDH2
860	NINJ2	DNTT	rs2607943	rs17111599	NINJ2	MDS1
861	NINJ2	DNTT	rs2607943	rs17111609	NINJ2	ME3
862	NINJ2	DNTT	rs2607943	rs17111612	NINJ2	MEGF10
863	NINJ2	DNTT	rs2607943	rs17111628	NINJ2	MEIS1
864	NINJ2	DNTT	rs2607943	rs12774154	NINJ2	METTL5
865	NINJ2	DNTT	rs2607943	rs3789937	NINJ2	MGAT5B
866	NINJ2	DNTT	rs2607943	rs11598258	NINJ2	MGC10993
867	NINJ2	DNTT	rs2607943	rs10882773	NINJ2	MGC11257
868	NINJ2	DNTT	rs2607943	rs1923707	NINJ2	MGC13017
869	NINJ2	DOCK1	rs2607943	rs10830149	NINJ2	MGC16824
870	NINJ2	DOCK1	rs2607943	rs10764990	NINJ2	MGC18079
871	NINJ2	DOCK2	rs2607943	rs3816764	NINJ2	MGC23985
872	NINJ2	DOCK2	rs2607943	rs13171272	NINJ2	MGC24039
873	NINJ2	DOCK2	rs2607943	rs17738444	NINJ2	MGC26816
874	NINJ2	DOCK4	rs2607943	rs2522217	NINJ2	MGC45491
875	NINJ2	DOK5	rs2607943	rs6098111	NINJ2	MGC48628
876	NINJ2	DOT1L	rs2607943	rs2864419	NINJ2	MGC48915
877	NINJ2	DOT1L	rs2607943	rs2240129	NINJ2	MGC72075
878	NINJ2	DPEP2	rs2607943	rs255052	NINJ2	MGMT
879	NINJ2	DPEP2	rs2607943	rs8059305	NINJ2	MIER1
880	NINJ2	DPF3	rs2607943	rs2803952	NINJ2	MIPEP
881	NINJ2	DPP6	rs2607943	rs6958670	NINJ2	MIR16
882	NINJ2	DPP6	rs2607943	rs869490	NINJ2	MIST
883	NINJ2	DPP9	rs2607943	rs10406145	NINJ2	MLLT3
884	NINJ2	DPT	rs2607943	rs524705	NINJ2	MLZE
885	NINJ2	DPT	rs2607943	rs511187	NINJ2	MME
886	NINJ2	DPYD	rs2607943	rs644428	NINJ2	MMP16
887	NINJ2	DPYD	rs2607943	rs4537601	NINJ2	MND1
888	NINJ2	DRCTNNB1A	rs2607943	rs10950932	NINJ2	MNS1
889	NINJ2	DRCTNNB1A	rs2607943	rs2286706	NINJ2	MORC1
890	NINJ2	DRCTNNB1A	rs2607943	rs10232446	NINJ2	MPN2
891	NINJ2	DSCAM	rs2607943	rs2837467	NINJ2	MPPED2
892	NINJ2	DSCAM	rs2607943	rs2837615	NINJ2	MRGPRX1
893	NINJ2	DSCAM	rs2607943	rs2837624	NINJ2	MRPL22
894	NINJ2	DSCAML1	rs2607943	rs554912	NINJ2	MRPL4
895	NINJ2	DSCAML1	rs2607943	rs603377	NINJ2	MSC
896	NINJ2	DSCAML1	rs2607943	rs12574613	NINJ2	MSH4
897	NINJ2	DSCR3	rs2607943	rs9305614	NINJ2	MSI2
898	NINJ2	DSCR3	rs2607943	rs2835684	NINJ2	MSRA
899	NINJ2	DSCR9	rs2607943	rs2073356	NINJ2	MTAP
900	NINJ2	DSG3	rs2607943	rs8099530	NINJ2	MTHFD1L
901	NINJ2	DSG3	rs2607943	rs9956575	NINJ2	MTMR7
902	NINJ2	DSG3	rs2607943	rs3911656	NINJ2	MTR
903	NINJ2	DSG3	rs2607943	rs8093901	NINJ2	MTRF1
904	NINJ2	DSG3	rs2607943	rs8094212	NINJ2	MTSS1
905	NINJ2	DUS2L	rs2607943	rs2107369	NINJ2	MTUS1
906	NINJ2	DYNC2LI1	rs2607943	rs3792015	NINJ2	MUC15
907	NINJ2	DYSF	rs2607943	rs4536672	NINJ2	MVK
908	NINJ2	DYSF	rs2607943	rs7574062	NINJ2	MX1
909	NINJ2	EBPL	rs2607943	rs9535301	NINJ2	MYBPC1
910	NINJ2	ECRG4	rs2607943	rs1869060	NINJ2	MYH11
911	NINJ2	ECT2	rs2607943	rs11714381	NINJ2	MYH14
912	NINJ2	EDG2	rs2607943	rs3739709	NINJ2	MYH7B
913	NINJ2	EDIL3	rs2607943	rs17445675	NINJ2	MYH9
914	NINJ2	EDIL3	rs2607943	rs2301083	NINJ2	MYLK
915	NINJ2	EDN3	rs2607943	rs107421	NINJ2	MYO18B
916	NINJ2	EDN3	rs2607943	rs197178	NINJ2	MYO1G
917	NINJ2	EFEMP1	rs2607943	rs17278665	NINJ2	MYO3A
918	NINJ2	EFNA5	rs2607943	rs152561	NINJ2	MYO3B
919	NINJ2	EHD3	rs2607943	rs605832	NINJ2	MYOM3
920	NINJ2	EHMT1	rs2607943	rs4876946	NINJ2	MYR8
921	NINJ2	EHMT1	rs2607943	rs3934533	NINJ2	MYRIP
922	NINJ2	EIF5B	rs2607943	rs2309617	NINJ2	MYT1
923	NINJ2	EIF5B	rs2607943	rs2290255	NINJ2	MYT1L
924	NINJ2	ELAVL2	rs2607943	rs1329028	NINJ2	N4BP2
925	NINJ2	ELF1	rs2607943	rs10507489	NINJ2	NAALADL2
926	NINJ2	ELMO1	rs2607943	rs17170755	NINJ2	NALP10
927	NINJ2	ELMO1	rs2607943	rs10224438	NINJ2	NALP11
928	NINJ2	ELMO1	rs2607943	rs7809365	NINJ2	NALP13
929	NINJ2	ELMO1	rs2607943	rs6963276	NINJ2	NALP5
930	NINJ2	ELMO1	rs2607943	rs6967358	NINJ2	NASP
931	NINJ2	ELMO1	rs2607943	rs6967403	NINJ2	NAV2
932	NINJ2	ELMO1	rs2607943	rs10279544	NINJ2	NAV3
933	NINJ2	ELMOD1	rs2607943	rs4753811	NINJ2	NBEA
934	NINJ2	ELOVL6	rs2607943	rs6858695	NINJ2	NBPF3
935	NINJ2	ELOVL6	rs2607943	rs1003908	NINJ2	NCAM1
936	NINJ2	ELOVL6	rs2607943	rs34392886	NINJ2	NCAM2
937	NINJ2	ENPP1	rs2607943	rs1800949	NINJ2	NCKAP1
938	NINJ2	ENPP2	rs2607943	rs2289888	NINJ2	NCOA3
939	NINJ2	ENPP2	rs2607943	rs2289889	NINJ2	NCOR2
940	NINJ2	ENPP2	rs2607943	rs6986760	NINJ2	NCSTN
941	NINJ2	ENPP2	rs2607943	rs7007302	NINJ2	NDUFA10
942	NINJ2	ENPP2	rs2607943	rs6987103	NINJ2	NEGR1
943	NINJ2	ENPP2	rs2607943	rs9297599	NINJ2	NELL1
944	NINJ2	ENPP2	rs2607943	rs4871401	NINJ2	NELL2
945	NINJ2	ENTH	rs2607943	rs436964	NINJ2	NET1
946	NINJ2	ENTH	rs2607943	rs406150	NINJ2	NEURL2
947	NINJ2	ENTH	rs2607943	rs254677	NINJ2	NFAT5
948	NINJ2	ENTPD4	rs2607943	rs1064960	NINJ2	NFATC3
949	NINJ2	ENY2	rs2607943	rs2980569	NINJ2	NFE2L1
950	NINJ2	EPB41L1	rs2607943	rs3850528	NINJ2	NFE2L2
951	NINJ2	EPB41L1	rs2607943	rs6141601	NINJ2	NFIA
952	NINJ2	EPB41L2	rs2607943	rs3822863	NINJ2	NFKB1
953	NINJ2	EPHA3	rs2607943	rs7612746	NINJ2	NIBP
954	NINJ2	EPHA3	rs2607943	rs7646842	NINJ2	NIN
955	NINJ2	EPHA3	rs2607943	rs9310112	NINJ2	NIP
956	NINJ2	EPHA3	rs2607943	rs7373232	NINJ2	NIT2
957	NINJ2	EPHA4	rs2607943	rs10498113	NINJ2	NKTR
958	NINJ2	EPHB6	rs2607943	rs1009848	NINJ2	NLGN1
959	NINJ2	ERAF	rs2607943	rs4553646	NINJ2	NME3
960	NINJ2	ERBB4	rs2607943	rs6435629	NINJ2	NMT2
961	NINJ2	ERICH1	rs2607943	rs10104028	NINJ2	NMU
962	NINJ2	ERICH1	rs2607943	rs7463586	NINJ2	NMUR2
963	NINJ2	ESRRG	rs2607943	rs2820883	NINJ2	NOL4
964	NINJ2	ESRRG	rs2607943	rs7552492	NINJ2	NOPE
965	NINJ2	ESRRG	rs2607943	rs1370148	NINJ2	NOS1
966	NINJ2	ESRRG	rs2607943	rs11572574	NINJ2	NOS1AP
967	NINJ2	ESRRG	rs2607943	rs12086903	NINJ2	NOS2A
968	NINJ2	ESRRG	rs2607943	rs6656008	NINJ2	NOX3
969	NINJ2	ESRRG	rs2607943	rs17044214	NINJ2	NPAS3
970	NINJ2	ETAA16	rs2607943	rs3770657	NINJ2	NR3C2
971	NINJ2	ETFA	rs2607943	rs12595211	NINJ2	NRCAM
972	NINJ2	ETFA	rs2607943	rs17361504	NINJ2	NRG1
973	NINJ2	ETS1	rs2607943	rs11221323	NINJ2	NRG3
974	NINJ2	ETS1	rs2607943	rs10893883	NINJ2	NRP1
975	NINJ2	ETS1	rs2607943	rs11819995	NINJ2	NRXN1
976	NINJ2	ETV6	rs2607943	rs7314811	NINJ2	NRXN3
977	NINJ2	EVC	rs2607943	rs899695	NINJ2	NSMAF
978	NINJ2	EXT2	rs2607943	rs10838236	NINJ2	NTNG1
979	NINJ2	EXT2	rs2607943	rs7108467	NINJ2	NTRK3
980	NINJ2	EXT2	rs2607943	rs7945703	NINJ2	NUAK1
981	NINJ2	EXT2	rs2607943	rs4755782	NINJ2	NUBPL
982	NINJ2	EXT2	rs2607943	rs2067787	NINJ2	NXPH1
983	NINJ2	EXT2	rs2607943	rs1390073	NINJ2	NYD-SP14
984	NINJ2	EYA2	rs2607943	rs4809605	NINJ2	NYD-SP26
985	NINJ2	EYA2	rs2607943	rs1333295	NINJ2	ODZ1
986	NINJ2	EYA2	rs2607943	rs6063040	NINJ2	OLFM3
987	NINJ2	EYA2	rs2607943	rs1333299	NINJ2	OMA1
988	NINJ2	F13A1	rs2607943	rs3799563	NINJ2	OPCML
989	NINJ2	F13A1	rs2607943	rs6928884	NINJ2	OPHN1
990	NINJ2	F13A1	rs2607943	rs7774391	NINJ2	OPRK1
991	NINJ2	F13A1	rs2607943	rs3024436	NINJ2	OPRM1
992	NINJ2	F13A1	rs2607943	rs6924490	NINJ2	OR10T2
993	NINJ2	F13A1	rs2607943	rs2085575	NINJ2	OR13C3
994	NINJ2	F13A1	rs2607943	rs3863222	NINJ2	OR13C4
995	NINJ2	FAAH	rs2607943	rs4141964	NINJ2	OR13F1
996	NINJ2	FABP2	rs2607943	rs11722847	NINJ2	OR1L8
997	NINJ2	FADD	rs2607943	rs11235527	NINJ2	OR2AE1
998	NINJ2	FADD	rs2607943	rs11604809	NINJ2	OR2L13
999	NINJ2	FAM108A1	rs2607943	rs11084914	NINJ2	OR2L2
1000	NINJ2	FAM111B	rs2607943	rs17153379	NINJ2	OR3A1
1001	NINJ2	FAM13A1	rs2607943	rs922026	NINJ2	OR3A2
1002	NINJ2	FAM13A1	rs2607943	rs6822256	NINJ2	OR4C12
1003	NINJ2	FAM19A4	rs2607943	rs11715878	NINJ2	OR4C13
1004	NINJ2	FAM19A5	rs2607943	rs761788	NINJ2	OR4D6
1005	NINJ2	FAM19A5	rs2607943	rs4925429	NINJ2	OR51Q1
1006	NINJ2	FAM19A5	rs2607943	rs5771717	NINJ2	OR52N4
1007	NINJ2	FAM19A5	rs2607943	rs130129	NINJ2	OR5AC2
1008	NINJ2	FAM3B	rs2607943	rs2838015	NINJ2	OR5L1
1009	NINJ2	FAM40B	rs2607943	rs10954234	NINJ2	OR5M3
1010	NINJ2	FAM40B	rs2607943	rs753336	NINJ2	OR5M8
1011	NINJ2	FAM40B	rs2607943	rs2305326	NINJ2	OR5M9
1012	NINJ2	FAM40B	rs2607943	rs12671604	NINJ2	OR6B2
1013	NINJ2	FAM40B	rs2607943	rs4731581	NINJ2	ORC5L
1014	NINJ2	FAM59A	rs2607943	rs669116	NINJ2	OSBPL11
1015	NINJ2	FAM71B	rs2607943	rs17054294	NINJ2	OSBPL6
1016	NINJ2	FAM79B	rs2607943	rs2176038	NINJ2	OSGEP
1017	NINJ2	FANCC	rs2607943	rs4647534	NINJ2	OXA1L
1018	NINJ2	FANCC	rs2607943	rs3780567	NINJ2	PACRG
1019	NINJ2	FANCC	rs2607943	rs10821455	NINJ2	PAH
1020	NINJ2	FANCC	rs2607943	rs7854570	NINJ2	PAK7
1021	NINJ2	FANCC	rs2607943	rs4744451	NINJ2	PALLD
1022	NINJ2	FANCC	rs2607943	rs3852402	NINJ2	PALM2
1023	NINJ2	FANCC	rs2607943	rs7027204	NINJ2	PARD3
1024	NINJ2	FARP2	rs2607943	rs7597299	NINJ2	PARK2
1025	NINJ2	FARP2	rs2607943	rs10933559	NINJ2	PARVG
1026	NINJ2	FARS2	rs2607943	rs2503824	NINJ2	PAX3
1027	NINJ2	FARS2	rs2607943	rs11969624	NINJ2	PAX9
1028	NINJ2	FAT	rs2607943	rs461232	NINJ2	PBX1
1029	NINJ2	FAT4	rs2607943	rs4834045	NINJ2	PCBP1
1030	NINJ2	FBP2	rs2607943	rs16910061	NINJ2	PCDH15
1031	NINJ2	FBP2	rs2607943	rs558990	NINJ2	PCK1
1032	NINJ2	FBP2	rs2607943	rs600130	NINJ2	PCMTD1
1033	NINJ2	FBP2	rs2607943	rs532027	NINJ2	PCNXL2
1034	NINJ2	FBXO31	rs2607943	rs3748395	NINJ2	PCP4
1035	NINJ2	FBXO39	rs2607943	rs1509122	NINJ2	PCSK5
1036	NINJ2	FBXW8	rs2607943	rs4766815	NINJ2	PCSK6
1037	NINJ2	FBXW8	rs2607943	rs4767484	NINJ2	PDE4D
1038	NINJ2	FBXW8	rs2607943	rs7973240	NINJ2	PDE6C
1039	NINJ2	FBXW8	rs2607943	rs7131746	NINJ2	PDE6H
1040	NINJ2	FBXW8	rs2607943	rs10850743	NINJ2	PDGFD
1041	NINJ2	FCRL6	rs2607943	rs11265278	NINJ2	PDIA6
1042	NINJ2	FCRL6	rs2607943	rs6657365	NINJ2	PDK3
1043	NINJ2	FCRLM1	rs2607943	rs17413736	NINJ2	PDSS1
1044	NINJ2	FCRLM2	rs2607943	rs1503813	NINJ2	PDSS2
1045	NINJ2	FGD2	rs2607943	rs831483	NINJ2	PDZD2
1046	NINJ2	FGD2	rs2607943	rs864396	NINJ2	PDZRN3
1047	NINJ2	FGF1	rs2607943	rs2052006	NINJ2	PDZRN4
1048	NINJ2	FGF12	rs2607943	rs781414	NINJ2	PEBP4
1049	NINJ2	FGF12	rs2607943	rs1875735	NINJ2	PER3
1050	NINJ2	FGF14	rs2607943	rs9585802	NINJ2	PEX1
1051	NINJ2	FGF14	rs2607943	rs990395	NINJ2	PEX19
1052	NINJ2	FGF23	rs2607943	rs13312789	NINJ2	PEX26
1053	NINJ2	FGF23	rs2607943	rs16931344	NINJ2	PFDN1
1054	NINJ2	FGF23	rs2607943	rs11063130	NINJ2	PFDN2
1055	NINJ2	FGFR1OP2	rs2607943	rs11048790	NINJ2	PFTK1
1056	NINJ2	FHIT	rs2607943	rs722071	NINJ2	PGCP
1057	NINJ2	FHIT	rs2607943	rs1470035	NINJ2	PGLYRP4
1058	NINJ2	FHOD3	rs2607943	rs685435	NINJ2	PHACTR3
1059	NINJ2	FILIP1	rs2607943	rs16886475	NINJ2	PHEX
1060	NINJ2	FLJ10241	rs2607943	rs2316973	NINJ2	PHF2
1061	NINJ2	FLJ11151	rs2607943	rs4536458	NINJ2	PHF20
1062	NINJ2	FLJ12681	rs2607943	rs12923607	NINJ2	PHF21A
1063	NINJ2	FLJ14213	rs2607943	rs1863398	NINJ2	PHGDHL1
1064	NINJ2	FLJ14640	rs2607943	rs35158384	NINJ2	PHLDB2
1065	NINJ2	FLJ14640	rs2607943	rs7253595	NINJ2	PIGC
1066	NINJ2	FLJ14640	rs2607943	rs1036217	NINJ2	PIGP
1067	NINJ2	FLJ16008	rs2607943	rs4663114	NINJ2	PIK3C2G
1068	NINJ2	FLJ16008	rs2607943	rs1566821	NINJ2	PIK4CA
1069	NINJ2	FLJ16008	rs2607943	rs2404535	NINJ2	PITPNB
1070	NINJ2	FLJ16008	rs2607943	rs13006847	NINJ2	PITPNC1
1071	NINJ2	FLJ16008	rs2607943	rs7585198	NINJ2	PITX2
1072	NINJ2	FLJ16008	rs2607943	rs12463909	NINJ2	PKHD1L1
1073	NINJ2	FLJ16124	rs2607943	rs6712689	NINJ2	PKN2
1074	NINJ2	FLJ20032	rs2607943	rs7655890	NINJ2	PKNOX1
1075	NINJ2	FLJ20097	rs2607943	rs6952150	NINJ2	PKP4
1076	NINJ2	FLJ20160	rs2607943	rs9646748	NINJ2	PLA2G2E
1077	NINJ2	FLJ20309	rs2607943	rs12476337	NINJ2	PLAC9
1078	NINJ2	FLJ20309	rs2607943	rs12622773	NINJ2	PLB1
1079	NINJ2	FLJ20309	rs2607943	rs17286569	NINJ2	PLCB1
1080	NINJ2	FLJ20643	rs2607943	rs1343703	NINJ2	PLCB4
1081	NINJ2	FLJ21820	rs2607943	rs4971525	NINJ2	PLCG2
1082	NINJ2	FLJ23191	rs2607943	rs3733558	NINJ2	PLCXD2
1083	NINJ2	FLJ23191	rs2607943	rs2175397	NINJ2	PLCXD3
1084	NINJ2	FLJ23191	rs2607943	rs6832987	NINJ2	PLEKHG1
1085	NINJ2	FLJ23588	rs2607943	rs735234	NINJ2	PLEKHH1
1086	NINJ2	FLJ23588	rs2607943	rs737788	NINJ2	PLXDC2
1087	NINJ2	FLJ23588	rs2607943	rs9614255	NINJ2	PLXNA2
1088	NINJ2	FLJ23588	rs2607943	rs9614170	NINJ2	PLXNC1
1089	NINJ2	FLJ23588	rs2607943	rs6006528	NINJ2	PMFBP1
1090	NINJ2	FLJ23588	rs2607943	rs9614258	NINJ2	PNPLA1
1091	NINJ2	FLJ23588	rs2607943	rs9306469	NINJ2	POLR2B
1092	NINJ2	FLJ23588	rs2607943	rs8141695	NINJ2	POMC
1093	NINJ2	FLJ23588	rs2607943	rs16990991	NINJ2	POTE15
1094	NINJ2	FLJ23834	rs2607943	rs41268	NINJ2	POU6F2
1095	NINJ2	FLJ25143	rs2607943	rs12470798	NINJ2	PPAP2A
1096	NINJ2	FLJ25421	rs2607943	rs6001679	NINJ2	PPARGC1B
1097	NINJ2	FLJ25421	rs2607943	rs5995786	NINJ2	PPFIBP1
1098	NINJ2	FLJ30655	rs2607943	rs6824219	NINJ2	PPIL1
1099	NINJ2	FLJ31196	rs2607943	rs11656096	NINJ2	PPIL6
1100	NINJ2	FLJ32110	rs2607943	rs17165330	NINJ2	PPP1R12C
1101	NINJ2	FLJ32110	rs2607943	rs4283972	NINJ2	PPP2R5A
1102	NINJ2	FLJ32110	rs2607943	rs1208854	NINJ2	PPP4R1L
1103	NINJ2	FLJ32110	rs2607943	rs17617013	NINJ2	PQLC3
1104	NINJ2	FLJ32110	rs2607943	rs10274783	NINJ2	PRCP
1105	NINJ2	FLJ32110	rs2607943	rs2049373	NINJ2	PRDM11
1106	NINJ2	FLJ32310	rs2607943	rs8026683	NINJ2	PRG-3
1107	NINJ2	FLJ32894	rs2607943	rs11047509	NINJ2	PRG1
1108	NINJ2	FLJ34503	rs2607943	rs4945983	NINJ2	PRH1
1109	NINJ2	FLJ34503	rs2607943	rs568317	NINJ2	PRIM2A
1110	NINJ2	FLJ34594	rs2607943	rs2050158	NINJ2	PRKCA
1111	NINJ2	FLJ34870	rs2607943	rs1865582	NINJ2	PRKCB1
1112	NINJ2	FLJ34870	rs2607943	rs1966628	NINJ2	PRKD1
1113	NINJ2	FLJ36031	rs2607943	rs10953515	NINJ2	PRKG1
1114	NINJ2	FLJ36748	rs2607943	rs352352	NINJ2	PRKG2
1115	NINJ2	FLJ36748	rs2607943	rs1623904	NINJ2	PRKRIR
1116	NINJ2	FLJ37927	rs2607943	rs336089	NINJ2	PRMT8
1117	NINJ2	FLJ37927	rs2607943	rs336088	NINJ2	PRPF4B
1118	NINJ2	FLJ38288	rs2607943	rs12611312	NINJ2	PSD3
1119	NINJ2	FLJ39155	rs2607943	rs17425708	NINJ2	PSKH2
1120	NINJ2	FLJ39155	rs2607943	rs3110992	NINJ2	PTBP2
1121	NINJ2	FLJ39599	rs2607943	rs3844608	NINJ2	PTHB1
1122	NINJ2	FLJ40298	rs2607943	rs13023335	NINJ2	PTK2
1123	NINJ2	FLJ42102	rs2607943	rs1790375	NINJ2	PTPDC1
1124	NINJ2	FLJ42486	rs2607943	rs7146030	NINJ2	PTPN14
1125	NINJ2	FLJ42842	rs2607943	rs8074198	NINJ2	PTPN3
1126	NINJ2	FLJ43093	rs2607943	rs10807172	NINJ2	PTPN5
1127	NINJ2	FLJ43093	rs2607943	rs236486	NINJ2	PTPRD
1128	NINJ2	FLJ43980	rs2607943	rs7197337	NINJ2	PTPRG
1129	NINJ2	FLJ45139	rs2607943	rs2836753	NINJ2	PTPRJ
1130	NINJ2	FLJ45139	rs2607943	rs2836754	NINJ2	PTPRM
1131	NINJ2	FLJ45300	rs2607943	rs1009365	NINJ2	PTPRN2
1132	NINJ2	FLJ45455	rs2607943	rs9303035	NINJ2	PTPRT
1133	NINJ2	FLJ45455	rs2607943	rs7208113	NINJ2	PTPRZ1
1134	NINJ2	FLJ45455	rs2607943	rs2908972	NINJ2	PVALB
1135	NINJ2	FLJ45455	rs2607943	rs2969230	NINJ2	PXDNL
1136	NINJ2	FLJ45455	rs2607943	rs2908964	NINJ2	RAB2
1137	NINJ2	FLJ45455	rs2607943	rs2908963	NINJ2	RAB20
1138	NINJ2	FLJ45743	rs2607943	rs1477440	NINJ2	RAB22A
1139	NINJ2	FLJ45743	rs2607943	rs764595	NINJ2	RAB39B
1140	NINJ2	FLJ45743	rs2607943	rs2588489	NINJ2	RAB3B
1141	NINJ2	FLJ45743	rs2607943	rs12953613	NINJ2	RAB5A
1142	NINJ2	FLJ45743	rs2607943	rs11151596	NINJ2	RAB6A
1143	NINJ2	FLJ46154	rs2607943	rs288466	NINJ2	RAB6IP2
1144	NINJ2	FLJ46154	rs2607943	rs288464	NINJ2	RABEP1
1145	NINJ2	FLJ46154	rs2607943	rs288463	NINJ2	RABGAP1
1146	NINJ2	FLJ46154	rs2607943	rs560395	NINJ2	RABGAP1L
1147	NINJ2	FLJ46300	rs2607943	rs4897747	NINJ2	RAD18
1148	NINJ2	FLJ46681	rs2607943	rs4574383	NINJ2	RAI14
1149	NINJ2	FLJ90650	rs2607943	rs10044122	NINJ2	RAI16
1150	NINJ2	FLJ90709	rs2607943	rs2897834	NINJ2	RAI17
1151	NINJ2	FLJ90709	rs2607943	rs6897117	NINJ2	RALA
1152	NINJ2	FLRT1	rs2607943	rs646384	NINJ2	RALBP1
1153	NINJ2	FLRT2	rs2607943	rs2753614	NINJ2	RAMP3
1154	NINJ2	FLRT2	rs2607943	rs2747008	NINJ2	RAPGEF1
1155	NINJ2	FLRT2	rs2607943	rs2224413	NINJ2	RARB
1156	NINJ2	FLT3	rs2607943	rs7982889	NINJ2	RASAL2
1157	NINJ2	FLVCR	rs2607943	rs963328	NINJ2	RASGRF2
1158	NINJ2	FLYWCH1	rs2607943	rs17603186	NINJ2	RAX
1159	NINJ2	FLYWCH1	rs2607943	rs4786358	NINJ2	RBM12B
1160	NINJ2	FOXI1	rs2607943	rs17738959	NINJ2	RBM19
1161	NINJ2	FREM1	rs2607943	rs16932291	NINJ2	RBM35B
1162	NINJ2	FRMD4A	rs2607943	rs943096	NINJ2	RBM6
1163	NINJ2	FRMD4A	rs2607943	rs11258827	NINJ2	RBP5
1164	NINJ2	FRMD4A	rs2607943	rs7914647	NINJ2	RBPMS
1165	NINJ2	FRMD4A	rs2607943	rs4750480	NINJ2	RC74
1166	NINJ2	FRMD4A	rs2607943	rs1228333	NINJ2	RDH10
1167	NINJ2	FRMD4A	rs2607943	rs867970	NINJ2	REEP3
1168	NINJ2	FRMPD2	rs2607943	rs17697300	NINJ2	RELN
1169	NINJ2	FRMPD4	rs2607943	rs1317150	NINJ2	REN
1170	NINJ2	FRMPD4	rs2607943	rs1317151	NINJ2	RERG
1171	NINJ2	FRMPD4	rs2607943	rs1370865	NINJ2	REV3L
1172	NINJ2	FRMPD4	rs2607943	rs5934025	NINJ2	RFC1
1173	NINJ2	FRY	rs2607943	rs416443	NINJ2	RFX3
1174	NINJ2	FRY	rs2607943	rs465023	NINJ2	RGL1
1175	NINJ2	FSTL4	rs2607943	rs10491291	NINJ2	RGS17
1176	NINJ2	FSTL5	rs2607943	rs7699959	NINJ2	RGS7
1177	NINJ2	FSTL5	rs2607943	rs10031537	NINJ2	RGSL1
1178	NINJ2	FTCD	rs2607943	rs9978174	NINJ2	RHBDD1
1179	NINJ2	GABBR1	rs2607943	rs740882	NINJ2	RHOBTB3
1180	NINJ2	GABBR1	rs2607943	rs29227	NINJ2	RHOF
1181	NINJ2	GABBR1	rs2607943	rs29226	NINJ2	RIF1
1182	NINJ2	GABBR1	rs2607943	rs29225	NINJ2	RIMS3
1183	NINJ2	GABBR1	rs2607943	rs29224	NINJ2	RNASE9
1184	NINJ2	GABBR1	rs2607943	rs16867690	NINJ2	RND3
1185	NINJ2	GABBR1	rs2607943	rs17842396	NINJ2	RNF123
1186	NINJ2	GABBR2	rs2607943	rs1435253	NINJ2	RNF130
1187	NINJ2	GABBR2	rs2607943	rs3780439	NINJ2	RNF138
1188	NINJ2	GABRB1	rs2607943	rs1946966	NINJ2	RNF150
1189	NINJ2	GABRB1	rs2607943	rs6447535	NINJ2	RNF152
1190	NINJ2	GABRB1	rs2607943	rs994447	NINJ2	RNF182
1191	NINJ2	GABRB1	rs2607943	rs989808	NINJ2	RNF38
1192	NINJ2	GABRB1	rs2607943	rs6447537	NINJ2	RNF44
1193	NINJ2	GABRB1	rs2607943	rs1442094	NINJ2	RNF8
1194	NINJ2	GABRB1	rs2607943	rs10938477	NINJ2	ROBO1
1195	NINJ2	GABRB1	rs2607943	rs1596139	NINJ2	ROCK2
1196	NINJ2	GABRB1	rs2607943	rs2044084	NINJ2	ROR2
1197	NINJ2	GABRB1	rs2607943	rs6839184	NINJ2	RORA
1198	NINJ2	GABRB1	rs2607943	rs10025913	NINJ2	RPH3AL
1199	NINJ2	GABRQ	rs2607943	rs5924753	NINJ2	RPL32
1200	NINJ2	GAD1	rs2607943	rs2241164	NINJ2	RPL34
1201	NINJ2	GAD1	rs2607943	rs7561581	NINJ2	RPS6
1202	NINJ2	GALNT10	rs2607943	rs2034578	NINJ2	RPS6KA2
1203	NINJ2	GALNT17	rs2607943	rs2610204	NINJ2	RSPO1
1204	NINJ2	GALNT17	rs2607943	rs2610201	NINJ2	RSPO2
1205	NINJ2	GALNT17	rs2607943	rs6825049	NINJ2	RSU1
1206	NINJ2	GALNT17	rs2607943	rs2610214	NINJ2	RTN1
1207	NINJ2	GALNTL4	rs2607943	rs10765861	NINJ2	RTN4RL1
1208	NINJ2	GARNL1	rs2607943	rs4982303	NINJ2	RTP1
1209	NINJ2	GARNL4	rs2607943	rs1476462	NINJ2	RUNX1
1210	NINJ2	GARNL4	rs2607943	rs8080237	NINJ2	RUSC2
1211	NINJ2	GARNL4	rs2607943	rs9895147	NINJ2	RUTBC1
1212	NINJ2	GAS2L3	rs2607943	rs35716	NINJ2	RWDD4A
1213	NINJ2	GAS2L3	rs2607943	rs35711	NINJ2	RYR2
1214	NINJ2	GAS7	rs2607943	rs8070910	NINJ2	RYR3
1215	NINJ2	GAS7	rs2607943	rs7211216	NINJ2	S100A9
1216	NINJ2	GBP3	rs2607943	rs1409150	NINJ2	SACM1L
1217	NINJ2	GBP7	rs2607943	rs4233337	NINJ2	SAMD4A
1218	NINJ2	GDF10	rs2607943	rs1902713	NINJ2	SAPS3
1219	NINJ2	GDF3	rs2607943	rs7975207	NINJ2	SARDH
1220	NINJ2	GEMIN5	rs2607943	rs1035368	NINJ2	SASH1
1221	NINJ2	GFPT2	rs2607943	rs2112594	NINJ2	SBEM
1222	NINJ2	GFRA1	rs2607943	rs2694790	NINJ2	SCAND1
1223	NINJ2	GFRA1	rs2607943	rs2694801	NINJ2	SCD5
1224	NINJ2	GFRA1	rs2607943	rs4751955	NINJ2	SCG3
1225	NINJ2	GFRA1	rs2607943	rs2270181	NINJ2	SCGB1D4
1226	NINJ2	GFRA1	rs2607943	rs3781537	NINJ2	SCGB3A2
1227	NINJ2	GFRA1	rs2607943	rs3781538	NINJ2	SCGN
1228	NINJ2	GFRA1	rs2607943	rs10749196	NINJ2	SCIN
1229	NINJ2	GFRA1	rs2607943	rs2420244	NINJ2	SCN3B
1230	NINJ2	GFRA1	rs2607943	rs2420248	NINJ2	SCN4B
1231	NINJ2	GFRA1	rs2607943	rs2577374	NINJ2	SCOC
1232	NINJ2	GJA5	rs2607943	rs6670327	NINJ2	SCRIB
1233	NINJ2	GLCCI1	rs2607943	rs2058278	NINJ2	SCUBE2
1234	NINJ2	GLCE	rs2607943	rs12439146	NINJ2	SDK1
1235	NINJ2	GLIS1	rs2607943	rs3013777	NINJ2	SEC24D
1236	NINJ2	GLIS1	rs2607943	rs1173589	NINJ2	SELL
1237	NINJ2	GLRX5	rs2607943	rs179131	NINJ2	SEMA3A
1238	NINJ2	GLRX5	rs2607943	rs179130	NINJ2	SEMA5B
1239	NINJ2	GML	rs2607943	rs2003045	NINJ2	SERBP1
1240	NINJ2	GMPPB	rs2607943	rs3749237	NINJ2	SERPINB13
1241	NINJ2	GNA14	rs2607943	rs10869927	NINJ2	SERPINB3
1242	NINJ2	GNG12	rs2607943	rs1276297	NINJ2	SERPINB4
1243	NINJ2	GNG12	rs2607943	rs1276313	NINJ2	SERPINB5
1244	NINJ2	GNPTAB	rs2607943	rs11111026	NINJ2	SERPINC1
1245	NINJ2	GOLPH3	rs2607943	rs157489	NINJ2	SERPIND1
1246	NINJ2	GPATC2	rs2607943	rs12128013	NINJ2	SERPINF1
1247	NINJ2	GPATC2	rs2607943	rs7520483	NINJ2	SETBP1
1248	NINJ2	GPATC2	rs2607943	rs3790725	NINJ2	SETD7
1249	NINJ2	GPATC2	rs2607943	rs10157468	NINJ2	SEZ6L
1250	NINJ2	GPC5	rs2607943	rs6492591	NINJ2	SGCD
1251	NINJ2	GPC5	rs2607943	rs7324463	NINJ2	SH2D1B
1252	NINJ2	GPC5	rs2607943	rs7329553	NINJ2	SH2D4B
1253	NINJ2	GPC5	rs2607943	rs1116887	NINJ2	SH3BGRL2
1254	NINJ2	GPC5	rs2607943	rs17267292	NINJ2	SH3GL2
1255	NINJ2	GPC5	rs2607943	rs17188557	NINJ2	SH3GL3
1256	NINJ2	GPC6	rs2607943	rs9524380	NINJ2	SHANK2
1257	NINJ2	GPC6	rs2607943	rs9524382	NINJ2	SHB
1258	NINJ2	GPM6A	rs2607943	rs2333242	NINJ2	SHRM
1259	NINJ2	GPR133	rs2607943	rs7958151	NINJ2	SI
1260	NINJ2	GPR144	rs2607943	rs10733669	NINJ2	SKIV2L2
1261	NINJ2	GPR144	rs2607943	rs7041730	NINJ2	SLC10A4
1262	NINJ2	GPR153	rs2607943	rs2057006	NINJ2	SLC12A8
1263	NINJ2	GPR158	rs2607943	rs11014579	NINJ2	SLC15A4
1264	NINJ2	GPR158	rs2607943	rs10828810	NINJ2	SLC17A1
1265	NINJ2	GPR158	rs2607943	rs12776431	NINJ2	SLC19A2
1266	NINJ2	GPR17	rs2607943	rs2244042	NINJ2	SLC22A14
1267	NINJ2	GPR177	rs2607943	rs6677666	NINJ2	SLC22A15
1268	NINJ2	GPR177	rs2607943	rs17130567	NINJ2	SLC22A16
1269	NINJ2	GPR39	rs2607943	rs9287421	NINJ2	SLC23A2
1270	NINJ2	GPR39	rs2607943	rs17324208	NINJ2	SLC24A2
1271	NINJ2	GPR65	rs2607943	rs6574977	NINJ2	SLC24A3
1272	NINJ2	GREM2	rs2607943	rs1320589	NINJ2	SLC25A21
1273	NINJ2	GREM2	rs2607943	rs10737846	NINJ2	SLC25A28
1274	NINJ2	GRHL2	rs2607943	rs3735715	NINJ2	SLC26A8
1275	NINJ2	GRHL3	rs2607943	rs1099285	NINJ2	SLC27A6
1276	NINJ2	GRHL3	rs2607943	rs12401714	NINJ2	SLC28A2
1277	NINJ2	GRIA3	rs2607943	rs5911538	NINJ2	SLC28A3
1278	NINJ2	GRID1	rs2607943	rs3011704	NINJ2	SLC2A10
1279	NINJ2	GRID1	rs2607943	rs2140661	NINJ2	SLC35D3
1280	NINJ2	GRID1	rs2607943	rs2949386	NINJ2	SLC35F2
1281	NINJ2	GRID1	rs2607943	rs12773130	NINJ2	SLC35F3
1282	NINJ2	GRID1	rs2607943	rs12779841	NINJ2	SLC39A11
1283	NINJ2	GRIK1	rs2607943	rs398989	NINJ2	SLC39A8
1284	NINJ2	GRIK1	rs2607943	rs458470	NINJ2	SLC5A11
1285	NINJ2	GRIK1	rs2607943	rs408151	NINJ2	SLC6A1
1286	NINJ2	GRIK3	rs2607943	rs4652931	NINJ2	SLC6A7
1287	NINJ2	GRIK4	rs2607943	rs7128690	NINJ2	SLC7A13
1288	NINJ2	GRIK4	rs2607943	rs10790395	NINJ2	SLC7A8
1289	NINJ2	GRIK4	rs2607943	rs4582985	NINJ2	SLC7A9
1290	NINJ2	GRIK4	rs2607943	rs7116106	NINJ2	SLC8A1
1291	NINJ2	GRIK4	rs2607943	rs10790400	NINJ2	SLC9A2
1292	NINJ2	GRIK4	rs2607943	rs10790402	NINJ2	SLC9A4
1293	NINJ2	GRIK4	rs2607943	rs7925270	NINJ2	SLC9A9
1294	NINJ2	GRIK4	rs2607943	rs10892640	NINJ2	SLCO1C1
1295	NINJ2	GRIK4	rs2607943	rs10892643	NINJ2	SLCO2A1
1296	NINJ2	GRIK4	rs2607943	rs2852212	NINJ2	SLCO3A1
1297	NINJ2	GRIN2A	rs2607943	rs12596342	NINJ2	SLCO4C1
1298	NINJ2	GRIN2A	rs2607943	rs1900718	NINJ2	SLIT3
1299	NINJ2	GRIN2A	rs2607943	rs11644367	NINJ2	SLMAP
1300	NINJ2	GRK5	rs2607943	rs4752269	NINJ2	SMAD9
1301	NINJ2	GRLF1	rs2607943	rs311368	NINJ2	SMAP1L
1302	NINJ2	GRLF1	rs2607943	rs7253105	NINJ2	SMOC1
1303	NINJ2	GRM1	rs2607943	rs7743911	NINJ2	SMOC2
1304	NINJ2	GRM1	rs2607943	rs3804295	NINJ2	SMPD2
1305	NINJ2	GRM1	rs2607943	rs2268666	NINJ2	SMPDL3A
1306	NINJ2	GRM4	rs2607943	rs2029461	NINJ2	SMR3A
1307	NINJ2	GRM7	rs2607943	rs9311976	NINJ2	SMYD3
1308	NINJ2	GRM7	rs2607943	rs13072518	NINJ2	SNAP29
1309	NINJ2	GRM7	rs2607943	rs9826341	NINJ2	SNTB1
1310	NINJ2	GRM7	rs2607943	rs1909397	NINJ2	SNX25
1311	NINJ2	GRM7	rs2607943	rs9872427	NINJ2	SOCS2
1312	NINJ2	GRM7	rs2607943	rs6443090	NINJ2	SORBS1
1313	NINJ2	GRM7	rs2607943	rs3749448	NINJ2	SORBS2
1314	NINJ2	GRM7	rs2607943	rs7650218	NINJ2	SORCS2
1315	NINJ2	GRM7	rs2607943	rs7621420	NINJ2	SORCS3
1316	NINJ2	GRM7	rs2607943	rs9814881	NINJ2	SOX13
1317	NINJ2	GRM7	rs2607943	rs12497688	NINJ2	SOX30
1318	NINJ2	GRM7	rs2607943	rs9311980	NINJ2	SOX5
1319	NINJ2	GRM7	rs2607943	rs17662322	NINJ2	SOX6
1320	NINJ2	GSN	rs2607943	rs913767	NINJ2	SP100
1321	NINJ2	GTF2B	rs2607943	rs6677967	NINJ2	SPAG16
1322	NINJ2	GTF2B	rs2607943	rs10922504	NINJ2	SPARC
1323	NINJ2	GUCA1A	rs2607943	rs2236047	NINJ2	SPARCL1
1324	NINJ2	GUCY1A2	rs2607943	rs1386748	NINJ2	SPATA17
1325	NINJ2	GUCY1A2	rs2607943	rs2445105	NINJ2	SPECC1
1326	NINJ2	GZMA	rs2607943	rs1876681	NINJ2	SPG7
1327	NINJ2	GZMA	rs2607943	rs3136556	NINJ2	SPOCK1
1328	NINJ2	GZMA	rs2607943	rs3091252	NINJ2	SPOCK3
1329	NINJ2	GZMA	rs2607943	rs3091251	NINJ2	SPRED1
1330	NINJ2	H6PD	rs2607943	rs6688233	NINJ2	SPRY2
1331	NINJ2	HAK	rs2607943	rs8085067	NINJ2	SPTLC2
1332	NINJ2	HAL	rs2607943	rs10859995	NINJ2	SREBF2
1333	NINJ2	HAO1	rs2607943	rs2142697	NINJ2	SRGAP1
1334	NINJ2	HBS1L	rs2607943	rs1014021	NINJ2	SRGAP3
1335	NINJ2	HBS1L	rs2607943	rs6923765	NINJ2	SRPK1
1336	NINJ2	HBS1L	rs2607943	rs7750300	NINJ2	SSBP3
1337	NINJ2	HBS1L	rs2607943	rs1590975	NINJ2	SSTR4
1338	NINJ2	HBS1L	rs2607943	rs9321481	NINJ2	SSX2IP
1339	NINJ2	HBS1L	rs2607943	rs11754265	NINJ2	ST18
1340	NINJ2	HBS1L	rs2607943	rs2150681	NINJ2	ST6GALNAC3
1341	NINJ2	HBXIP	rs2607943	rs17627329	NINJ2	ST6GALNAC5
1342	NINJ2	HCLS1	rs2607943	rs7375038	NINJ2	ST8SIA5
1343	NINJ2	HCLS1	rs2607943	rs9809114	NINJ2	STAB2
1344	NINJ2	HDAC11	rs2607943	rs7634112	NINJ2	STAM
1345	NINJ2	HDAC4	rs2607943	rs3791370	NINJ2	STK10
1346	NINJ2	HDAC7A	rs2607943	rs17122326	NINJ2	STK32B
1347	NINJ2	HDGF2	rs2607943	rs892158	NINJ2	STK38L
1348	NINJ2	HELB	rs2607943	rs1168309	NINJ2	STOML2
1349	NINJ2	HEXB	rs2607943	rs4460123	NINJ2	STOX1
1350	NINJ2	HEXB	rs2607943	rs10805890	NINJ2	STRBP
1351	NINJ2	HGD	rs2607943	rs1105765	NINJ2	STS-1
1352	NINJ2	HHAT	rs2607943	rs6540589	NINJ2	STX8
1353	NINJ2	HHAT	rs2607943	rs6677509	NINJ2	STXBP5
1354	NINJ2	HHAT	rs2607943	rs17188367	NINJ2	STXBP6
1355	NINJ2	HHAT	rs2607943	rs12567982	NINJ2	STYXL1
1356	NINJ2	HHCM	rs2607943	rs4246828	NINJ2	SUCLG2
1357	NINJ2	HHLA2	rs2607943	rs7625014	NINJ2	SUCNR1
1358	NINJ2	HHLA2	rs2607943	rs7625171	NINJ2	SULT4A1
1359	NINJ2	HHLA2	rs2607943	rs7613885	NINJ2	SV2A
1360	NINJ2	HHLA2	rs2607943	rs1463429	NINJ2	SV2C
1361	NINJ2	HIP1	rs2607943	rs2525467	NINJ2	SVIL
1362	NINJ2	HIP1	rs2607943	rs2240133	NINJ2	SYN2
1363	NINJ2	HIST1H2BJ	rs2607943	rs7745603	NINJ2	SYN3
1364	NINJ2	HK2	rs2607943	rs619850	NINJ2	SYNE1
1365	NINJ2	HLA-DOA	rs2607943	rs1044429	NINJ2	SYNE2
1366	NINJ2	HLCS	rs2607943	rs8127236	NINJ2	SYNJ2
1367	NINJ2	HMGN3	rs2607943	rs6912569	NINJ2	SYT16
1368	NINJ2	HMGN3	rs2607943	rs9352704	NINJ2	SYT2
1369	NINJ2	HNF4G	rs2607943	rs2941475	NINJ2	SYTL3
1370	NINJ2	HNF4G	rs2607943	rs2941479	NINJ2	TAAR8
1371	NINJ2	HNF4G	rs2607943	rs1399564	NINJ2	TAB3
1372	NINJ2	HNT	rs2607943	rs7932473	NINJ2	TACC2
1373	NINJ2	HNT	rs2607943	rs9630204	NINJ2	TACR1
1374	NINJ2	HOM-TES-103	rs2607943	rs2270177	NINJ2	TAF4
1375	NINJ2	HOM-TES-103	rs2607943	rs7300366	NINJ2	TAGLN2
1376	NINJ2	HOMER2	rs2607943	rs1256447	NINJ2	TAIP-2
1377	NINJ2	HOOK1	rs2607943	rs12116569	NINJ2	TBC1D16
1378	NINJ2	HOP	rs2607943	rs6855851	NINJ2	TBC1D22A
1379	NINJ2	HOP	rs2607943	rs4524451	NINJ2	TBPL2
1380	NINJ2	HOP	rs2607943	rs7663088	NINJ2	TBX1
1381	NINJ2	HPCAL1	rs2607943	rs7571627	NINJ2	TBX4
1382	NINJ2	HPCAL1	rs2607943	rs6432089	NINJ2	TCBA1
1383	NINJ2	HPS3	rs2607943	rs2689229	NINJ2	TCERG1L
1384	NINJ2	HPSE2	rs2607943	rs4917833	NINJ2	TCF1
1385	NINJ2	HRNR	rs2607943	rs4845743	NINJ2	TCF12
1386	NINJ2	HRSP12	rs2607943	rs2927370	NINJ2	TCF7
1387	NINJ2	HS6ST3	rs2607943	rs1927793	NINJ2	TCTEX1D1
1388	NINJ2	HS6ST3	rs2607943	rs1927792	NINJ2	TEAD1
1389	NINJ2	HS6ST3	rs2607943	rs1925121	NINJ2	TECTA
1390	NINJ2	HS6ST3	rs2607943	rs912690	NINJ2	TECTB
1391	NINJ2	HS6ST3	rs2607943	rs912697	NINJ2	TEK
1392	NINJ2	HS6ST3	rs2607943	rs506757	NINJ2	TEKT1
1393	NINJ2	HS6ST3	rs2607943	rs6491307	NINJ2	TEX9
1394	NINJ2	HSA9761	rs2607943	rs152189	NINJ2	TFAM
1395	NINJ2	HSA9761	rs2607943	rs15807	NINJ2	TFB2M
1396	NINJ2	HSDL1	rs2607943	rs4782895	NINJ2	TH1L
1397	NINJ2	HTR1B	rs2607943	rs2000292	NINJ2	THBS4
1398	NINJ2	HTR1B	rs2607943	rs4140535	NINJ2	THRB
1399	NINJ2	HTR3B	rs2607943	rs7945619	NINJ2	TIAM1
1400	NINJ2	HTR3D	rs2607943	rs6792482	NINJ2	TICAM1
1401	NINJ2	HTR3D	rs2607943	rs6779545	NINJ2	TIGD2
1402	NINJ2	HTRA1	rs2607943	rs11200649	NINJ2	TIMM17A
1403	NINJ2	HUNK	rs2607943	rs2833581	NINJ2	TINAGL1
1404	NINJ2	IER3IP1	rs2607943	rs2576052	NINJ2	TLE1
1405	NINJ2	IER5L	rs2607943	rs10819474	NINJ2	TLL2
1406	NINJ2	IFI30	rs2607943	rs2241090	NINJ2	TLN2
1407	NINJ2	IGF1R	rs2607943	rs8027457	NINJ2	TLR2
1408	NINJ2	IGFBP3	rs2607943	rs2453839	NINJ2	TM4SF11
1409	NINJ2	IGSF21	rs2607943	rs223185	NINJ2	TM7SF3
1410	NINJ2	IGSF21	rs2607943	rs371505	NINJ2	TMCO3
1411	NINJ2	IGSF21	rs2607943	rs402642	NINJ2	TMEM117
1412	NINJ2	IGSF21	rs2607943	rs419971	NINJ2	TMEM128
1413	NINJ2	IGSF21	rs2607943	rs516656	NINJ2	TMEM130
1414	NINJ2	IGSF4	rs2607943	rs4445669	NINJ2	TMEM132D
1415	NINJ2	IGSF4	rs2607943	rs7125361	NINJ2	TMEM135
1416	NINJ2	IL12RB2	rs2607943	rs1995147	NINJ2	TMEM14A
1417	NINJ2	IL12RB2	rs2607943	rs7548737	NINJ2	TMEM16A
1418	NINJ2	IL12RB2	rs2607943	rs12134497	NINJ2	TMEM16B
1419	NINJ2	IL12RB2	rs2607943	rs2029859	NINJ2	TMEM16C
1420	NINJ2	IL12RB2	rs2607943	rs2172962	NINJ2	TMEM40
1421	NINJ2	IL16	rs2607943	rs7171540	NINJ2	TMEM41A
1422	NINJ2	IL18R1	rs2607943	rs4851005	NINJ2	TMEM46
1423	NINJ2	IL1F9	rs2607943	rs11676013	NINJ2	TMEM56
1424	NINJ2	IL1F9	rs2607943	rs12616801	NINJ2	TMEM71
1425	NINJ2	IL1F9	rs2607943	rs11690399	NINJ2	TMEPAI
1426	NINJ2	IL1R2	rs2607943	rs11691240	NINJ2	TMLHE
1427	NINJ2	IL1R2	rs2607943	rs4851526	NINJ2	TMOD1
1428	NINJ2	IL1RAP	rs2607943	rs3773950	NINJ2	TMPIT
1429	NINJ2	IL1RAP	rs2607943	rs10937443	NINJ2	TMPRSS6
1430	NINJ2	IL1RAPL1	rs2607943	rs1634347	NINJ2	TMTC2
1431	NINJ2	IL1RAPL1	rs2607943	rs5985809	NINJ2	TNFRSF11B
1432	NINJ2	IL1RAPL1	rs2607943	rs5927784	NINJ2	TNFRSF19
1433	NINJ2	IL21	rs2607943	rs13143866	NINJ2	TNKS
1434	NINJ2	IL23R	rs2607943	rs11209018	NINJ2	TNN
1435	NINJ2	IL4R	rs2607943	rs6498012	NINJ2	TNNI3K
1436	NINJ2	IL4R	rs2607943	rs4787426	NINJ2	TNPO3
1437	NINJ2	IL7R	rs2607943	rs1494560	NINJ2	TNRC15
1438	NINJ2	IL7R	rs2607943	rs10044838	NINJ2	TOP2B
1439	NINJ2	ILDR1	rs2607943	rs9289185	NINJ2	TPT1
1440	NINJ2	ILDR1	rs2607943	rs11929235	NINJ2	TRAF3
1441	NINJ2	IMPG1	rs2607943	rs6933014	NINJ2	TRDN
1442	NINJ2	IMPG1	rs2607943	rs6910325	NINJ2	TRHR
1443	NINJ2	IMPG1	rs2607943	rs1886985	NINJ2	TRIM2
1444	NINJ2	IMPG1	rs2607943	rs9350612	NINJ2	TRIM21
1445	NINJ2	IMPG1	rs2607943	rs724941	NINJ2	TRIM4
1446	NINJ2	IMPG1	rs2607943	rs2314090	NINJ2	TRIM9
1447	NINJ2	IMPG1	rs2607943	rs720155	NINJ2	TRIO
1448	NINJ2	INSIG2	rs2607943	rs11675138	NINJ2	TRPC4AP
1449	NINJ2	INSR	rs2607943	rs3745545	NINJ2	TRPM3
1450	NINJ2	IQGAP2	rs2607943	rs4704327	NINJ2	TRPS1
1451	NINJ2	IQGAP2	rs2607943	rs3736395	NINJ2	TRPV3
1452	NINJ2	IRAK4	rs2607943	rs4251513	NINJ2	TSCOT
1453	NINJ2	IRF2	rs2607943	rs13146124	NINJ2	TSHR
1454	NINJ2	IRF8	rs2607943	rs147968	NINJ2	TSNARE1
1455	NINJ2	IRF8	rs2607943	rs8051462	NINJ2	TSPAN5
1456	NINJ2	IRXL1	rs2607943	rs2815560	NINJ2	TSPAN6
1457	NINJ2	IRXL1	rs2607943	rs2637303	NINJ2	TSPAN9
1458	NINJ2	IRXL1	rs2607943	rs2492912	NINJ2	TSPYL6
1459	NINJ2	IRXL1	rs2607943	rs2815573	NINJ2	TTBK1
1460	NINJ2	IRXL1	rs2607943	rs2492914	NINJ2	TTC3
1461	NINJ2	IRXL1	rs2607943	rs4417171	NINJ2	TTC7A
1462	NINJ2	ITGA1	rs2607943	rs6878249	NINJ2	TUB
1463	NINJ2	ITGA11	rs2607943	rs11072020	NINJ2	TUBA8
1464	NINJ2	ITGA3	rs2607943	rs4793636	NINJ2	TUBB1
1465	NINJ2	ITGA9	rs2607943	rs2555233	NINJ2	TUSC3
1466	NINJ2	ITGA9	rs2607943	rs4679005	NINJ2	TXK
1467	NINJ2	ITGB6	rs2607943	rs11901072	NINJ2	UBE2D1
1468	NINJ2	ITIH5	rs2607943	rs6602256	NINJ2	UBE3B
1469	NINJ2	ITIH5	rs2607943	rs12769926	NINJ2	UBE3C
1470	NINJ2	ITPR1	rs2607943	rs9816891	NINJ2	UBL3
1471	NINJ2	ITPR1	rs2607943	rs3792490	NINJ2	UBR2
1472	NINJ2	ITPR1	rs2607943	rs34917285	NINJ2	UBXD3
1473	NINJ2	ITPR1	rs2607943	rs6786687	NINJ2	UGCGL1
1474	NINJ2	ITPR1	rs2607943	rs7651990	NINJ2	UGCGL2
1475	NINJ2	ITPR1	rs2607943	rs3792498	NINJ2	UGT2A1
1476	NINJ2	ITPR2	rs2607943	rs10506009	NINJ2	UHRF2
1477	NINJ2	JAKMIP2	rs2607943	rs4147463	NINJ2	UMPS
1478	NINJ2	JARID1B	rs2607943	rs4950741	NINJ2	UNC45B
1479	NINJ2	JARID2	rs2607943	rs957387	NINJ2	UNC5C
1480	NINJ2	JAZF1	rs2607943	rs10225163	NINJ2	UNG2
1481	NINJ2	JAZF1	rs2607943	rs17156100	NINJ2	UNQ1940
1482	NINJ2	JAZF1	rs2607943	rs17156102	NINJ2	USH1C
1483	NINJ2	JAZF1	rs2607943	rs2158623	NINJ2	USH2A
1484	NINJ2	JPH2	rs2607943	rs6065700	NINJ2	VAMP3
1485	NINJ2	JPH2	rs2607943	rs6073327	NINJ2	VAV3
1486	NINJ2	JPH2	rs2607943	rs4812790	NINJ2	VAX2
1487	NINJ2	JPH2	rs2607943	rs4812791	NINJ2	VGLL2
1488	NINJ2	JPH2	rs2607943	rs738498	NINJ2	VGLL4
1489	NINJ2	JUN	rs2607943	rs11207306	NINJ2	VIT
1490	NINJ2	KATNAL1	rs2607943	rs2077011	NINJ2	VTCN1
1491	NINJ2	KATNAL2	rs2607943	rs11660085	NINJ2	VTI1A
1492	NINJ2	KATNAL2	rs2607943	rs10853547	NINJ2	VWF
1493	NINJ2	KATNAL2	rs2607943	rs2571034	NINJ2	WARS2
1494	NINJ2	KATNAL2	rs2607943	rs2576040	NINJ2	WBSCR17
1495	NINJ2	KATNAL2	rs2607943	rs2571021	NINJ2	WDR25
1496	NINJ2	KATNAL2	rs2607943	rs2576036	NINJ2	WDR49
1497	NINJ2	KATNAL2	rs2607943	rs4986228	NINJ2	WDR59
1498	NINJ2	KATNAL2	rs2607943	rs16954921	NINJ2	WDR64
1499	NINJ2	KAZALD1	rs2607943	rs7099531	NINJ2	WDR72
1500	NINJ2	KCNA10	rs2607943	rs7554231	NINJ2	WISP1
1501	NINJ2	KCNAB2	rs2607943	rs3789541	NINJ2	WISP2
1502	NINJ2	KCNB1	rs2607943	rs237459	NINJ2	WIT1
1503	NINJ2	KCNB1	rs2607943	rs6019825	NINJ2	WNT9B
1504	NINJ2	KCNB1	rs2607943	rs237475	NINJ2	WWOX
1505	NINJ2	KCNE3	rs2607943	rs684877	NINJ2	XKR4
1506	NINJ2	KCNF1	rs2607943	rs4669647	NINJ2	XLF
1507	NINJ2	KCNG1	rs2607943	rs6020922	NINJ2	XPNPEP1
1508	NINJ2	KCNH1	rs2607943	rs6540626	NINJ2	XPO1
1509	NINJ2	KCNH1	rs2607943	rs6540630	NINJ2	XYLB
1510	NINJ2	KCNH1	rs2607943	rs2884335	NINJ2	XYLT1
1511	NINJ2	KCNH1	rs2607943	rs6540631	NINJ2	YES1
1512	NINJ2	KCNH1	rs2607943	rs17188846	NINJ2	ZAR1
1513	NINJ2	KCNH5	rs2607943	rs10483756	NINJ2	ZBTB16
1514	NINJ2	KCNH8	rs2607943	rs1348232	NINJ2	ZBTB20
1515	NINJ2	KCNH8	rs2607943	rs1348229	NINJ2	ZBTB7C
1516	NINJ2	KCNIP1	rs2607943	rs4428429	NINJ2	ZCSL3
1517	NINJ2	KCNIP4	rs2607943	rs6850182	NINJ2	ZDHHC17
1518	NINJ2	KCNIP4	rs2607943	rs358575	NINJ2	ZDHHC6
1519	NINJ2	KCNIP4	rs2607943	rs13145193	NINJ2	ZFHX1B
1520	NINJ2	KCNJ13	rs2607943	rs1973675	NINJ2	ZFHX2
1521	NINJ2	KCNJ6	rs2607943	rs9983361	NINJ2	ZFP64
1522	NINJ2	KCNK1	rs2607943	rs1693218	NINJ2	ZFX
1523	NINJ2	KCNK12	rs2607943	rs11682393	NINJ2	ZHX2
1524	NINJ2	KCNK13	rs2607943	rs4900026	NINJ2	ZMAT4
1525	NINJ2	KCNMA1	rs2607943	rs10762739	NINJ2	ZNF229
1526	NINJ2	KCNMA1	rs2607943	rs10762744	NINJ2	ZNF30
1527	NINJ2	KCNMA1	rs2607943	rs2673425	NINJ2	ZNF313
1528	NINJ2	KCNMA1	rs2607943	rs2673465	NINJ2	ZNF365
1529	NINJ2	KCNMA1	rs2607943	rs2720010	NINJ2	ZNF406
1530	NINJ2	KCNMA1	rs2607943	rs2619629	NINJ2	ZNF423
1531	NINJ2	KCNMB1	rs2607943	rs186385	NINJ2	ZNF454
1532	NINJ2	KCNMB2	rs2607943	rs7626901	NINJ2	ZNF551
1533	NINJ2	KCNMB2	rs2607943	rs4398411	NINJ2	ZNF570
1534	NINJ2	KCNN2	rs2607943	rs1072922	NINJ2	ZNF599
1535	NINJ2	KCNN2	rs2607943	rs3857431	NINJ2	ZNF618
1536	NINJ2	KCNN2	rs2607943	rs13163662	NINJ2	ZNF622
1537	NINJ2	KCNQ3	rs2607943	rs2469522	NINJ2	ZNF694
1538	NINJ2	KCNQ3	rs2607943	rs713148	NINJ2	ZNF721
1539	NINJ2	KCNQ3	rs2607943	rs1437812	NINJ2	ZNF74
1540	NINJ2	KCNQ3	rs2607943	rs2163607	NINJ2	ZNF8
1541	NINJ2	KCNQ3	rs2607943	rs2721908	NINJ2	ZSCAN4
1542	NINJ2	KCNQ3	rs2607943	rs2673586	NINJ2	ZSWIM1
1543	NINJ2	KCNQ4	rs2607943	rs823671	NINJ2	ZSWIM3
1544	NINJ2	KCTD1	rs2607943	rs17607358	NINJ2	raptor
1545	NINJ2	KCTD10	rs2607943	rs4766601
1546	NINJ2	KCTD10	rs2607943	rs918107
1547	NINJ2	KCTD10	rs2607943	rs11066737
1548	NINJ2	KDELC2	rs2607943	rs11212676
1549	NINJ2	KDELC2	rs2607943	rs893279
1550	NINJ2	KDR	rs2607943	rs4536994
1551	NINJ2	KIAA0256	rs2607943	rs11638981
1552	NINJ2	KIAA0350	rs2607943	rs17803698
1553	NINJ2	KIAA0350	rs2607943	rs8055893
1554	NINJ2	KIAA0350	rs2607943	rs6498146
1555	NINJ2	KIAA0350	rs2607943	rs7196077
1556	NINJ2	KIAA0350	rs2607943	rs16957957
1557	NINJ2	KIAA0350	rs2607943	rs9302458
1558	NINJ2	KIAA0350	rs2607943	rs11863415
1559	NINJ2	KIAA0367	rs2607943	rs666721
1560	NINJ2	KIAA0494	rs2607943	rs1890473
1561	NINJ2	KIAA0494	rs2607943	rs1440487
1562	NINJ2	KIAA0494	rs2607943	rs10749863
1563	NINJ2	KIAA0564	rs2607943	rs9532945
1564	NINJ2	KIAA0564	rs2607943	rs11617534
1565	NINJ2	KIAA0564	rs2607943	rs7333927
1566	NINJ2	KIAA0672	rs2607943	rs2270050
1567	NINJ2	KIAA0672	rs2607943	rs11078097
1568	NINJ2	KIAA0703	rs2607943	rs10514604
1569	NINJ2	KIAA0703	rs2607943	rs3943846
1570	NINJ2	KIAA0738	rs2607943	rs17164396
1571	NINJ2	KIAA0738	rs2607943	rs11768025
1572	NINJ2	KIAA0746	rs2607943	rs7697266
1573	NINJ2	KIAA0746	rs2607943	rs11734166
1574	NINJ2	KIAA0746	rs2607943	rs6831024
1575	NINJ2	KIAA0774	rs2607943	rs1927830
1576	NINJ2	KIAA0774	rs2607943	rs989846
1577	NINJ2	KIAA0774	rs2607943	rs4769687
1578	NINJ2	KIAA0774	rs2607943	rs1335655
1579	NINJ2	KIAA0774	rs2607943	rs4769728
1580	NINJ2	KIAA0774	rs2607943	rs9508404
1581	NINJ2	KIAA0774	rs2607943	rs4258468
1582	NINJ2	KIAA0774	rs2607943	rs7322082
1583	NINJ2	KIAA0774	rs2607943	rs7997274
1584	NINJ2	KIAA0789	rs2607943	rs1863508
1585	NINJ2	KIAA0789	rs2607943	rs7310199
1586	NINJ2	KIAA0789	rs2607943	rs10778613
1587	NINJ2	KIAA0789	rs2607943	rs10746119
1588	NINJ2	KIAA0802	rs2607943	rs1784530
1589	NINJ2	KIAA0802	rs2607943	rs12605757
1590	NINJ2	KIAA0802	rs2607943	rs12606001
1591	NINJ2	KIAA0802	rs2607943	rs4797330
1592	NINJ2	KIAA0802	rs2607943	rs4797331
1593	NINJ2	KIAA1199	rs2607943	rs11633017
1594	NINJ2	KIAA1244	rs2607943	rs203136
1595	NINJ2	KIAA1274	rs2607943	rs7099027
1596	NINJ2	KIAA1333	rs2607943	rs229261
1597	NINJ2	KIAA1409	rs2607943	rs2148562
1598	NINJ2	KIAA1432	rs2607943	rs10975253
1599	NINJ2	KIAA1432	rs2607943	rs10975255
1600	NINJ2	KIAA1432	rs2607943	rs7850664
1601	NINJ2	KIAA1432	rs2607943	rs4348560
1602	NINJ2	KIAA1576	rs2607943	rs17717415
1603	NINJ2	KIAA1576	rs2607943	rs387138
1604	NINJ2	KIAA1576	rs2607943	rs254821
1605	NINJ2	KIAA1586	rs2607943	rs12190416
1606	NINJ2	KIAA1622	rs2607943	rs10134125
1607	NINJ2	KIAA1622	rs2607943	rs4569189
1608	NINJ2	KIAA1622	rs2607943	rs2224237
1609	NINJ2	KIAA1627	rs2607943	rs298981
1610	NINJ2	KIAA1627	rs2607943	rs298980
1611	NINJ2	KIAA1737	rs2607943	rs17811635
1612	NINJ2	KIAA1797	rs2607943	rs2383162
1613	NINJ2	KIAA1815	rs2607943	rs10975277
1614	NINJ2	KIAA1815	rs2607943	rs10975309
1615	NINJ2	KIAA1840	rs2607943	rs16965650
1616	NINJ2	KIDINS220	rs2607943	rs1550250
1617	NINJ2	KIDINS220	rs2607943	rs12329306
1618	NINJ2	KIDINS220	rs2607943	rs13406490
1619	NINJ2	KIDINS220	rs2607943	rs4669342
1620	NINJ2	KIRREL	rs2607943	rs12061312
1621	NINJ2	KIRREL3	rs2607943	rs878830
1622	NINJ2	KIRREL3	rs2607943	rs6590214
1623	NINJ2	KIRREL3	rs2607943	rs4519108
1624	NINJ2	KISS1	rs2607943	rs10900558
1625	NINJ2	KISS1	rs2607943	rs4951315
1626	NINJ2	KLF16	rs2607943	rs4806815
1627	NINJ2	KLF3	rs2607943	rs10004442
1628	NINJ2	KLHL1	rs2607943	rs9529625
1629	NINJ2	KLHL5	rs2607943	rs6840214
1630	NINJ2	KLHL7	rs2607943	rs7787110
1631	NINJ2	KLHL7	rs2607943	rs1468592
1632	NINJ2	KLHL7	rs2607943	rs6980224
1633	NINJ2	KLHL7	rs2607943	rs6461693
1634	NINJ2	KLHL7	rs2607943	rs6966776
1635	NINJ2	KLHL7	rs2607943	rs4140959
1636	NINJ2	KLK2	rs2607943	rs2569744
1637	NINJ2	KLKB1	rs2607943	rs925453
1638	NINJ2	KLKB1	rs2607943	rs3822055
1639	NINJ2	KNG1	rs2607943	rs13315296
1640	NINJ2	KRT23	rs2607943	rs7209663
1641	NINJ2	KRTAP26-1	rs2607943	rs6516959
1642	NINJ2	L3MBTL4	rs2607943	rs343238
1643	NINJ2	LAMA1	rs2607943	rs4798520
1644	NINJ2	LAMA1	rs2607943	rs658121
1645	NINJ2	LAMA1	rs2607943	rs489295
1646	NINJ2	LAMA1	rs2607943	rs1790518
1647	NINJ2	LAMA1	rs2607943	rs671871
1648	NINJ2	LAMA1	rs2607943	rs672721
1649	NINJ2	LAMA1	rs2607943	rs686307
1650	NINJ2	LAMA1	rs2607943	rs686378
1651	NINJ2	LAMB3	rs2607943	rs3179860
1652	NINJ2	LAMC1	rs2607943	rs10911232
1653	NINJ2	LAMC2	rs2607943	rs549844
1654	NINJ2	LAMP2	rs2607943	rs42890
1655	NINJ2	LAPTM4B	rs2607943	rs10096243
1656	NINJ2	LARGE	rs2607943	rs7290813
1657	NINJ2	LARGE	rs2607943	rs2267206
1658	NINJ2	LASS6	rs2607943	rs11900907
1659	NINJ2	LCP1	rs2607943	rs6561294
1660	NINJ2	LCP1	rs2607943	rs2025734
1661	NINJ2	LCP1	rs2607943	rs4942487
1662	NINJ2	LDB2	rs2607943	rs16893604
1663	NINJ2	LDB2	rs2607943	rs207711
1664	NINJ2	LDLRAD1	rs2607943	rs928444
1665	NINJ2	LDLRAD1	rs2607943	rs1537323
1666	NINJ2	LDLRAD3	rs2607943	rs12361738
1667	NINJ2	LEPREL1	rs2607943	rs3106807
1668	NINJ2	LGI1	rs2607943	rs1416757
1669	NINJ2	LGR4	rs2607943	rs7938467
1670	NINJ2	LHFPL3	rs2607943	rs17331134
1671	NINJ2	LHFPL3	rs2607943	rs10953427
1672	NINJ2	LHFPL3	rs2607943	rs2214087
1673	NINJ2	LHFPL3	rs2607943	rs6944469
1674	NINJ2	LHPP	rs2607943	rs2001515
1675	NINJ2	LHX4	rs2607943	rs7536561
1676	NINJ2	LIG1	rs2607943	rs3730976
1677	NINJ2	LIG1	rs2607943	rs175628
1678	NINJ2	LIN7C	rs2607943	rs7104230
1679	NINJ2	LIX1	rs2607943	rs432482
1680	NINJ2	LMO2	rs2607943	rs3758640
1681	NINJ2	LNPEP	rs2607943	rs27439
1682	NINJ2	LOC126248	rs2607943	rs17833533
1683	NINJ2	LOC130576	rs2607943	rs10497053
1684	NINJ2	LOC130940	rs2607943	rs7567129
1685	NINJ2	LOC133619	rs2607943	rs453202
1686	NINJ2	LOC151121	rs2607943	rs13033217
1687	NINJ2	LOC152485	rs2607943	rs17806780
1688	NINJ2	LOC152485	rs2607943	rs1876476
1689	NINJ2	LOC153328	rs2607943	rs6596265
1690	NINJ2	LOC196541	rs2607943	rs675828
1691	NINJ2	LOC203427	rs2607943	rs217989
1692	NINJ2	LOC203427	rs2607943	rs217994
1693	NINJ2	LOC285527	rs2607943	rs3107022
1694	NINJ2	LOC285527	rs2607943	rs796555
1695	NINJ2	LOC348180	rs2607943	rs3826076
1696	NINJ2	LOC374920	rs2607943	rs274876
1697	NINJ2	LOC388407	rs2607943	rs740754
1698	NINJ2	LOC390927	rs2607943	rs35014847
1699	NINJ2	LOC399706	rs2607943	rs10903396
1700	NINJ2	LOC400145	rs2607943	rs1931951
1701	NINJ2	LOC400451	rs2607943	rs8037891
1702	NINJ2	LOC401498	rs2607943	rs640747
1703	NINJ2	LOC442535	rs2607943	rs2160195
1704	NINJ2	LOC51136	rs2607943	rs4273104
1705	NINJ2	LOC654780	rs2607943	rs7185078
1706	NINJ2	LOC654780	rs2607943	rs7185137
1707	NINJ2	LOXHD1	rs2607943	rs2282552
1708	NINJ2	LOXHD1	rs2607943	rs1450428
1709	NINJ2	LPHN2	rs2607943	rs284216
1710	NINJ2	LPHN3	rs2607943	rs1947275
1711	NINJ2	LPL	rs2607943	rs11570892
1712	NINJ2	LPL	rs2607943	rs2410616
1713	NINJ2	LPP	rs2607943	rs9863680
1714	NINJ2	LPPR4	rs2607943	rs712895
1715	NINJ2	LPPR4	rs2607943	rs712894
1716	NINJ2	LRCH3	rs2607943	rs841672
1717	NINJ2	LRFN2	rs2607943	rs16863
1718	NINJ2	LRFN2	rs2607943	rs892368
1719	NINJ2	LRFN2	rs2607943	rs2436759
1720	NINJ2	LRFN2	rs2607943	rs6910503
1721	NINJ2	LRFN2	rs2607943	rs9349157
1722	NINJ2	LRFN2	rs2607943	rs1036288
1723	NINJ2	LRFN2	rs2607943	rs2487373
1724	NINJ2	LRP1B	rs2607943	rs10469593
1725	NINJ2	LRP1B	rs2607943	rs11688310
1726	NINJ2	LRP1B	rs2607943	rs493102
1727	NINJ2	LRP2	rs2607943	rs11887007
1728	NINJ2	LRP2	rs2607943	rs2673172
1729	NINJ2	LRRC16	rs2607943	rs17252870
1730	NINJ2	LRRC16	rs2607943	rs301377
1731	NINJ2	LRRC16	rs2607943	rs184202
1732	NINJ2	LRRC16	rs2607943	rs212927
1733	NINJ2	LRRC16	rs2607943	rs6927384
1734	NINJ2	LRRC16	rs2607943	rs3804133
1735	NINJ2	LRRC16	rs2607943	rs6902158
1736	NINJ2	LRRC16	rs2607943	rs9348685
1737	NINJ2	LRRC27	rs2607943	rs2474334
1738	NINJ2	LRRC6	rs2607943	rs10102414
1739	NINJ2	LRRC8B	rs2607943	rs6682256
1740	NINJ2	LRRC8D	rs2607943	rs2802031
1741	NINJ2	LRRC8D	rs2607943	rs17498135
1742	NINJ2	LRRC8D	rs2607943	rs1938032
1743	NINJ2	LRRN1	rs2607943	rs9866810
1744	NINJ2	LRRN5	rs2607943	rs2772227
1745	NINJ2	LTBP1	rs2607943	rs1453845
1746	NINJ2	LTBP4	rs2607943	rs8107014
1747	NINJ2	LY6G5B	rs2607943	rs2142234
1748	NINJ2	LY96	rs2607943	rs16938766
1749	NINJ2	LYG2	rs2607943	rs17022433
1750	NINJ2	LYPLA3	rs2607943	rs3826164
1751	NINJ2	LYPLAL1	rs2607943	rs10779342
1752	NINJ2	LYSMD2	rs2607943	rs8028258
1753	NINJ2	LYSMD2	rs2607943	rs2077743
1754	NINJ2	LZTR2	rs2607943	rs1415085
1755	NINJ2	MAGI1	rs2607943	rs11715436
1756	NINJ2	MAGI1	rs2607943	rs17073477
1757	NINJ2	MAGI1	rs2607943	rs1495451
1758	NINJ2	MAGI1	rs2607943	rs1390245
1759	NINJ2	MAGI2	rs2607943	rs7778707
1760	NINJ2	MAGI2	rs2607943	rs4730838
1761	NINJ2	MAGI3	rs2607943	rs17508449
1762	NINJ2	MAGI3	rs2607943	rs4838993
1763	NINJ2	MAGI3	rs2607943	rs17359281
1764	NINJ2	MAGI3	rs2607943	rs4839333
1765	NINJ2	MAK10	rs2607943	rs7873871
1766	NINJ2	MALT1	rs2607943	rs7234035
1767	NINJ2	MALT1	rs2607943	rs4940747
1768	NINJ2	MALT1	rs2607943	rs7506022
1769	NINJ2	MAML2	rs2607943	rs619964
1770	NINJ2	MAML2	rs2607943	rs10831469
1771	NINJ2	MAML2	rs2607943	rs10501846
1772	NINJ2	MAML2	rs2607943	rs12417347
1773	NINJ2	MAML2	rs2607943	rs12421433
1774	NINJ2	MAML2	rs2607943	rs12577742
1775	NINJ2	MAML2	rs2607943	rs7111381
1776	NINJ2	MAML3	rs2607943	rs13105452
1777	NINJ2	MAN2A1	rs2607943	rs2269208
1778	NINJ2	MAN2B2	rs2607943	rs11732212
1779	NINJ2	MAP2K6	rs2607943	rs8078890
1780	NINJ2	MAP2K6	rs2607943	rs8077944
1781	NINJ2	MAP3K5	rs2607943	rs10484491
1782	NINJ2	MAP3K5	rs2607943	rs6928243
1783	NINJ2	MAP3K5	rs2607943	rs911185
1784	NINJ2	MAP3K7IP2	rs2607943	rs6932778
1785	NINJ2	MAP3K7IP2	rs2607943	rs9285520
1786	NINJ2	MAP7	rs2607943	rs2076193
1787	NINJ2	MAP7	rs2607943	rs2076194
1788	NINJ2	MAP7	rs2607943	rs3778315
1789	NINJ2	MAPK8	rs2607943	rs9888128
1790	NINJ2	MAPK8	rs2607943	rs11101320
1791	NINJ2	MAPK8	rs2607943	rs7086275
1792	NINJ2	MAPRE3	rs2607943	rs12714026
1793	NINJ2	MARCO	rs2607943	rs12987402
1794	NINJ2	MASA	rs2607943	rs1980187
1795	NINJ2	MATN1	rs2607943	rs912218
1796	NINJ2	MBP	rs2607943	rs7241461
1797	NINJ2	MC2R	rs2607943	rs1940907
1798	NINJ2	MC2R	rs2607943	rs4308014
1799	NINJ2	MC2R	rs2607943	rs4797825
1800	NINJ2	MC4R	rs2607943	rs17700926
1801	NINJ2	MCCC2	rs2607943	rs282357
1802	NINJ2	MCHR2	rs2607943	rs7749641
1803	NINJ2	MCTP1	rs2607943	rs469843
1804	NINJ2	MDH2	rs2607943	rs6976532
1805	NINJ2	MDH2	rs2607943	rs869806
1806	NINJ2	MDH2	rs2607943	rs869804
1807	NINJ2	MDH2	rs2607943	rs2286830
1808	NINJ2	MDH2	rs2607943	rs11972240
1809	NINJ2	MDH2	rs2607943	rs10476
1810	NINJ2	MDH2	rs2607943	rs8200
1811	NINJ2	MDS1	rs2607943	rs6797400
1812	NINJ2	MDS1	rs2607943	rs6763377
1813	NINJ2	ME3	rs2607943	rs507123
1814	NINJ2	MEGF10	rs2607943	rs2194079
1815	NINJ2	MEIS1	rs2607943	rs17625742
1816	NINJ2	METTL5	rs2607943	rs3769769
1817	NINJ2	MGAT5B	rs2607943	rs7218980
1818	NINJ2	MGC10993	rs2607943	rs939778
1819	NINJ2	MGC11257	rs2607943	rs4724039
1820	NINJ2	MGC13017	rs2607943	rs244681
1821	NINJ2	MGC13017	rs2607943	rs244677
1822	NINJ2	MGC13017	rs2607943	rs244660
1823	NINJ2	MGC16824	rs2607943	rs2079012
1824	NINJ2	MGC16824	rs2607943	rs7189880
1825	NINJ2	MGC18079	rs2607943	rs1363749
1826	NINJ2	MGC18079	rs2607943	rs4788003
1827	NINJ2	MGC23985	rs2607943	rs7736073
1828	NINJ2	MGC24039	rs2607943	rs4930977
1829	NINJ2	MGC26816	rs2607943	rs11090066
1830	NINJ2	MGC45491	rs2607943	rs9369438
1831	NINJ2	MGC48628	rs2607943	rs7697633
1832	NINJ2	MGC48628	rs2607943	rs17017247
1833	NINJ2	MGC48915	rs2607943	rs2862240
1834	NINJ2	MGC72075	rs2607943	rs17779517
1835	NINJ2	MGC72075	rs2607943	rs4722252
1836	NINJ2	MGMT	rs2607943	rs12220782
1837	NINJ2	MGMT	rs2607943	rs748190
1838	NINJ2	MGMT	rs2607943	rs913117
1839	NINJ2	MGMT	rs2607943	rs7071825
1840	NINJ2	MGMT	rs2607943	rs3793906
1841	NINJ2	MGMT	rs2607943	rs3793907
1842	NINJ2	MGMT	rs2607943	rs3750825
1843	NINJ2	MGMT	rs2607943	rs10829630
1844	NINJ2	MIER1	rs2607943	rs12041926
1845	NINJ2	MIPEP	rs2607943	rs2025701
1846	NINJ2	MIPEP	rs2607943	rs6490838
1847	NINJ2	MIPEP	rs2607943	rs9578653
1848	NINJ2	MIPEP	rs2607943	rs1326130
1849	NINJ2	MIPEP	rs2607943	rs8000572
1850	NINJ2	MIR16	rs2607943	rs916076
1851	NINJ2	MIR16	rs2607943	rs2521795
1852	NINJ2	MIR16	rs2607943	rs12926048
1853	NINJ2	MIST	rs2607943	rs11933682
1854	NINJ2	MLLT3	rs2607943	rs13289029
1855	NINJ2	MLZE	rs2607943	rs4144737
1856	NINJ2	MME	rs2607943	rs9831947
1857	NINJ2	MMP16	rs2607943	rs10097366
1858	NINJ2	MND1	rs2607943	rs6535915
1859	NINJ2	MNS1	rs2607943	rs1715919
1860	NINJ2	MORC1	rs2607943	rs4075512
1861	NINJ2	MPN2	rs2607943	rs7410917
1862	NINJ2	MPPED2	rs2607943	rs559337
1863	NINJ2	MRGPRX1	rs2607943	rs2004384
1864	NINJ2	MRPL22	rs2607943	rs348752
1865	NINJ2	MRPL4	rs2607943	rs1059840
1866	NINJ2	MSC	rs2607943	rs4078228
1867	NINJ2	MSH4	rs2607943	rs1498313
1868	NINJ2	MSI2	rs2607943	rs9893613
1869	NINJ2	MSI2	rs2607943	rs17762121
1870	NINJ2	MSRA	rs2607943	rs17749155
1871	NINJ2	MTAP	rs2607943	rs10757257
1872	NINJ2	MTAP	rs2607943	rs3900787
1873	NINJ2	MTHFD1L	rs2607943	rs6940831
1874	NINJ2	MTMR7	rs2607943	rs7000979
1875	NINJ2	MTR	rs2607943	rs1805087
1876	NINJ2	MTR	rs2607943	rs2275565
1877	NINJ2	MTRF1	rs2607943	rs3818721
1878	NINJ2	MTRF1	rs2607943	rs3764054
1879	NINJ2	MTSS1	rs2607943	rs4871506
1880	NINJ2	MTSS1	rs2607943	rs3901290
1881	NINJ2	MTSS1	rs2607943	rs12550311
1882	NINJ2	MTSS1	rs2607943	rs7013593
1883	NINJ2	MTSS1	rs2607943	rs6995812
1884	NINJ2	MTSS1	rs2607943	rs10956198
1885	NINJ2	MTSS1	rs2607943	rs891544
1886	NINJ2	MTUS1	rs2607943	rs2979790
1887	NINJ2	MTUS1	rs2607943	rs2979807
1888	NINJ2	MTUS1	rs2607943	rs2937891
1889	NINJ2	MUC15	rs2607943	rs2131691
1890	NINJ2	MVK	rs2607943	rs4766613
1891	NINJ2	MVK	rs2607943	rs11615637
1892	NINJ2	MVK	rs2607943	rs11609445
1893	NINJ2	MVK	rs2607943	rs17183465
1894	NINJ2	MVK	rs2607943	rs12830574
1895	NINJ2	MX1	rs2607943	rs467593
1896	NINJ2	MYBPC1	rs2607943	rs17031683
1897	NINJ2	MYH11	rs2607943	rs8057655
1898	NINJ2	MYH14	rs2607943	rs7246090
1899	NINJ2	MYH7B	rs2607943	rs3818253
1900	NINJ2	MYH9	rs2607943	rs2294357
1901	NINJ2	MYLK	rs2607943	rs16834826
1902	NINJ2	MYO18B	rs2607943	rs2285202
1903	NINJ2	MYO1G	rs2607943	rs12108
1904	NINJ2	MYO3A	rs2607943	rs10828913
1905	NINJ2	MYO3A	rs2607943	rs11014863
1906	NINJ2	MYO3B	rs2607943	rs3845734
1907	NINJ2	MYO3B	rs2607943	rs2160231
1908	NINJ2	MYOM3	rs2607943	rs10903077
1909	NINJ2	MYOM3	rs2607943	rs11249102
1910	NINJ2	MYOM3	rs2607943	rs12719820
1911	NINJ2	MYOM3	rs2607943	rs12562826
1912	NINJ2	MYOM3	rs2607943	rs12562385
1913	NINJ2	MYOM3	rs2607943	rs4649175
1914	NINJ2	MYOM3	rs2607943	rs4313343
1915	NINJ2	MYR8	rs2607943	rs732974
1916	NINJ2	MYR8	rs2607943	rs9521017
1917	NINJ2	MYR8	rs2607943	rs1933220
1918	NINJ2	MYRIP	rs2607943	rs6599053
1919	NINJ2	MYT1	rs2607943	rs912239
1920	NINJ2	MYT1L	rs2607943	rs10181146
1921	NINJ2	MYT1L	rs2607943	rs11687068
1922	NINJ2	N4BP2	rs2607943	rs9998717
1923	NINJ2	NAALADL2	rs2607943	rs4894708
1924	NINJ2	NALP10	rs2607943	rs12289513
1925	NINJ2	NALP11	rs2607943	rs12610400
1926	NINJ2	NALP13	rs2607943	rs513576
1927	NINJ2	NALP5	rs2607943	rs17714301
1928	NINJ2	NASP	rs2607943	rs3014210
1929	NINJ2	NAV2	rs2607943	rs1559665
1930	NINJ2	NAV2	rs2607943	rs868280
1931	NINJ2	NAV2	rs2607943	rs1978947
1932	NINJ2	NAV3	rs2607943	rs1382634
1933	NINJ2	NAV3	rs2607943	rs2127205
1934	NINJ2	NAV3	rs2607943	rs770123
1935	NINJ2	NAV3	rs2607943	rs747228
1936	NINJ2	NBEA	rs2607943	rs3818423
1937	NINJ2	NBPF3	rs2607943	rs10799701
1938	NINJ2	NCAM1	rs2607943	rs600964
1939	NINJ2	NCAM1	rs2607943	rs688011
1940	NINJ2	NCAM2	rs2607943	rs2249862
1941	NINJ2	NCKAP1	rs2607943	rs6735144
1942	NINJ2	NCOA3	rs2607943	rs396221
1943	NINJ2	NCOR2	rs2607943	rs906304
1944	NINJ2	NCSTN	rs2607943	rs7512872
1945	NINJ2	NDUFA10	rs2607943	rs4149558
1946	NINJ2	NDUFA10	rs2607943	rs3792085
1947	NINJ2	NDUFA10	rs2607943	rs3792083
1948	NINJ2	NEGR1	rs2607943	rs6666863
1949	NINJ2	NEGR1	rs2607943	rs1486113
1950	NINJ2	NEGR1	rs2607943	rs3128557
1951	NINJ2	NEGR1	rs2607943	rs2630389
1952	NINJ2	NELL1	rs2607943	rs11025887
1953	NINJ2	NELL1	rs2607943	rs1516761
1954	NINJ2	NELL1	rs2607943	rs7937535
1955	NINJ2	NELL1	rs2607943	rs1945319
1956	NINJ2	NELL2	rs2607943	rs4768560
1957	NINJ2	NET1	rs2607943	rs10737000
1958	NINJ2	NEURL2	rs2607943	rs3817731
1959	NINJ2	NFAT5	rs2607943	rs16959025
1960	NINJ2	NFATC3	rs2607943	rs12597573
1961	NINJ2	NFE2L1	rs2607943	rs12950225
1962	NINJ2	NFE2L2	rs2607943	rs2364725
1963	NINJ2	NFIA	rs2607943	rs2008968
1964	NINJ2	NFKB1	rs2607943	rs4699030
1965	NINJ2	NIBP	rs2607943	rs7011932
1966	NINJ2	NIBP	rs2607943	rs11779587
1967	NINJ2	NIN	rs2607943	rs2295846
1968	NINJ2	NIN	rs2607943	rs2065081
1969	NINJ2	NIP	rs2607943	rs17595239
1970	NINJ2	NIT2	rs2607943	rs9873033
1971	NINJ2	NKTR	rs2607943	rs1062051
1972	NINJ2	NLGN1	rs2607943	rs1955248
1973	NINJ2	NLGN1	rs2607943	rs2035831
1974	NINJ2	NLGN1	rs2607943	rs4894640
1975	NINJ2	NME3	rs2607943	rs2575369
1976	NINJ2	NMT2	rs2607943	rs10752353
1977	NINJ2	NMU	rs2607943	rs6827359
1978	NINJ2	NMUR2	rs2607943	rs4392608
1979	NINJ2	NMUR2	rs2607943	rs2348426
1980	NINJ2	NMUR2	rs2607943	rs1541651
1981	NINJ2	NMUR2	rs2607943	rs1541652
1982	NINJ2	NMUR2	rs2607943	rs10515663
1983	NINJ2	NMUR2	rs2607943	rs982715
1984	NINJ2	NMUR2	rs2607943	rs4958537
1985	NINJ2	NMUR2	rs2607943	rs17448815
1986	NINJ2	NOL4	rs2607943	rs4419127
1987	NINJ2	NOPE	rs2607943	rs12441796
1988	NINJ2	NOS1	rs2607943	rs3782203
1989	NINJ2	NOS1	rs2607943	rs884847
1990	NINJ2	NOS1	rs2607943	rs733334
1991	NINJ2	NOS1AP	rs2607943	rs1858233
1992	NINJ2	NOS2A	rs2607943	rs2314809
1993	NINJ2	NOS2A	rs2607943	rs2872753
1994	NINJ2	NOX3	rs2607943	rs2294680
1995	NINJ2	NOX3	rs2607943	rs2294682
1996	NINJ2	NOX3	rs2607943	rs1016259
1997	NINJ2	NPAS3	rs2607943	rs10141860
1998	NINJ2	NR3C2	rs2607943	rs11936376
[truncated: 1,193 more rows]

## Sheet: gene_cluster_4
The 5510 SNP pairs in Affymetrix500k					The 1405 gene pairs
index	major_gene	interacting genes	major_SNPs	interacting SNPs	major_gene	interacting genes
1	C8orf72	MARCH4	rs7841308	rs207866	C8orf72	MARCH4
2	C8orf72	SEPT6	rs7009526	rs12389896	C8orf72	SEPT6
3	C8orf72	SEPT6	rs7009526	rs5957195	C8orf72	A2BP1
4	C8orf72	SEPT6	rs7841308	rs12389896	C8orf72	A4GALT
5	C8orf72	SEPT6	rs7841308	rs5957195	C8orf72	AADAC
6	C8orf72	SEPT6	rs10086632	rs12389896	C8orf72	AADACL1
7	C8orf72	SEPT6	rs10086632	rs5957195	C8orf72	ABCA10
8	C8orf72	SEPT6	rs13249102	rs12389896	C8orf72	ABCA4
9	C8orf72	SEPT6	rs13249102	rs5957195	C8orf72	ABCA6
10	C8orf72	A2BP1	rs7009526	rs2191423	C8orf72	ABCB5
11	C8orf72	A2BP1	rs7009526	rs42212	C8orf72	ABCB9
12	C8orf72	A2BP1	rs7009526	rs12922602	C8orf72	ABCC1
13	C8orf72	A2BP1	rs7009526	rs12595866	C8orf72	ABCC4
14	C8orf72	A2BP1	rs10089240	rs892957	C8orf72	ABCD4
15	C8orf72	A2BP1	rs10089240	rs2191423	C8orf72	ABCG5
16	C8orf72	A2BP1	rs10089240	rs42212	C8orf72	ABLIM1
17	C8orf72	A2BP1	rs10089240	rs7196508	C8orf72	ABTB2
18	C8orf72	A2BP1	rs10089240	rs8047052	C8orf72	ACACB
19	C8orf72	A2BP1	rs7841308	rs2191423	C8orf72	ACADM
20	C8orf72	A2BP1	rs7841308	rs42212	C8orf72	ACCN1
21	C8orf72	A2BP1	rs7841308	rs12922602	C8orf72	ACOT9
22	C8orf72	A2BP1	rs7841308	rs1871260	C8orf72	ACOXL
23	C8orf72	A2BP1	rs7841308	rs1871259	C8orf72	ACSBG1
24	C8orf72	A2BP1	rs7841308	rs2881358	C8orf72	ACTR1A
25	C8orf72	A2BP1	rs7841308	rs12595866	C8orf72	ADAM12
26	C8orf72	A2BP1	rs10086632	rs2191423	C8orf72	ADAM19
27	C8orf72	A2BP1	rs10086632	rs42212	C8orf72	ADAMTS12
28	C8orf72	A2BP1	rs10086632	rs12922602	C8orf72	ADAMTS14
29	C8orf72	A2BP1	rs10086632	rs2881358	C8orf72	ADAMTS16
30	C8orf72	A2BP1	rs10086632	rs12595866	C8orf72	ADARB1
31	C8orf72	A2BP1	rs13249102	rs2191423	C8orf72	ADARB2
32	C8orf72	A2BP1	rs13249102	rs42212	C8orf72	ADCY5
33	C8orf72	A2BP1	rs13249102	rs12922602	C8orf72	ADCY8
34	C8orf72	A2BP1	rs13249102	rs1871260	C8orf72	ADCYAP1
35	C8orf72	A2BP1	rs13249102	rs1871259	C8orf72	ADD1
36	C8orf72	A2BP1	rs13249102	rs2881358	C8orf72	AFAP
37	C8orf72	A2BP1	rs13249102	rs12595866	C8orf72	AFF1
38	C8orf72	A4GALT	rs10089240	rs130396	C8orf72	AFM
39	C8orf72	AADAC	rs7009526	rs16833935	C8orf72	AGPAT3
40	C8orf72	AADAC	rs10089240	rs16833935	C8orf72	AGPS
41	C8orf72	AADAC	rs7841308	rs16833935	C8orf72	AHCTF1
42	C8orf72	AADAC	rs10086632	rs16833935	C8orf72	AHR
43	C8orf72	AADAC	rs13249102	rs16833935	C8orf72	AIM1
44	C8orf72	AADACL1	rs10089240	rs3980271	C8orf72	AK5
45	C8orf72	AADACL1	rs7841308	rs3980271	C8orf72	AKAP12
46	C8orf72	AADACL1	rs10086632	rs3980271	C8orf72	AKAP2
47	C8orf72	AADACL1	rs13249102	rs3980271	C8orf72	AKR1CL2
48	C8orf72	ABCA10	rs7009526	rs8068468	C8orf72	AKT3
49	C8orf72	ABCA10	rs10089240	rs8068468	C8orf72	ALDH1L2
50	C8orf72	ABCA10	rs7841308	rs8068468	C8orf72	ALDH3A1
51	C8orf72	ABCA10	rs13249102	rs8068468	C8orf72	ALK
52	C8orf72	ABCA4	rs7009526	rs10493867	C8orf72	ALOX5AP
53	C8orf72	ABCA4	rs10089240	rs570926	C8orf72	ALPK1
54	C8orf72	ABCA4	rs7841308	rs10493867	C8orf72	ALPK3
55	C8orf72	ABCA4	rs13249102	rs10493867	C8orf72	ALS2CR19
56	C8orf72	ABCA6	rs7009526	rs8081118	C8orf72	ALX4
57	C8orf72	ABCA6	rs10089240	rs8081118	C8orf72	AMACR
58	C8orf72	ABCA6	rs7841308	rs8081118	C8orf72	AMN
59	C8orf72	ABCA6	rs13249102	rs8081118	C8orf72	AMPD3
60	C8orf72	ABCB5	rs10089240	rs17219864	C8orf72	AMPH
61	C8orf72	ABCB5	rs10089240	rs6960186	C8orf72	AMZ1
62	C8orf72	ABCB9	rs7009526	rs4275659	C8orf72	ANGPT1
63	C8orf72	ABCB9	rs10089240	rs4275659	C8orf72	ANGPT4
64	C8orf72	ABCB9	rs7841308	rs4275659	C8orf72	ANK2
65	C8orf72	ABCB9	rs10086632	rs4275659	C8orf72	ANKH
66	C8orf72	ABCB9	rs13249102	rs4275659	C8orf72	ANKS1B
67	C8orf72	ABCC1	rs7841308	rs246220	C8orf72	ANLN
68	C8orf72	ABCC4	rs10089240	rs1189442	C8orf72	ANXA6
69	C8orf72	ABCC4	rs10089240	rs2619312	C8orf72	AOAH
70	C8orf72	ABCD4	rs10089240	rs4148078	C8orf72	AOX1
71	C8orf72	ABCD4	rs10089240	rs4148077	C8orf72	AP3S2
72	C8orf72	ABCG5	rs10089240	rs3792008	C8orf72	APBA1
73	C8orf72	ABLIM1	rs10089240	rs4144582	C8orf72	APC
74	C8orf72	ABLIM1	rs10089240	rs10749169	C8orf72	APITD1
75	C8orf72	ABTB2	rs7009526	rs11032614	C8orf72	APP
76	C8orf72	ABTB2	rs10089240	rs10734423	C8orf72	AQP2
77	C8orf72	ABTB2	rs10089240	rs2611145	C8orf72	ARHGAP15
78	C8orf72	ABTB2	rs7841308	rs11032614	C8orf72	ARHGAP18
79	C8orf72	ABTB2	rs13249102	rs11032614	C8orf72	ARHGAP22
80	C8orf72	ACACB	rs10089240	rs1642038	C8orf72	ARHGAP25
81	C8orf72	ACACB	rs10089240	rs34268	C8orf72	ARHGAP28
82	C8orf72	ACACB	rs7841308	rs1642038	C8orf72	ARHGAP8
83	C8orf72	ACACB	rs7841308	rs34268	C8orf72	ARL15
84	C8orf72	ACACB	rs13249102	rs1642038	C8orf72	ARL6IP2
85	C8orf72	ACACB	rs13249102	rs34268	C8orf72	ARMC4
86	C8orf72	ACADM	rs10089240	rs1251079	C8orf72	ARNT2
87	C8orf72	ACCN1	rs10089240	rs1391076	C8orf72	ARSB
88	C8orf72	ACCN1	rs10089240	rs2346687	C8orf72	ASAH1
89	C8orf72	ACCN1	rs10089240	rs7220709	C8orf72	ASAM
90	C8orf72	ACCN1	rs10089240	rs12600651	C8orf72	ASB10
91	C8orf72	ACCN1	rs10089240	rs12453213	C8orf72	ASB18
92	C8orf72	ACCN1	rs10089240	rs7214667	C8orf72	ASGR2
93	C8orf72	ACCN1	rs10089240	rs454204	C8orf72	ASTN2
94	C8orf72	ACCN1	rs10089240	rs6505395	C8orf72	ATAD2
95	C8orf72	ACCN1	rs10089240	rs929259	C8orf72	ATG10
96	C8orf72	ACCN1	rs10089240	rs929258	C8orf72	ATG7
97	C8orf72	ACCN1	rs10089240	rs11657866	C8orf72	ATOH7
98	C8orf72	ACCN1	rs7841308	rs8075713	C8orf72	ATP11A
99	C8orf72	ACCN1	rs7841308	rs8067435	C8orf72	ATP12A
100	C8orf72	ACCN1	rs7841308	rs7220709	C8orf72	ATP13A4
101	C8orf72	ACCN1	rs7841308	rs12600651	C8orf72	ATP1B4
102	C8orf72	ACCN1	rs7841308	rs12453213	C8orf72	ATP6V1C1
103	C8orf72	ACCN1	rs7841308	rs7214667	C8orf72	ATP6V1E1
104	C8orf72	ACCN1	rs10086632	rs8067435	C8orf72	ATP8A1
105	C8orf72	ACCN1	rs13249102	rs8075713	C8orf72	ATP8A2
106	C8orf72	ACCN1	rs13249102	rs8067435	C8orf72	ATP8B4
107	C8orf72	ACCN1	rs13249102	rs7220709	C8orf72	ATP9A
108	C8orf72	ACCN1	rs13249102	rs12600651	C8orf72	ATPBD3
109	C8orf72	ACCN1	rs13249102	rs12453213	C8orf72	AYTL2
110	C8orf72	ACCN1	rs13249102	rs7214667	C8orf72	AZIN1
111	C8orf72	ACOT9	rs7009526	rs5925593	C8orf72	B3GALT5
112	C8orf72	ACOT9	rs10089240	rs5925593	C8orf72	B3GNT1
113	C8orf72	ACOT9	rs7841308	rs5925593	C8orf72	B4GALNT3
114	C8orf72	ACOT9	rs10086632	rs5925593	C8orf72	B4GALT6
115	C8orf72	ACOT9	rs13249102	rs5925593	C8orf72	BAD
116	C8orf72	ACOXL	rs7841308	rs1554005	C8orf72	BAI3
117	C8orf72	ACOXL	rs13249102	rs1554005	C8orf72	BANK1
118	C8orf72	ACSBG1	rs10089240	rs1533665	C8orf72	BARD1
119	C8orf72	ACTR1A	rs10089240	rs2296582	C8orf72	BARHL1
120	C8orf72	ACTR1A	rs10089240	rs2296586	C8orf72	BAT2D1
121	C8orf72	ACTR1A	rs10089240	rs2281879	C8orf72	BBOX1
122	C8orf72	ADAM12	rs10089240	rs3812681	C8orf72	BCAT1
123	C8orf72	ADAM12	rs7841308	rs728104	C8orf72	BCL10
124	C8orf72	ADAM12	rs10086632	rs728104	C8orf72	BDP1
125	C8orf72	ADAM12	rs13249102	rs728104	C8orf72	BGLAP
126	C8orf72	ADAM19	rs10089240	rs1422794	C8orf72	BIRC5
127	C8orf72	ADAMTS12	rs10089240	rs13160471	C8orf72	BIRC7
128	C8orf72	ADAMTS14	rs10089240	rs10823603	C8orf72	BLNK
129	C8orf72	ADAMTS16	rs10089240	rs16875143	C8orf72	BMP4
130	C8orf72	ADARB1	rs10089240	rs4819035	C8orf72	BMPR1B
131	C8orf72	ADARB2	rs10089240	rs11250577	C8orf72	BNC2
132	C8orf72	ADCY5	rs10089240	rs4677887	C8orf72	BOK
133	C8orf72	ADCY5	rs10089240	rs2877709	C8orf72	BPGM
134	C8orf72	ADCY5	rs10089240	rs6800468	C8orf72	BYSL
135	C8orf72	ADCY5	rs10089240	rs6764842	C8orf72	C10orf11
136	C8orf72	ADCY8	rs10089240	rs885380	C8orf72	C10orf38
137	C8orf72	ADCY8	rs10089240	rs913819	C8orf72	C10orf76
138	C8orf72	ADCY8	rs7841308	rs913819	C8orf72	C10orf87
139	C8orf72	ADCY8	rs13249102	rs913819	C8orf72	C10orf9
140	C8orf72	ADCYAP1	rs10089240	rs2846807	C8orf72	C11orf63
141	C8orf72	ADD1	rs7841308	rs762847	C8orf72	C12orf44
142	C8orf72	AFAP	rs7009526	rs3934540	C8orf72	C12orf63
143	C8orf72	AFAP	rs7841308	rs3934540	C8orf72	C14orf10
144	C8orf72	AFAP	rs10086632	rs3934540	C8orf72	C14orf161
145	C8orf72	AFAP	rs13249102	rs3934540	C8orf72	C15orf15
146	C8orf72	AFF1	rs10089240	rs388401	C8orf72	C15orf38
147	C8orf72	AFF1	rs7841308	rs388401	C8orf72	C15orf41
148	C8orf72	AFF1	rs13249102	rs388401	C8orf72	C18orf17
149	C8orf72	AFM	rs10089240	rs6446937	C8orf72	C18orf20
150	C8orf72	AFM	rs10089240	rs6446938	C8orf72	C18orf24
151	C8orf72	AFM	rs10089240	rs10938078	C8orf72	C1QL2
152	C8orf72	AFM	rs10089240	rs10938079	C8orf72	C1QTNF3
153	C8orf72	AFM	rs7841308	rs6446937	C8orf72	C1orf101
154	C8orf72	AFM	rs7841308	rs6446938	C8orf72	C1orf110
155	C8orf72	AFM	rs7841308	rs10938078	C8orf72	C1orf130
156	C8orf72	AFM	rs7841308	rs10938079	C8orf72	C1orf151
157	C8orf72	AFM	rs10086632	rs6446937	C8orf72	C1orf161
158	C8orf72	AFM	rs10086632	rs6446938	C8orf72	C1orf175
159	C8orf72	AFM	rs10086632	rs10938078	C8orf72	C1orf75
160	C8orf72	AFM	rs10086632	rs10938079	C8orf72	C1orf9
161	C8orf72	AFM	rs13249102	rs6446937	C8orf72	C1orf95
162	C8orf72	AFM	rs13249102	rs6446938	C8orf72	C20orf102
163	C8orf72	AFM	rs13249102	rs10938078	C8orf72	C20orf133
164	C8orf72	AFM	rs13249102	rs10938079	C8orf72	C20orf152
165	C8orf72	AGPAT3	rs10089240	rs2838447	C8orf72	C20orf23
166	C8orf72	AGPS	rs7841308	rs10184488	C8orf72	C20orf31
167	C8orf72	AHCTF1	rs7841308	rs2800219	C8orf72	C21orf25
168	C8orf72	AHCTF1	rs10086632	rs2800219	C8orf72	C21orf86
169	C8orf72	AHCTF1	rs13249102	rs2800219	C8orf72	C22orf5
170	C8orf72	AHR	rs10089240	rs3757824	C8orf72	C2orf32
171	C8orf72	AIM1	rs10089240	rs783388	C8orf72	C2orf33
172	C8orf72	AK5	rs10089240	rs2803152	C8orf72	C3orf20
173	C8orf72	AKAP12	rs7009526	rs4870007	C8orf72	C3orf32
174	C8orf72	AKAP12	rs10089240	rs1890135	C8orf72	C4orf13
175	C8orf72	AKAP12	rs7841308	rs7742224	C8orf72	C4orf14
176	C8orf72	AKAP12	rs7841308	rs4870007	C8orf72	C5orf20
177	C8orf72	AKAP12	rs13249102	rs4870007	C8orf72	C6orf123
178	C8orf72	AKAP2	rs10089240	rs260214	C8orf72	C6orf142
179	C8orf72	AKR1CL2	rs7009526	rs2924279	C8orf72	C6orf149
180	C8orf72	AKR1CL2	rs10089240	rs2924279	C8orf72	C6orf151
181	C8orf72	AKR1CL2	rs7841308	rs2924279	C8orf72	C6orf81
182	C8orf72	AKR1CL2	rs10086632	rs2924279	C8orf72	C6orf85
183	C8orf72	AKR1CL2	rs13249102	rs2924279	C8orf72	C7orf33
184	C8orf72	AKT3	rs10089240	rs4515770	C8orf72	C8orf13
185	C8orf72	AKT3	rs10089240	rs10927039	C8orf72	C8orf34
186	C8orf72	ALDH1L2	rs10089240	rs2228700	C8orf72	C8orf42
187	C8orf72	ALDH3A1	rs10089240	rs2072327	C8orf72	C9orf106
188	C8orf72	ALDH3A1	rs7841308	rs2072327	C8orf72	CA8
189	C8orf72	ALDH3A1	rs10086632	rs2072327	C8orf72	CABIN1
190	C8orf72	ALDH3A1	rs13249102	rs2072327	C8orf72	CABP7
191	C8orf72	ALK	rs10089240	rs7421353	C8orf72	CACNA1C
192	C8orf72	ALOX5AP	rs7009526	rs10162089	C8orf72	CACNA1D
193	C8orf72	ALOX5AP	rs10089240	rs10162089	C8orf72	CACNA2D1
194	C8orf72	ALOX5AP	rs7841308	rs10162089	C8orf72	CACNA2D3
195	C8orf72	ALOX5AP	rs13249102	rs10162089	C8orf72	CACNB2
196	C8orf72	ALPK1	rs10089240	rs11098157	C8orf72	CACNB3
197	C8orf72	ALPK1	rs10089240	rs13144679	C8orf72	CACNB4
198	C8orf72	ALPK3	rs10089240	rs306198	C8orf72	CACNG2
199	C8orf72	ALPK3	rs10089240	rs12904777	C8orf72	CALCRL
200	C8orf72	ALS2CR19	rs7009526	rs7569350	C8orf72	CALM2
201	C8orf72	ALS2CR19	rs7841308	rs4527184	C8orf72	CAMK1D
202	C8orf72	ALS2CR19	rs7841308	rs10192060	C8orf72	CAMK2D
203	C8orf72	ALS2CR19	rs7841308	rs12694027	C8orf72	CAMTA1
204	C8orf72	ALS2CR19	rs7841308	rs12694028	C8orf72	CAND1
205	C8orf72	ALS2CR19	rs7841308	rs17639046	C8orf72	CAPZB
206	C8orf72	ALS2CR19	rs7841308	rs7569350	C8orf72	CARD14
207	C8orf72	ALS2CR19	rs13249102	rs7569350	C8orf72	CARD15
208	C8orf72	ALX4	rs10089240	rs7925621	C8orf72	CARD8
209	C8orf72	ALX4	rs10089240	rs4755809	C8orf72	CASP7
210	C8orf72	AMACR	rs7009526	rs168803	C8orf72	CAST
211	C8orf72	AMACR	rs10089240	rs168803	C8orf72	CAST1
212	C8orf72	AMACR	rs7841308	rs168803	C8orf72	CBFA2T3
213	C8orf72	AMACR	rs13249102	rs168803	C8orf72	CBX7
214	C8orf72	AMN	rs7009526	rs1190227	C8orf72	CCBE1
215	C8orf72	AMN	rs7841308	rs1190227	C8orf72	CCDC28A
216	C8orf72	AMN	rs13249102	rs1190227	C8orf72	CCDC33
217	C8orf72	AMPD3	rs7009526	rs10840425	C8orf72	CCDC41
218	C8orf72	AMPD3	rs10089240	rs10840425	C8orf72	CCDC46
219	C8orf72	AMPD3	rs10089240	rs11042841	C8orf72	CCDC6
220	C8orf72	AMPD3	rs10089240	rs7113101	C8orf72	CCDC67
221	C8orf72	AMPD3	rs7841308	rs10840425	C8orf72	CCDC72
222	C8orf72	AMPD3	rs7841308	rs11042841	C8orf72	CCDC77
223	C8orf72	AMPD3	rs7841308	rs7113101	C8orf72	CCDC93
224	C8orf72	AMPD3	rs10086632	rs10840425	C8orf72	CCM2
225	C8orf72	AMPD3	rs13249102	rs10840425	C8orf72	CCND3
226	C8orf72	AMPH	rs7841308	rs2284248	C8orf72	CD1D
227	C8orf72	AMPH	rs7841308	rs10276324	C8orf72	CD200R2
228	C8orf72	AMPH	rs10086632	rs10276324	C8orf72	CD33
229	C8orf72	AMPH	rs13249102	rs10276324	C8orf72	CD34
230	C8orf72	AMZ1	rs10089240	rs1639046	C8orf72	CD53
231	C8orf72	AMZ1	rs10089240	rs1639044	C8orf72	CD84
232	C8orf72	AMZ1	rs10089240	rs1724932	C8orf72	CDC25A
233	C8orf72	ANGPT1	rs7009526	rs10216767	C8orf72	CDC25B
234	C8orf72	ANGPT1	rs10089240	rs10216767	C8orf72	CDCA7L
235	C8orf72	ANGPT1	rs7841308	rs10216767	C8orf72	CDCP1
236	C8orf72	ANGPT1	rs10086632	rs10216767	C8orf72	CDH1
237	C8orf72	ANGPT1	rs13249102	rs10216767	C8orf72	CDH10
238	C8orf72	ANGPT4	rs10089240	rs2011489	C8orf72	CDH13
239	C8orf72	ANK2	rs10089240	rs17045918	C8orf72	CDH2
240	C8orf72	ANKH	rs10089240	rs697569	C8orf72	CDH23
241	C8orf72	ANKH	rs10089240	rs4702047	C8orf72	CDH4
242	C8orf72	ANKH	rs10089240	rs26306	C8orf72	CDK2AP1
243	C8orf72	ANKS1B	rs10089240	rs10860441	C8orf72	CDKAL1
244	C8orf72	ANKS1B	rs10089240	rs7980447	C8orf72	CDYL
245	C8orf72	ANLN	rs10089240	rs3815483	C8orf72	CEACAM19
246	C8orf72	ANLN	rs10089240	rs3801306	C8orf72	CEACAM21
247	C8orf72	ANLN	rs7841308	rs3815483	C8orf72	CEACAM7
248	C8orf72	ANLN	rs7841308	rs3801306	C8orf72	CENPB
249	C8orf72	ANLN	rs10086632	rs3815483	C8orf72	CENTD2
250	C8orf72	ANLN	rs10086632	rs3801306	C8orf72	CENTG2
251	C8orf72	ANLN	rs13249102	rs3815483	C8orf72	CENTG3
252	C8orf72	ANLN	rs13249102	rs3801306	C8orf72	CEP350
253	C8orf72	ANXA6	rs7841308	rs10037814	C8orf72	CEP72
254	C8orf72	ANXA6	rs13249102	rs10037814	C8orf72	CGI-96
255	C8orf72	AOAH	rs10089240	rs10499592	C8orf72	CHAD
256	C8orf72	AOX1	rs7841308	rs4672863	C8orf72	CHD1L
257	C8orf72	AOX1	rs13249102	rs4672863	C8orf72	CHES1
258	C8orf72	AP3S2	rs10089240	rs4932252	C8orf72	CHM
259	C8orf72	APBA1	rs7841308	rs870695	C8orf72	CHN2
260	C8orf72	APC	rs7841308	rs4705486	C8orf72	CHRM3
261	C8orf72	APC	rs10086632	rs4705486	C8orf72	CHST11
262	C8orf72	APC	rs13249102	rs4705486	C8orf72	CHST9
263	C8orf72	APITD1	rs7841308	rs505141	C8orf72	CIR
264	C8orf72	APITD1	rs7841308	rs528713	C8orf72	CLDN10
265	C8orf72	APITD1	rs10086632	rs505141	C8orf72	CLDN14
266	C8orf72	APITD1	rs10086632	rs528713	C8orf72	CLEC1B
267	C8orf72	APITD1	rs13249102	rs505141	C8orf72	CLEC2A
268	C8orf72	APITD1	rs13249102	rs528713	C8orf72	CLEC2D
269	C8orf72	APP	rs10089240	rs3737413	C8orf72	CLIC5
270	C8orf72	APP	rs7841308	rs2830073	C8orf72	CLSTN2
271	C8orf72	APP	rs7841308	rs432766	C8orf72	CLU
272	C8orf72	APP	rs7841308	rs375369	C8orf72	CNBD1
273	C8orf72	APP	rs13249102	rs2830073	C8orf72	CNGB1
274	C8orf72	APP	rs13249102	rs432766	C8orf72	CNGB3
275	C8orf72	APP	rs13249102	rs375369	C8orf72	CNOT6L
276	C8orf72	AQP2	rs10089240	rs296742	C8orf72	CNTN1
277	C8orf72	AQP2	rs7841308	rs296742	C8orf72	CNTN4
278	C8orf72	AQP2	rs13249102	rs296742	C8orf72	CNTN5
279	C8orf72	ARHGAP15	rs7009526	rs10207679	C8orf72	CNTNAP2
280	C8orf72	ARHGAP15	rs7009526	rs4325696	C8orf72	CNTNAP5
281	C8orf72	ARHGAP15	rs10089240	rs6758942	C8orf72	COG3
282	C8orf72	ARHGAP15	rs10089240	rs10207679	C8orf72	COG6
283	C8orf72	ARHGAP15	rs10089240	rs11694505	C8orf72	COL14A1
284	C8orf72	ARHGAP15	rs10089240	rs4325696	C8orf72	COL18A1
285	C8orf72	ARHGAP15	rs7841308	rs10207679	C8orf72	COL22A1
286	C8orf72	ARHGAP15	rs7841308	rs4325696	C8orf72	COL4A3
287	C8orf72	ARHGAP15	rs7841308	rs6750487	C8orf72	COL4A4
288	C8orf72	ARHGAP15	rs13249102	rs10207679	C8orf72	COL5A1
289	C8orf72	ARHGAP15	rs13249102	rs4325696	C8orf72	COLEC12
290	C8orf72	ARHGAP15	rs13249102	rs6750487	C8orf72	COLQ
291	C8orf72	ARHGAP18	rs10089240	rs9388721	C8orf72	COMMD10
292	C8orf72	ARHGAP18	rs10089240	rs9402157	C8orf72	CPAMD8
293	C8orf72	ARHGAP18	rs10089240	rs17811901	C8orf72	CPB1
294	C8orf72	ARHGAP22	rs10089240	rs11101377	C8orf72	CPNE4
295	C8orf72	ARHGAP22	rs10089240	rs1838579	C8orf72	CPNE5
296	C8orf72	ARHGAP25	rs10089240	rs10174331	C8orf72	CR1
297	C8orf72	ARHGAP28	rs7009526	rs17515951	C8orf72	CREB5
298	C8orf72	ARHGAP28	rs7009526	rs16950747	C8orf72	CRIM1
299	C8orf72	ARHGAP28	rs7009526	rs4797264	C8orf72	CRTAM
300	C8orf72	ARHGAP28	rs7841308	rs17515951	C8orf72	CSF2
301	C8orf72	ARHGAP28	rs7841308	rs16950747	C8orf72	CSH2
302	C8orf72	ARHGAP28	rs7841308	rs4797264	C8orf72	CSMD1
303	C8orf72	ARHGAP28	rs10086632	rs17515951	C8orf72	CSMD2
304	C8orf72	ARHGAP28	rs13249102	rs17515951	C8orf72	CSMD3
305	C8orf72	ARHGAP28	rs13249102	rs16950747	C8orf72	CST2
306	C8orf72	ARHGAP8	rs7009526	rs5766113	C8orf72	CTAG2
307	C8orf72	ARHGAP8	rs7841308	rs5766113	C8orf72	CTDP1
308	C8orf72	ARHGAP8	rs10086632	rs5766113	C8orf72	CTNNA2
309	C8orf72	ARHGAP8	rs13249102	rs5766113	C8orf72	CTNNA3
310	C8orf72	ARL15	rs10089240	rs255746	C8orf72	CTNND2
311	C8orf72	ARL6IP2	rs10089240	rs11687878	C8orf72	CUGBP2
312	C8orf72	ARL6IP2	rs10089240	rs10182455	C8orf72	CUL3
313	C8orf72	ARL6IP2	rs10089240	rs10198160	C8orf72	CWF19L2
314	C8orf72	ARMC4	rs10089240	rs3802517	C8orf72	CXCR4
315	C8orf72	ARNT2	rs10089240	rs5000770	C8orf72	CXorf22
316	C8orf72	ARNT2	rs7841308	rs5000770	C8orf72	CYFIP1
317	C8orf72	ARNT2	rs13249102	rs5000770	C8orf72	CYFIP2
318	C8orf72	ARSB	rs10089240	rs337840	C8orf72	CYLD
319	C8orf72	ARSB	rs7841308	rs4704532	C8orf72	CYP19A1
320	C8orf72	ARSB	rs10086632	rs4704532	C8orf72	CYP1B1
321	C8orf72	ARSB	rs13249102	rs4704532	C8orf72	CYP4F11
322	C8orf72	ASAH1	rs7009526	rs7462991	C8orf72	ChGn
323	C8orf72	ASAH1	rs7841308	rs7462991	C8orf72	D4S234E
324	C8orf72	ASAH1	rs7841308	rs7460605	C8orf72	DAB1
325	C8orf72	ASAH1	rs10086632	rs7462991	C8orf72	DACH1
326	C8orf72	ASAH1	rs13249102	rs7462991	C8orf72	DAPK1
327	C8orf72	ASAH1	rs13249102	rs7460605	C8orf72	DBC1
328	C8orf72	ASAM	rs10089240	rs11605822	C8orf72	DC-UbP
329	C8orf72	ASB10	rs7841308	rs12533831	C8orf72	DCAMKL1
330	C8orf72	ASB10	rs10086632	rs12533831	C8orf72	DCC
331	C8orf72	ASB10	rs13249102	rs12533831	C8orf72	DCP2
332	C8orf72	ASB18	rs10089240	rs1530952	C8orf72	DDAH1
333	C8orf72	ASB18	rs10089240	rs6727328	C8orf72	DDEF1
334	C8orf72	ASGR2	rs7841308	rs12951306	C8orf72	DDOST
335	C8orf72	ASGR2	rs10086632	rs12951306	C8orf72	DDX10
336	C8orf72	ASGR2	rs13249102	rs12951306	C8orf72	DDX31
337	C8orf72	ASTN2	rs7009526	rs944976	C8orf72	DDX4
338	C8orf72	ASTN2	rs7009526	rs7034790	C8orf72	DEFB119
339	C8orf72	ASTN2	rs10089240	rs1928993	C8orf72	DEFB121
340	C8orf72	ASTN2	rs10089240	rs1928995	C8orf72	DENND3
341	C8orf72	ASTN2	rs7841308	rs930465	C8orf72	DEPDC6
342	C8orf72	ASTN2	rs7841308	rs1928993	C8orf72	DGKB
343	C8orf72	ASTN2	rs7841308	rs1928995	C8orf72	DGKI
344	C8orf72	ASTN2	rs7841308	rs944976	C8orf72	DKFZP566N034
345	C8orf72	ASTN2	rs7841308	rs7034790	C8orf72	DKFZp547H025
346	C8orf72	ASTN2	rs7841308	rs1413413	C8orf72	DKFZp762E1312
347	C8orf72	ASTN2	rs10086632	rs930465	C8orf72	DKK2
348	C8orf72	ASTN2	rs10086632	rs1928993	C8orf72	DKK3
349	C8orf72	ASTN2	rs10086632	rs1928995	C8orf72	DLC1
350	C8orf72	ASTN2	rs13249102	rs930465	C8orf72	DLGAP1
351	C8orf72	ASTN2	rs13249102	rs1928993	C8orf72	DLGAP2
352	C8orf72	ASTN2	rs13249102	rs1928995	C8orf72	DLST
353	C8orf72	ASTN2	rs13249102	rs944976	C8orf72	DMD
354	C8orf72	ASTN2	rs13249102	rs7034790	C8orf72	DMP1
355	C8orf72	ATAD2	rs7841308	rs6470146	C8orf72	DMRTB1
356	C8orf72	ATAD2	rs10086632	rs6470146	C8orf72	DNAH11
357	C8orf72	ATAD2	rs13249102	rs6470146	C8orf72	DNAH17
358	C8orf72	ATG10	rs7009526	rs1485587	C8orf72	DNAH8
359	C8orf72	ATG10	rs10089240	rs1485587	C8orf72	DNAJB8
360	C8orf72	ATG10	rs7841308	rs1485587	C8orf72	DNAJC15
361	C8orf72	ATG10	rs10086632	rs1485587	C8orf72	DNAJC6
362	C8orf72	ATG10	rs13249102	rs1485587	C8orf72	DNAPTP6
363	C8orf72	ATG7	rs10089240	rs346078	C8orf72	DNM3
364	C8orf72	ATOH7	rs10089240	rs1900004	C8orf72	DNMT2
365	C8orf72	ATP11A	rs7009526	rs373653	C8orf72	DOCK1
366	C8orf72	ATP11A	rs10089240	rs282595	C8orf72	DOCK2
367	C8orf72	ATP11A	rs10089240	rs373653	C8orf72	DOCK8
368	C8orf72	ATP11A	rs7841308	rs373653	C8orf72	DOK5
369	C8orf72	ATP11A	rs7841308	rs413110	C8orf72	DOK6
370	C8orf72	ATP12A	rs10089240	rs2277422	C8orf72	DOPEY1
371	C8orf72	ATP13A4	rs7841308	rs902192	C8orf72	DPF3
372	C8orf72	ATP13A4	rs7841308	rs6764121	C8orf72	DPP10
373	C8orf72	ATP13A4	rs10086632	rs902192	C8orf72	DPP6
374	C8orf72	ATP13A4	rs10086632	rs6764121	C8orf72	DPT
375	C8orf72	ATP13A4	rs13249102	rs902192	C8orf72	DPYD
376	C8orf72	ATP13A4	rs13249102	rs6764121	C8orf72	DRD1
377	C8orf72	ATP1B4	rs10089240	rs5910842	C8orf72	DSCAM
378	C8orf72	ATP6V1C1	rs10089240	rs2453997	C8orf72	DSCR2
379	C8orf72	ATP6V1E1	rs10089240	rs5747296	C8orf72	DSU
380	C8orf72	ATP8A1	rs10089240	rs17447835	C8orf72	DTX3L
381	C8orf72	ATP8A2	rs10089240	rs9507557	C8orf72	DUSP10
382	C8orf72	ATP8A2	rs7841308	rs9507557	C8orf72	DYNC1LI1
383	C8orf72	ATP8B4	rs10089240	rs16963151	C8orf72	DYRK1B
384	C8orf72	ATP8B4	rs10089240	rs8041437	C8orf72	EBF3
385	C8orf72	ATP8B4	rs10089240	rs12904370	C8orf72	EBP
386	C8orf72	ATP8B4	rs7841308	rs8041437	C8orf72	ECEL1
387	C8orf72	ATP8B4	rs13249102	rs8041437	C8orf72	ECHDC3
388	C8orf72	ATP9A	rs10089240	rs2235863	C8orf72	EDIL3
389	C8orf72	ATPBD3	rs7009526	rs2569436	C8orf72	EFNB2
390	C8orf72	ATPBD3	rs10089240	rs2569436	C8orf72	EFTUD1
391	C8orf72	ATPBD3	rs7841308	rs2569436	C8orf72	EIF2B3
392	C8orf72	ATPBD3	rs10086632	rs2569436	C8orf72	EIF4ENIF1
393	C8orf72	ATPBD3	rs13249102	rs2569436	C8orf72	ELAC1
394	C8orf72	AYTL2	rs7841308	rs4398676	C8orf72	ELF1
395	C8orf72	AYTL2	rs13249102	rs4398676	C8orf72	ELMO1
396	C8orf72	AZIN1	rs10089240	rs12546520	C8orf72	ELOVL4
397	C8orf72	AZIN1	rs7841308	rs12546520	C8orf72	ELOVL6
398	C8orf72	AZIN1	rs10086632	rs12546520	C8orf72	EMILIN2
399	C8orf72	AZIN1	rs13249102	rs12546520	C8orf72	EML5
400	C8orf72	B3GALT5	rs10089240	rs2837107	C8orf72	EMX2
401	C8orf72	B3GALT5	rs10089240	rs8132770	C8orf72	ENDOG
402	C8orf72	B3GALT5	rs7841308	rs2837107	C8orf72	ENPEP
403	C8orf72	B3GALT5	rs7841308	rs8132770	C8orf72	ENPP3
404	C8orf72	B3GALT5	rs10086632	rs2837107	C8orf72	ENPP4
405	C8orf72	B3GALT5	rs10086632	rs8132770	C8orf72	ENPP5
406	C8orf72	B3GALT5	rs13249102	rs2837107	C8orf72	ENY2
407	C8orf72	B3GALT5	rs13249102	rs8132770	C8orf72	EP400NL
408	C8orf72	B3GNT1	rs7009526	rs10518939	C8orf72	EPHA5
409	C8orf72	B3GNT1	rs10089240	rs10518939	C8orf72	ERBB4
410	C8orf72	B3GNT1	rs7841308	rs10518939	C8orf72	ERCC4
411	C8orf72	B3GNT1	rs10086632	rs10518939	C8orf72	ERG
412	C8orf72	B3GNT1	rs13249102	rs10518939	C8orf72	ERGIC2
413	C8orf72	B4GALNT3	rs10089240	rs4980833	C8orf72	ESD
414	C8orf72	B4GALT6	rs7841308	rs34530749	C8orf72	ESRRG
415	C8orf72	B4GALT6	rs13249102	rs34530749	C8orf72	ETV6
416	C8orf72	BAD	rs10089240	rs11231741	C8orf72	EVI1
417	C8orf72	BAI3	rs7009526	rs7741707	C8orf72	EXOC2
418	C8orf72	BAI3	rs10089240	rs7741707	C8orf72	EXOC4
419	C8orf72	BAI3	rs7841308	rs7741707	C8orf72	EYA2
420	C8orf72	BAI3	rs10086632	rs7741707	C8orf72	EYA4
421	C8orf72	BAI3	rs13249102	rs7741707	C8orf72	F11
422	C8orf72	BANK1	rs7009526	rs6833249	C8orf72	FA2H
423	C8orf72	BANK1	rs10089240	rs6833249	C8orf72	FAM107B
424	C8orf72	BARD1	rs10089240	rs17487827	C8orf72	FAM12B
425	C8orf72	BARHL1	rs10089240	rs306549	C8orf72	FAM19A2
426	C8orf72	BARHL1	rs10089240	rs306542	C8orf72	FAM19A4
427	C8orf72	BAT2D1	rs10089240	rs6669168	C8orf72	FAM19A5
428	C8orf72	BAT2D1	rs10089240	rs7521480	C8orf72	FAM59A
429	C8orf72	BAT2D1	rs7841308	rs6669168	C8orf72	FAM5B
430	C8orf72	BAT2D1	rs7841308	rs7521480	C8orf72	FAM77D
431	C8orf72	BAT2D1	rs10086632	rs6669168	C8orf72	FAM98A
432	C8orf72	BAT2D1	rs10086632	rs7521480	C8orf72	FARP1
433	C8orf72	BAT2D1	rs13249102	rs6669168	C8orf72	FARS2
434	C8orf72	BAT2D1	rs13249102	rs7521480	C8orf72	FBLN1
435	C8orf72	BBOX1	rs10089240	rs1031176	C8orf72	FBLN2
436	C8orf72	BCAT1	rs10089240	rs2352745	C8orf72	FBN2
437	C8orf72	BCL10	rs10089240	rs2735592	C8orf72	FBXL7
438	C8orf72	BDP1	rs7841308	rs4703987	C8orf72	FBXO31
439	C8orf72	BDP1	rs7841308	rs10057258	C8orf72	FBXO33
440	C8orf72	BDP1	rs7841308	rs3761966	C8orf72	FBXO36
441	C8orf72	BDP1	rs7841308	rs421128	C8orf72	FBXW12
442	C8orf72	BDP1	rs7841308	rs156756	C8orf72	FCER1G
443	C8orf72	BGLAP	rs10089240	rs759330	C8orf72	FCN2
444	C8orf72	BIRC5	rs7009526	rs1508147	C8orf72	FECH
445	C8orf72	BIRC5	rs10089240	rs1508146	C8orf72	FGD5
446	C8orf72	BIRC5	rs7841308	rs12947167	C8orf72	FGD6
447	C8orf72	BIRC5	rs7841308	rs1508147	C8orf72	FGF9
448	C8orf72	BIRC5	rs10086632	rs1508147	C8orf72	FGFR1
449	C8orf72	BIRC5	rs13249102	rs1508147	C8orf72	FGFR1OP
450	C8orf72	BIRC7	rs10089240	rs6122403	C8orf72	FHIT
451	C8orf72	BLNK	rs7009526	rs3789927	C8orf72	FHL2
452	C8orf72	BLNK	rs7009526	rs3789928	C8orf72	FHOD3
453	C8orf72	BLNK	rs10089240	rs3789927	C8orf72	FIP1L1
454	C8orf72	BLNK	rs10089240	rs3789928	C8orf72	FKBP5
455	C8orf72	BLNK	rs7841308	rs3789927	C8orf72	FLI1
456	C8orf72	BLNK	rs7841308	rs3789928	C8orf72	FLJ11259
457	C8orf72	BLNK	rs10086632	rs3789927	C8orf72	FLJ14437
458	C8orf72	BLNK	rs10086632	rs3789928	C8orf72	FLJ16124
459	C8orf72	BLNK	rs13249102	rs3789927	C8orf72	FLJ16237
460	C8orf72	BLNK	rs13249102	rs3789928	C8orf72	FLJ20152
461	C8orf72	BMP4	rs7009526	rs11623717	C8orf72	FLJ20272
462	C8orf72	BMP4	rs7009526	rs2071047	C8orf72	FLJ20309
463	C8orf72	BMP4	rs10089240	rs2071047	C8orf72	FLJ20366
464	C8orf72	BMP4	rs7841308	rs2071047	C8orf72	FLJ20718
465	C8orf72	BMP4	rs10086632	rs2071047	C8orf72	FLJ22028
466	C8orf72	BMP4	rs13249102	rs2071047	C8orf72	FLJ23235
467	C8orf72	BMPR1B	rs10089240	rs7681920	C8orf72	FLJ25067
468	C8orf72	BMPR1B	rs10089240	rs10018945	C8orf72	FLJ25102
469	C8orf72	BNC2	rs10089240	rs10118670	C8orf72	FLJ25371
470	C8orf72	BNC2	rs7841308	rs10118670	C8orf72	FLJ25770
471	C8orf72	BNC2	rs10086632	rs10118670	C8orf72	FLJ31659
472	C8orf72	BNC2	rs13249102	rs10118670	C8orf72	FLJ31952
473	C8orf72	BOK	rs10089240	rs6716290	C8orf72	FLJ32110
474	C8orf72	BPGM	rs7009526	rs17200009	C8orf72	FLJ32252
475	C8orf72	BPGM	rs7841308	rs17200009	C8orf72	FLJ32786
476	C8orf72	BPGM	rs13249102	rs17200009	C8orf72	FLJ33387
477	C8orf72	BYSL	rs10089240	rs10947996	C8orf72	FLJ33718
478	C8orf72	C10orf11	rs10089240	rs12764787	C8orf72	FLJ34870
479	C8orf72	C10orf38	rs10089240	rs4750624	C8orf72	FLJ38663
480	C8orf72	C10orf76	rs7009526	rs11191156	C8orf72	FLJ40919
481	C8orf72	C10orf76	rs7009526	rs10883699	C8orf72	FLJ41841
482	C8orf72	C10orf76	rs10089240	rs11191156	C8orf72	FLJ42280
483	C8orf72	C10orf76	rs10089240	rs10883699	C8orf72	FLJ44048
484	C8orf72	C10orf76	rs7841308	rs11191156	C8orf72	FLJ45743
485	C8orf72	C10orf76	rs7841308	rs10883699	C8orf72	FLJ45983
486	C8orf72	C10orf76	rs10086632	rs11191156	C8orf72	FMNL1
487	C8orf72	C10orf76	rs10086632	rs10883699	C8orf72	FMO2
488	C8orf72	C10orf76	rs13249102	rs11191156	C8orf72	FMO5
489	C8orf72	C10orf76	rs13249102	rs10883699	C8orf72	FRAS1
490	C8orf72	C10orf87	rs10089240	rs11596483	C8orf72	FRMD3
491	C8orf72	C10orf87	rs10089240	rs17103336	C8orf72	FRMD4A
492	C8orf72	C10orf87	rs10089240	rs2104176	C8orf72	FRMPD4
493	C8orf72	C10orf9	rs7009526	rs11010152	C8orf72	FRY
494	C8orf72	C10orf9	rs7009526	rs12242002	C8orf72	FSTL4
495	C8orf72	C10orf9	rs7009526	rs3003981	C8orf72	FUT8
496	C8orf72	C10orf9	rs7009526	rs1345561	C8orf72	FUT9
497	C8orf72	C10orf9	rs7009526	rs7902346	C8orf72	FXN
498	C8orf72	C10orf9	rs7009526	rs10827509	C8orf72	FZD5
499	C8orf72	C10orf9	rs7009526	rs7072266	C8orf72	GAB2
500	C8orf72	C10orf9	rs7009526	rs4934551	C8orf72	GAB3
501	C8orf72	C10orf9	rs7841308	rs11010152	C8orf72	GABRB2
502	C8orf72	C10orf9	rs7841308	rs12242002	C8orf72	GABRG3
503	C8orf72	C10orf9	rs7841308	rs3003981	C8orf72	GABRR1
504	C8orf72	C10orf9	rs7841308	rs1345561	C8orf72	GALNT10
505	C8orf72	C10orf9	rs7841308	rs7902346	C8orf72	GALNT13
506	C8orf72	C10orf9	rs7841308	rs10827509	C8orf72	GALNT14
507	C8orf72	C10orf9	rs7841308	rs7072266	C8orf72	GALNT17
508	C8orf72	C10orf9	rs7841308	rs4934551	C8orf72	GALNTL1
509	C8orf72	C10orf9	rs10086632	rs11010152	C8orf72	GALNTL4
510	C8orf72	C10orf9	rs10086632	rs12242002	C8orf72	GAP43
511	C8orf72	C10orf9	rs10086632	rs7902346	C8orf72	GARNL3
512	C8orf72	C10orf9	rs13249102	rs11010152	C8orf72	GBP7
513	C8orf72	C10orf9	rs13249102	rs12242002	C8orf72	GBX2
514	C8orf72	C10orf9	rs13249102	rs3003981	C8orf72	GCKR
515	C8orf72	C10orf9	rs13249102	rs1345561	C8orf72	GCM1
516	C8orf72	C10orf9	rs13249102	rs7902346	C8orf72	GFPT2
517	C8orf72	C10orf9	rs13249102	rs10827509	C8orf72	GLDC
518	C8orf72	C10orf9	rs13249102	rs7072266	C8orf72	GLI3
519	C8orf72	C10orf9	rs13249102	rs4934551	C8orf72	GLIS3
520	C8orf72	C11orf63	rs10089240	rs10892928	C8orf72	GLS
521	C8orf72	C12orf44	rs10089240	rs11169995	C8orf72	GLT1D1
522	C8orf72	C12orf63	rs10089240	rs7300195	C8orf72	GOLPH3L
523	C8orf72	C14orf10	rs7009526	rs2295104	C8orf72	GOT1
524	C8orf72	C14orf10	rs10089240	rs2295104	C8orf72	GPC1
525	C8orf72	C14orf10	rs7841308	rs2295104	C8orf72	GPC5
526	C8orf72	C14orf10	rs13249102	rs2295104	C8orf72	GPC6
527	C8orf72	C14orf161	rs10089240	rs737042	C8orf72	GPD1L
528	C8orf72	C14orf161	rs7841308	rs737042	C8orf72	GPM6A
529	C8orf72	C14orf161	rs13249102	rs737042	C8orf72	GPR116
530	C8orf72	C15orf15	rs10089240	rs8043029	C8orf72	GPR154
531	C8orf72	C15orf15	rs10089240	rs3809540	C8orf72	GPR171
532	C8orf72	C15orf38	rs10089240	rs3853641	C8orf72	GREB1
533	C8orf72	C15orf41	rs10089240	rs11073183	C8orf72	GREM2
534	C8orf72	C18orf17	rs10089240	rs1487435	C8orf72	GRIA2
535	C8orf72	C18orf20	rs10089240	rs7233596	C8orf72	GRIA3
536	C8orf72	C18orf24	rs10089240	rs1970679	C8orf72	GRID1
537	C8orf72	C18orf24	rs10089240	rs1441293	C8orf72	GRID2
538	C8orf72	C18orf24	rs10089240	rs7243684	C8orf72	GRIK1
539	C8orf72	C1QL2	rs10089240	rs1867750	C8orf72	GRIK3
540	C8orf72	C1QTNF3	rs7009526	rs213583	C8orf72	GRIN2B
541	C8orf72	C1QTNF3	rs7009526	rs149359	C8orf72	GRM4
542	C8orf72	C1QTNF3	rs7841308	rs213583	C8orf72	GRM7
543	C8orf72	C1QTNF3	rs7841308	rs149359	C8orf72	GRM8
544	C8orf72	C1QTNF3	rs13249102	rs213583	C8orf72	GTDC1
545	C8orf72	C1QTNF3	rs13249102	rs149359	C8orf72	GTF3C2
546	C8orf72	C1orf101	rs10089240	rs4379665	C8orf72	GTPBP5
547	C8orf72	C1orf110	rs7009526	rs12141395	C8orf72	GUCA1C
548	C8orf72	C1orf110	rs10089240	rs12141395	C8orf72	GUCY1A2
549	C8orf72	C1orf130	rs7009526	rs12138020	C8orf72	GUCY1A3
550	C8orf72	C1orf130	rs10089240	rs12138020	C8orf72	HAK
551	C8orf72	C1orf130	rs7841308	rs12138020	C8orf72	HBLD1
552	C8orf72	C1orf130	rs10086632	rs12138020	C8orf72	HCCA2
553	C8orf72	C1orf130	rs13249102	rs12138020	C8orf72	HCP1
554	C8orf72	C1orf151	rs10089240	rs2294629	C8orf72	HDAC2
555	C8orf72	C1orf161	rs7841308	rs6670668	C8orf72	HDAC9
556	C8orf72	C1orf161	rs13249102	rs6670668	C8orf72	HEATR1
557	C8orf72	C1orf175	rs7009526	rs11206407	C8orf72	HECW2
558	C8orf72	C1orf175	rs10089240	rs10888858	C8orf72	HELB
559	C8orf72	C1orf175	rs10089240	rs11206407	C8orf72	HGD
560	C8orf72	C1orf175	rs7841308	rs11206407	C8orf72	HGF
561	C8orf72	C1orf175	rs10086632	rs11206407	C8orf72	HHAT
562	C8orf72	C1orf175	rs13249102	rs11206407	C8orf72	HIP1
563	C8orf72	C1orf75	rs10089240	rs12239580	C8orf72	HIVEP3
564	C8orf72	C1orf9	rs10089240	rs10911920	C8orf72	HLA-A
565	C8orf72	C1orf95	rs7009526	rs663060	C8orf72	HLA-C
566	C8orf72	C1orf95	rs7009526	rs7519202	C8orf72	HLA-DPA1
567	C8orf72	C1orf95	rs10089240	rs663060	C8orf72	HMBOX1
568	C8orf72	C1orf95	rs10089240	rs6668379	C8orf72	HMCN1
569	C8orf72	C1orf95	rs10089240	rs7519202	C8orf72	HMGB3
570	C8orf72	C1orf95	rs10089240	rs3820632	C8orf72	HMGCLL1
571	C8orf72	C1orf95	rs7841308	rs663060	C8orf72	HNMT
572	C8orf72	C1orf95	rs7841308	rs7519202	C8orf72	HNRPD
573	C8orf72	C1orf95	rs7841308	rs3820632	C8orf72	HPCAL1
574	C8orf72	C1orf95	rs13249102	rs663060	C8orf72	HRB
575	C8orf72	C1orf95	rs13249102	rs7519202	C8orf72	HS3ST2
576	C8orf72	C20orf102	rs10089240	rs6126457	C8orf72	HS3ST3B1
577	C8orf72	C20orf133	rs10089240	rs1041327	C8orf72	HS6ST2
578	C8orf72	C20orf133	rs10089240	rs6135297	C8orf72	HS6ST3
579	C8orf72	C20orf133	rs10089240	rs6034057	C8orf72	HSD17B3
580	C8orf72	C20orf133	rs10089240	rs6034062	C8orf72	HSD17B4
581	C8orf72	C20orf133	rs10089240	rs6034063	C8orf72	HSD3B1
582	C8orf72	C20orf133	rs10089240	rs2423849	C8orf72	HSPC023
583	C8orf72	C20orf133	rs10089240	rs193272	C8orf72	HSPC105
584	C8orf72	C20orf152	rs10089240	rs6142474	C8orf72	HTR7
585	C8orf72	C20orf23	rs10089240	rs6034497	C8orf72	HUNK
586	C8orf72	C20orf31	rs10089240	rs2065108	C8orf72	HUS1
587	C8orf72	C20orf31	rs10089240	rs6088727	C8orf72	ICF45
588	C8orf72	C21orf25	rs10089240	rs9978354	C8orf72	IDS
589	C8orf72	C21orf86	rs10089240	rs2297285	C8orf72	IER3IP1
590	C8orf72	C22orf5	rs7009526	rs135718	C8orf72	IFI44L
591	C8orf72	C22orf5	rs7841308	rs135718	C8orf72	IFNAR2
592	C8orf72	C22orf5	rs13249102	rs135718	C8orf72	IFNE1
593	C8orf72	C2orf32	rs10089240	rs4671894	C8orf72	IFRD1
594	C8orf72	C2orf33	rs10089240	rs7560053	C8orf72	IGF2BP2
595	C8orf72	C3orf20	rs7009526	rs829182	C8orf72	IGF2BP3
596	C8orf72	C3orf20	rs10089240	rs829182	C8orf72	IGFBP7
597	C8orf72	C3orf20	rs7841308	rs829182	C8orf72	IGSF11
598	C8orf72	C3orf20	rs13249102	rs829182	C8orf72	IGSF21
599	C8orf72	C3orf32	rs10089240	rs909302	C8orf72	IGSF4
600	C8orf72	C4orf13	rs10089240	rs11729554	C8orf72	IGSF4B
601	C8orf72	C4orf14	rs10089240	rs781668	C8orf72	IGSF4D
602	C8orf72	C5orf20	rs7009526	rs17168361	C8orf72	IGSF8
603	C8orf72	C5orf20	rs10089240	rs17168361	C8orf72	IL15RA
604	C8orf72	C5orf20	rs7841308	rs17168361	C8orf72	IL1RAPL1
605	C8orf72	C5orf20	rs10086632	rs17168361	C8orf72	IL1RAPL2
606	C8orf72	C5orf20	rs13249102	rs17168361	C8orf72	IL22RA1
607	C8orf72	C6orf123	rs10089240	rs553138	C8orf72	IL31
608	C8orf72	C6orf123	rs10089240	rs2742922	C8orf72	IL4R
609	C8orf72	C6orf123	rs10089240	rs2742921	C8orf72	IL6
610	C8orf72	C6orf123	rs10089240	rs495569	C8orf72	IL7
611	C8orf72	C6orf123	rs10089240	rs497280	C8orf72	ILF3
612	C8orf72	C6orf142	rs7009526	rs17625497	C8orf72	ILKAP
613	C8orf72	C6orf142	rs7841308	rs17625497	C8orf72	IMMP2L
614	C8orf72	C6orf142	rs10086632	rs17625497	C8orf72	INADL
615	C8orf72	C6orf142	rs13249102	rs17625497	C8orf72	INPP4B
616	C8orf72	C6orf149	rs10089240	rs7763280	C8orf72	INPP5A
617	C8orf72	C6orf151	rs10089240	rs2744382	C8orf72	INSM2
618	C8orf72	C6orf81	rs10089240	rs2766558	C8orf72	IPO13
619	C8orf72	C6orf85	rs7009526	rs7766646	C8orf72	IRF8
620	C8orf72	C6orf85	rs7009526	rs9378799	C8orf72	ITGA11
621	C8orf72	C6orf85	rs7009526	rs928027	C8orf72	ITGA9
622	C8orf72	C6orf85	rs10089240	rs9378799	C8orf72	ITGB8
623	C8orf72	C6orf85	rs10089240	rs928027	C8orf72	ITPR1
624	C8orf72	C6orf85	rs7841308	rs7766646	C8orf72	IVD
625	C8orf72	C6orf85	rs10086632	rs7766646	C8orf72	JAZF1
626	C8orf72	C6orf85	rs13249102	rs7766646	C8orf72	JPH2
627	C8orf72	C7orf33	rs7009526	rs1015665	C8orf72	JRK
628	C8orf72	C7orf33	rs10089240	rs1015665	C8orf72	K6HF
629	C8orf72	C7orf33	rs7841308	rs1015665	C8orf72	KALRN
630	C8orf72	C7orf33	rs10086632	rs1015665	C8orf72	KBTBD1
631	C8orf72	C7orf33	rs13249102	rs1015665	C8orf72	KCNB1
632	C8orf72	C8orf13	rs10089240	rs2003423	C8orf72	KCNC2
633	C8orf72	C8orf34	rs7009526	rs6983057	C8orf72	KCNE1
634	C8orf72	C8orf34	rs10089240	rs6983057	C8orf72	KCNE4
635	C8orf72	C8orf34	rs7841308	rs6983057	C8orf72	KCNF1
636	C8orf72	C8orf34	rs10086632	rs6983057	C8orf72	KCNG4
637	C8orf72	C8orf34	rs13249102	rs6983057	C8orf72	KCNH1
638	C8orf72	C8orf42	rs7841308	rs13429	C8orf72	KCNH5
639	C8orf72	C8orf42	rs13249102	rs13429	C8orf72	KCNIP1
640	C8orf72	C9orf106	rs10089240	rs10988315	C8orf72	KCNIP2
641	C8orf72	CA8	rs10089240	rs10216440	C8orf72	KCNIP4
642	C8orf72	CABIN1	rs10089240	rs17004811	C8orf72	KCNJ16
643	C8orf72	CABIN1	rs10089240	rs738809	C8orf72	KCNJ6
644	C8orf72	CABP7	rs7841308	rs2527344	C8orf72	KCNJ8
645	C8orf72	CACNA1C	rs10089240	rs3819526	C8orf72	KCNK2
646	C8orf72	CACNA1C	rs10089240	rs2238069	C8orf72	KCNK7
647	C8orf72	CACNA1C	rs10089240	rs2238070	C8orf72	KCNMA1
648	C8orf72	CACNA1C	rs10089240	rs1860091	C8orf72	KCNMB2
649	C8orf72	CACNA1C	rs10089240	rs10848673	C8orf72	KCNN3
650	C8orf72	CACNA1D	rs10089240	rs3774491	C8orf72	KCNN4
651	C8orf72	CACNA1D	rs7841308	rs3774491	C8orf72	KCNQ1
652	C8orf72	CACNA1D	rs7841308	rs2250736	C8orf72	KCTD1
653	C8orf72	CACNA1D	rs7841308	rs2029331	C8orf72	KCTD7
654	C8orf72	CACNA2D1	rs7009526	rs3823920	C8orf72	KIAA0241
655	C8orf72	CACNA2D1	rs10089240	rs3823920	C8orf72	KIAA0274
656	C8orf72	CACNA2D3	rs10089240	rs1530733	C8orf72	KIAA0367
657	C8orf72	CACNA2D3	rs10089240	rs1530732	C8orf72	KIAA0372
658	C8orf72	CACNA2D3	rs10089240	rs6445664	C8orf72	KIAA0564
659	C8orf72	CACNA2D3	rs10089240	rs12493552	C8orf72	KIAA0738
660	C8orf72	CACNB2	rs10089240	rs17690664	C8orf72	KIAA0746
661	C8orf72	CACNB2	rs10089240	rs7069923	C8orf72	KIAA0774
662	C8orf72	CACNB3	rs10089240	rs1532365	C8orf72	KIAA0963
663	C8orf72	CACNB3	rs7841308	rs1532365	C8orf72	KIAA1005
664	C8orf72	CACNB4	rs10089240	rs10203659	C8orf72	KIAA1199
665	C8orf72	CACNG2	rs10089240	rs4821508	C8orf72	KIAA1217
666	C8orf72	CALCRL	rs10089240	rs3821183	C8orf72	KIAA1432
667	C8orf72	CALCRL	rs10089240	rs3821182	C8orf72	KIAA1456
668	C8orf72	CALCRL	rs10089240	rs3821181	C8orf72	KIAA1576
669	C8orf72	CALCRL	rs7841308	rs3821183	C8orf72	KIAA1632
670	C8orf72	CALCRL	rs7841308	rs3821182	C8orf72	KIAA1797
671	C8orf72	CALCRL	rs7841308	rs3821181	C8orf72	KIF13A
672	C8orf72	CALCRL	rs10086632	rs3821183	C8orf72	KIF13B
673	C8orf72	CALCRL	rs10086632	rs3821182	C8orf72	KIF6
674	C8orf72	CALCRL	rs10086632	rs3821181	C8orf72	KIRREL3
675	C8orf72	CALCRL	rs13249102	rs3821183	C8orf72	KLF12
676	C8orf72	CALCRL	rs13249102	rs3821182	C8orf72	KLF7
677	C8orf72	CALCRL	rs13249102	rs3821181	C8orf72	KLHDC4
678	C8orf72	CALM2	rs10089240	rs10153674	C8orf72	KLHDC6
679	C8orf72	CAMK1D	rs7009526	rs6602587	C8orf72	KLHL23
680	C8orf72	CAMK1D	rs10089240	rs6602587	C8orf72	KLHL6
681	C8orf72	CAMK1D	rs10089240	rs2815652	C8orf72	KLHL7
682	C8orf72	CAMK1D	rs10089240	rs7893280	C8orf72	KLK1
683	C8orf72	CAMK1D	rs7841308	rs6602587	C8orf72	KLK14
684	C8orf72	CAMK2D	rs10089240	rs13122281	C8orf72	KLK2
685	C8orf72	CAMK2D	rs10089240	rs764830	C8orf72	KLK3
686	C8orf72	CAMK2D	rs10089240	rs12508566	C8orf72	KLRD1
687	C8orf72	CAMK2D	rs10089240	rs10461194	C8orf72	KLRG1
688	C8orf72	CAMK2D	rs10089240	rs12644009	C8orf72	KNTC2
689	C8orf72	CAMTA1	rs7009526	rs6577446	C8orf72	KRT25A
690	C8orf72	CAMTA1	rs7841308	rs6577446	C8orf72	KRT25C
691	C8orf72	CAMTA1	rs10086632	rs6577446	C8orf72	KRT2A
692	C8orf72	CAMTA1	rs13249102	rs6577446	C8orf72	KRT6IRS
693	C8orf72	CAND1	rs10089240	rs17781645	C8orf72	KRTHA5
694	C8orf72	CAPZB	rs7009526	rs6703356	C8orf72	KSP37
695	C8orf72	CAPZB	rs10089240	rs6703356	C8orf72	L3MBTL4
696	C8orf72	CAPZB	rs7841308	rs6703356	C8orf72	LAMA1
697	C8orf72	CAPZB	rs10086632	rs6703356	C8orf72	LAMA2
698	C8orf72	CAPZB	rs13249102	rs6703356	C8orf72	LAMB4
699	C8orf72	CARD14	rs7009526	rs4889989	C8orf72	LARS2
700	C8orf72	CARD15	rs7009526	rs1077861	C8orf72	LDLRAD3
701	C8orf72	CARD8	rs10089240	rs1125297	C8orf72	LDOC1
702	C8orf72	CARD8	rs10089240	rs10420505	C8orf72	LGALS8
703	C8orf72	CARD8	rs10089240	rs1421673	C8orf72	LGALS9
704	C8orf72	CASP7	rs7009526	rs11196435	C8orf72	LGMN
705	C8orf72	CASP7	rs7841308	rs11196435	C8orf72	LGR5
706	C8orf72	CASP7	rs10086632	rs11196435	C8orf72	LIMD1
707	C8orf72	CASP7	rs13249102	rs11196435	C8orf72	LIN7A
708	C8orf72	CAST	rs10089240	rs149319	C8orf72	LIPC
709	C8orf72	CAST	rs10089240	rs26503	C8orf72	LKAP
710	C8orf72	CAST1	rs10089240	rs17762441	C8orf72	LMO2
711	C8orf72	CAST1	rs10089240	rs931698	C8orf72	LMX1B
712	C8orf72	CAST1	rs10089240	rs12491147	C8orf72	LNX1
713	C8orf72	CAST1	rs10089240	rs17825189	C8orf72	LOC130576
714	C8orf72	CAST1	rs10089240	rs9855836	C8orf72	LOC130940
715	C8orf72	CAST1	rs10089240	rs9874662	C8orf72	LOC284757
716	C8orf72	CAST1	rs7841308	rs12491147	C8orf72	LOC286526
717	C8orf72	CAST1	rs7841308	rs17825189	C8orf72	LOC340156
718	C8orf72	CAST1	rs7841308	rs9855836	C8orf72	LOC349136
719	C8orf72	CAST1	rs7841308	rs9874662	C8orf72	LOC375449
720	C8orf72	CAST1	rs10086632	rs12491147	C8orf72	LOC387601
721	C8orf72	CAST1	rs10086632	rs9855836	C8orf72	LOC387856
722	C8orf72	CAST1	rs10086632	rs9874662	C8orf72	LOC388407
723	C8orf72	CAST1	rs13249102	rs12491147	C8orf72	LOC390980
724	C8orf72	CAST1	rs13249102	rs17825189	C8orf72	LOC399947
725	C8orf72	CAST1	rs13249102	rs9855836	C8orf72	LOC400924
726	C8orf72	CAST1	rs13249102	rs9874662	C8orf72	LOC401398
727	C8orf72	CBFA2T3	rs10089240	rs4782493	C8orf72	LOC440131
728	C8orf72	CBFA2T3	rs7841308	rs4782493	C8orf72	LOC441087
729	C8orf72	CBFA2T3	rs10086632	rs4782493	C8orf72	LOC441233
730	C8orf72	CBFA2T3	rs13249102	rs4782493	C8orf72	LOC51233
731	C8orf72	CBX7	rs10089240	rs139379	C8orf72	LONRF2
732	C8orf72	CCBE1	rs10089240	rs632899	C8orf72	LONRF3
733	C8orf72	CCBE1	rs10089240	rs643602	C8orf72	LOXHD1
734	C8orf72	CCBE1	rs10089240	rs598923	C8orf72	LOXL1
735	C8orf72	CCBE1	rs10089240	rs646900	C8orf72	LPP
736	C8orf72	CCBE1	rs10089240	rs645971	C8orf72	LPXN
737	C8orf72	CCBE1	rs10089240	rs4552110	C8orf72	LRBA
738	C8orf72	CCBE1	rs7841308	rs632899	C8orf72	LRCH1
739	C8orf72	CCBE1	rs7841308	rs643602	C8orf72	LRFN2
740	C8orf72	CCBE1	rs7841308	rs598923	C8orf72	LRP1B
741	C8orf72	CCBE1	rs7841308	rs646900	C8orf72	LRP8
742	C8orf72	CCBE1	rs7841308	rs645971	C8orf72	LRRC7
743	C8orf72	CCBE1	rs10086632	rs632899	C8orf72	LRRC8B
744	C8orf72	CCBE1	rs10086632	rs643602	C8orf72	LRRC8C
745	C8orf72	CCBE1	rs10086632	rs598923	C8orf72	LRRK2
746	C8orf72	CCBE1	rs10086632	rs646900	C8orf72	LRRN6C
747	C8orf72	CCBE1	rs10086632	rs645971	C8orf72	LSG1
748	C8orf72	CCBE1	rs13249102	rs632899	C8orf72	LSM5
749	C8orf72	CCBE1	rs13249102	rs643602	C8orf72	LTBP2
750	C8orf72	CCBE1	rs13249102	rs598923	C8orf72	LUZP2
751	C8orf72	CCBE1	rs13249102	rs646900	C8orf72	LXN
752	C8orf72	CCBE1	rs13249102	rs645971	C8orf72	LY86
753	C8orf72	CCDC28A	rs10089240	rs11155003	C8orf72	LZTS2
754	C8orf72	CCDC33	rs7009526	rs2930291	C8orf72	MAGEA11
755	C8orf72	CCDC33	rs10089240	rs2277603	C8orf72	MAGI1
756	C8orf72	CCDC33	rs7841308	rs2930291	C8orf72	MAGI2
757	C8orf72	CCDC33	rs13249102	rs2930291	C8orf72	MAGI3
758	C8orf72	CCDC41	rs10089240	rs4761478	C8orf72	MALT1
759	C8orf72	CCDC46	rs7009526	rs232118	C8orf72	MAMDC1
760	C8orf72	CCDC46	rs10089240	rs9903302	C8orf72	MAMDC2
761	C8orf72	CCDC46	rs10089240	rs8068462	C8orf72	MAML2
762	C8orf72	CCDC46	rs10089240	rs9899991	C8orf72	MAN1A2
763	C8orf72	CCDC6	rs10089240	rs12243559	C8orf72	MAP1A
764	C8orf72	CCDC6	rs10089240	rs882896	C8orf72	MAP3K10
765	C8orf72	CCDC6	rs7841308	rs12243559	C8orf72	MAP3K13
766	C8orf72	CCDC6	rs7841308	rs882896	C8orf72	MAP3K5
767	C8orf72	CCDC67	rs10089240	rs1598546	C8orf72	MAPK10
768	C8orf72	CCDC67	rs10089240	rs1456242	C8orf72	MAPK8
769	C8orf72	CCDC67	rs7841308	rs1598546	C8orf72	MASP1
770	C8orf72	CCDC67	rs7841308	rs1456242	C8orf72	MCART2
771	C8orf72	CCDC67	rs10086632	rs1598546	C8orf72	MCF2L2
772	C8orf72	CCDC67	rs10086632	rs1456242	C8orf72	MCOLN2
773	C8orf72	CCDC67	rs13249102	rs1598546	C8orf72	MCOLN3
774	C8orf72	CCDC67	rs13249102	rs1456242	C8orf72	MCPH1
775	C8orf72	CCDC72	rs7009526	rs9876781	C8orf72	MCTP2
776	C8orf72	CCDC72	rs7009526	rs9838618	C8orf72	MDGA1
777	C8orf72	CCDC72	rs10089240	rs9876781	C8orf72	MDM1
778	C8orf72	CCDC72	rs10089240	rs9838618	C8orf72	MDM2
779	C8orf72	CCDC72	rs7841308	rs9876781	C8orf72	ME3
780	C8orf72	CCDC72	rs7841308	rs9838618	C8orf72	MEF2A
781	C8orf72	CCDC72	rs13249102	rs9876781	C8orf72	MEF2D
782	C8orf72	CCDC72	rs13249102	rs9838618	C8orf72	MEGF10
783	C8orf72	CCDC77	rs10089240	rs4980895	C8orf72	MEGF11
784	C8orf72	CCDC93	rs10089240	rs1863042	C8orf72	MEST
785	C8orf72	CCDC93	rs10089240	rs2278082	C8orf72	MGC15523
786	C8orf72	CCDC93	rs10089240	rs6725474	C8orf72	MGC16824
787	C8orf72	CCDC93	rs10089240	rs2303329	C8orf72	MGC18079
788	C8orf72	CCDC93	rs10089240	rs6730470	C8orf72	MGC20470
789	C8orf72	CCDC93	rs10089240	rs918854	C8orf72	MGC27121
790	C8orf72	CCDC93	rs10089240	rs10195531	C8orf72	MGC33367
791	C8orf72	CCDC93	rs10089240	rs4142226	C8orf72	MGC39715
792	C8orf72	CCDC93	rs10089240	rs6754086	C8orf72	MGC52057
793	C8orf72	CCDC93	rs10089240	rs6729220	C8orf72	MICAL2
794	C8orf72	CCDC93	rs10089240	rs10192689	C8orf72	MLC1
795	C8orf72	CCM2	rs10089240	rs1866582	C8orf72	MLSTD1
796	C8orf72	CCM2	rs10089240	rs3735486	C8orf72	MME
797	C8orf72	CCND3	rs10089240	rs6934551	C8orf72	MN1
798	C8orf72	CD1D	rs10089240	rs980937	C8orf72	MOS
799	C8orf72	CD200R2	rs10089240	rs6787688	C8orf72	MOSC1
800	C8orf72	CD33	rs10089240	rs3865444	C8orf72	MPN2
801	C8orf72	CD34	rs10089240	rs1009897	C8orf72	MPPED2
802	C8orf72	CD53	rs10089240	rs2070748	C8orf72	MPZL1
803	C8orf72	CD84	rs10089240	rs3733266	C8orf72	MRE11A
804	C8orf72	CDC25A	rs7009526	rs6796490	C8orf72	MRM1
805	C8orf72	CDC25A	rs7841308	rs6796490	C8orf72	MRPL33
806	C8orf72	CDC25A	rs10086632	rs6796490	C8orf72	MS4A3
807	C8orf72	CDC25A	rs13249102	rs6796490	C8orf72	MSI1
808	C8orf72	CDC25B	rs10089240	rs1010608	C8orf72	MSI2
809	C8orf72	CDCA7L	rs10089240	rs4636103	C8orf72	MTMR3
810	C8orf72	CDCP1	rs10089240	rs1879240	C8orf72	MTPN
811	C8orf72	CDH1	rs10089240	rs12599393	C8orf72	MTSS1
812	C8orf72	CDH10	rs7009526	rs988765	C8orf72	MYBPC1
813	C8orf72	CDH10	rs10089240	rs12516067	C8orf72	MYH11
814	C8orf72	CDH10	rs10089240	rs13186331	C8orf72	MYO1D
815	C8orf72	CDH10	rs10089240	rs1505881	C8orf72	MYO3B
816	C8orf72	CDH10	rs10089240	rs13185244	C8orf72	MYO5A
817	C8orf72	CDH10	rs7841308	rs1995599	C8orf72	MYO6
818	C8orf72	CDH10	rs7841308	rs1002462	C8orf72	MYOM2
819	C8orf72	CDH10	rs7841308	rs1395030	C8orf72	MYR8
820	C8orf72	CDH10	rs7841308	rs12516067	C8orf72	MYST3
821	C8orf72	CDH10	rs7841308	rs13186331	C8orf72	NAALADL2
822	C8orf72	CDH10	rs7841308	rs1505881	C8orf72	NAB1
823	C8orf72	CDH10	rs7841308	rs13185244	C8orf72	NALP2
824	C8orf72	CDH10	rs7841308	rs988765	C8orf72	NAT1
825	C8orf72	CDH10	rs10086632	rs1995599	C8orf72	NAV3
826	C8orf72	CDH10	rs10086632	rs1002462	C8orf72	NBEA
827	C8orf72	CDH10	rs10086632	rs1395030	C8orf72	NCKAP1L
828	C8orf72	CDH10	rs10086632	rs12516067	C8orf72	NCOR2
829	C8orf72	CDH10	rs10086632	rs13186331	C8orf72	NDRG2
830	C8orf72	CDH10	rs10086632	rs1505881	C8orf72	NDRG4
831	C8orf72	CDH10	rs10086632	rs13185244	C8orf72	NDST3
832	C8orf72	CDH10	rs10086632	rs988765	C8orf72	NDUFA12
833	C8orf72	CDH10	rs13249102	rs1995599	C8orf72	NDUFB6
834	C8orf72	CDH10	rs13249102	rs1002462	C8orf72	NEBL
835	C8orf72	CDH10	rs13249102	rs1395030	C8orf72	NECAP2
836	C8orf72	CDH10	rs13249102	rs12516067	C8orf72	NEDD4
837	C8orf72	CDH10	rs13249102	rs13186331	C8orf72	NEGR1
838	C8orf72	CDH10	rs13249102	rs1505881	C8orf72	NELL1
839	C8orf72	CDH10	rs13249102	rs13185244	C8orf72	NENF
840	C8orf72	CDH10	rs13249102	rs988765	C8orf72	NEO1
841	C8orf72	CDH13	rs10089240	rs1000078	C8orf72	NEURL
842	C8orf72	CDH13	rs10089240	rs4783266	C8orf72	NEUROG2
843	C8orf72	CDH13	rs10089240	rs4783307	C8orf72	NEUROG3
844	C8orf72	CDH13	rs10089240	rs8048962	C8orf72	NF1
845	C8orf72	CDH13	rs10089240	rs4782527	C8orf72	NFE2L1
846	C8orf72	CDH13	rs10089240	rs8050973	C8orf72	NFIB
847	C8orf72	CDH13	rs10089240	rs889494	C8orf72	NFKB1
848	C8orf72	CDH13	rs10089240	rs707236	C8orf72	NFKBIA
849	C8orf72	CDH13	rs7841308	rs7194173	C8orf72	NIBP
850	C8orf72	CDH13	rs10086632	rs7194173	C8orf72	NKX2-3
851	C8orf72	CDH13	rs13249102	rs7194173	C8orf72	NLGN1
852	C8orf72	CDH2	rs10089240	rs4800838	C8orf72	NLGN4X
853	C8orf72	CDH23	rs10089240	rs7094357	C8orf72	NMNAT3
854	C8orf72	CDH23	rs10089240	rs7094749	C8orf72	NMUR2
855	C8orf72	CDH23	rs10089240	rs10999960	C8orf72	NOS1
856	C8orf72	CDH23	rs7841308	rs7913396	C8orf72	NOS1AP
857	C8orf72	CDH23	rs10086632	rs7913396	C8orf72	NOX1
858	C8orf72	CDH23	rs13249102	rs7913396	C8orf72	NOX3
859	C8orf72	CDH4	rs10089240	rs12480923	C8orf72	NPAL1
860	C8orf72	CDK2AP1	rs10089240	rs10846489	C8orf72	NPAS2
861	C8orf72	CDK2AP1	rs10089240	rs1109559	C8orf72	NPAS3
862	C8orf72	CDK2AP1	rs7841308	rs10846489	C8orf72	NPC2
863	C8orf72	CDK2AP1	rs10086632	rs10846489	C8orf72	NPEPL1
864	C8orf72	CDK2AP1	rs13249102	rs10846489	C8orf72	NR3C1
865	C8orf72	CDKAL1	rs10089240	rs4291090	C8orf72	NR5A2
866	C8orf72	CDKAL1	rs10089240	rs9366357	C8orf72	NRAP
867	C8orf72	CDKAL1	rs10089240	rs6921264	C8orf72	NRCAM
868	C8orf72	CDKAL1	rs10089240	rs6926388	C8orf72	NRG1
869	C8orf72	CDKAL1	rs7841308	rs4291090	C8orf72	NRG3
870	C8orf72	CDKAL1	rs7841308	rs9366357	C8orf72	NRXN3
871	C8orf72	CDKAL1	rs7841308	rs6921264	C8orf72	NSDHL
872	C8orf72	CDKAL1	rs7841308	rs6926388	C8orf72	NT5DC1
873	C8orf72	CDKAL1	rs7841308	rs13200114	C8orf72	NTN4
874	C8orf72	CDKAL1	rs10086632	rs4291090	C8orf72	NTNG1
875	C8orf72	CDKAL1	rs10086632	rs9366357	C8orf72	NTRK1
876	C8orf72	CDKAL1	rs10086632	rs6926388	C8orf72	NTRK2
877	C8orf72	CDKAL1	rs10086632	rs13200114	C8orf72	NUAK1
878	C8orf72	CDKAL1	rs13249102	rs4291090	C8orf72	NUCKS1
879	C8orf72	CDKAL1	rs13249102	rs9366357	C8orf72	NUDCD1
880	C8orf72	CDKAL1	rs13249102	rs6926388	C8orf72	NUP205
881	C8orf72	CDKAL1	rs13249102	rs13200114	C8orf72	NYD-SP21
882	C8orf72	CDYL	rs10089240	rs12526301	C8orf72	OAZ2
883	C8orf72	CEACAM19	rs10089240	rs2965155	C8orf72	OFCC1
884	C8orf72	CEACAM19	rs7841308	rs2965155	C8orf72	OKL38
885	C8orf72	CEACAM19	rs13249102	rs2965155	C8orf72	OMA1
886	C8orf72	CEACAM21	rs10089240	rs9304595	C8orf72	OMG
887	C8orf72	CEACAM21	rs7841308	rs9304595	C8orf72	OPCML
888	C8orf72	CEACAM21	rs10086632	rs9304595	C8orf72	OPN3
889	C8orf72	CEACAM21	rs13249102	rs9304595	C8orf72	OPRK1
890	C8orf72	CEACAM7	rs7009526	rs7251886	C8orf72	OR10P1
891	C8orf72	CEACAM7	rs7841308	rs7251886	C8orf72	OR11A1
892	C8orf72	CEACAM7	rs10086632	rs7251886	C8orf72	OR2B11
893	C8orf72	CEACAM7	rs13249102	rs7251886	C8orf72	OR4D5
894	C8orf72	CENPB	rs10089240	rs4815604	C8orf72	OR51M1
895	C8orf72	CENTD2	rs10089240	rs3816777	C8orf72	OR52K2
896	C8orf72	CENTD2	rs10089240	rs10898868	C8orf72	OR52N1
897	C8orf72	CENTD2	rs10089240	rs12099027	C8orf72	OR5B2
898	C8orf72	CENTD2	rs7841308	rs3816777	C8orf72	OR5B3
899	C8orf72	CENTD2	rs10086632	rs3816777	C8orf72	OR5H15
900	C8orf72	CENTD2	rs13249102	rs3816777	C8orf72	OR6F1
901	C8orf72	CENTG2	rs7841308	rs958661	C8orf72	OR6K3
902	C8orf72	CENTG2	rs7841308	rs7571708	C8orf72	OR8G1
903	C8orf72	CENTG2	rs7841308	rs10182604	C8orf72	OR8G5
904	C8orf72	CENTG2	rs10086632	rs958661	C8orf72	OSBPL10
905	C8orf72	CENTG2	rs10086632	rs7571708	C8orf72	OVCH1
906	C8orf72	CENTG2	rs13249102	rs958661	C8orf72	OXR1
907	C8orf72	CENTG2	rs13249102	rs7571708	C8orf72	P11
908	C8orf72	CENTG2	rs13249102	rs10182604	C8orf72	P2RX4
909	C8orf72	CENTG3	rs7009526	rs6464132	C8orf72	PACRG
910	C8orf72	CENTG3	rs7009526	rs6947988	C8orf72	PADI2
911	C8orf72	CENTG3	rs7841308	rs6464132	C8orf72	PADI4
912	C8orf72	CENTG3	rs7841308	rs6947988	C8orf72	PADI6
913	C8orf72	CENTG3	rs10086632	rs6464132	C8orf72	PAG1
914	C8orf72	CENTG3	rs10086632	rs6947988	C8orf72	PAK7
915	C8orf72	CENTG3	rs13249102	rs6464132	C8orf72	PALLD
916	C8orf72	CENTG3	rs13249102	rs6947988	C8orf72	PALM2
917	C8orf72	CEP350	rs10089240	rs9286932	C8orf72	PALM2-AKAP2
918	C8orf72	CEP350	rs10089240	rs6425603	C8orf72	PAP2D
919	C8orf72	CEP350	rs10089240	rs9425854	C8orf72	PARD3
920	C8orf72	CEP350	rs10089240	rs10913927	C8orf72	PARD6G
921	C8orf72	CEP72	rs7009526	rs1697976	C8orf72	PARK2
922	C8orf72	CEP72	rs10089240	rs1697985	C8orf72	PARP11
923	C8orf72	CEP72	rs10089240	rs1697976	C8orf72	PARVA
924	C8orf72	CEP72	rs7841308	rs1697985	C8orf72	PARVB
925	C8orf72	CEP72	rs7841308	rs1697976	C8orf72	PBX1
926	C8orf72	CEP72	rs10086632	rs1697976	C8orf72	PCDH9
927	C8orf72	CEP72	rs13249102	rs1697976	C8orf72	PCGF2
928	C8orf72	CGI-96	rs10089240	rs5751296	C8orf72	PCGF3
929	C8orf72	CHAD	rs10089240	rs9674937	C8orf72	PCP4
930	C8orf72	CHD1L	rs10089240	rs4950315	C8orf72	PCSK2
931	C8orf72	CHD1L	rs10089240	rs17356240	C8orf72	PCTK3
932	C8orf72	CHD1L	rs10089240	rs17360443	C8orf72	PDE10A
933	C8orf72	CHD1L	rs10089240	rs7554833	C8orf72	PDE1A
934	C8orf72	CHD1L	rs10089240	rs10793661	C8orf72	PDE4B
935	C8orf72	CHD1L	rs10089240	rs10736837	C8orf72	PDE4D
936	C8orf72	CHD1L	rs10089240	rs10900336	C8orf72	PDE4DIP
937	C8orf72	CHD1L	rs7841308	rs17356240	C8orf72	PDE6C
938	C8orf72	CHD1L	rs13249102	rs17356240	C8orf72	PDE7B
939	C8orf72	CHES1	rs10089240	rs2110700	C8orf72	PDIA6
940	C8orf72	CHES1	rs7841308	rs2110700	C8orf72	PDSS2
941	C8orf72	CHM	rs10089240	rs11092732	C8orf72	PDZD2
942	C8orf72	CHN2	rs10089240	rs39077	C8orf72	PELI2
943	C8orf72	CHN2	rs10089240	rs1034714	C8orf72	PEMT
944	C8orf72	CHRM3	rs7009526	rs10802807	C8orf72	PFKM
945	C8orf72	CHRM3	rs10089240	rs10802807	C8orf72	PGC
946	C8orf72	CHRM3	rs10089240	rs6701181	C8orf72	PGM2
947	C8orf72	CHST11	rs10089240	rs167510	C8orf72	PGM3
948	C8orf72	CHST11	rs10089240	rs2694414	C8orf72	PHACS
949	C8orf72	CHST11	rs7841308	rs167510	C8orf72	PHACTR2
950	C8orf72	CHST9	rs7009526	rs16943297	C8orf72	PHEX
951	C8orf72	CHST9	rs7841308	rs16943297	C8orf72	PHF14
952	C8orf72	CHST9	rs13249102	rs16943297	C8orf72	PIK3C2G
953	C8orf72	CIR	rs10089240	rs6433473	C8orf72	PIK3R5
954	C8orf72	CLDN10	rs10089240	rs9302082	C8orf72	PIP5K2A
955	C8orf72	CLDN14	rs10089240	rs219739	C8orf72	PIR
956	C8orf72	CLEC1B	rs10089240	rs521040	C8orf72	PKD1L1
957	C8orf72	CLEC1B	rs10089240	rs659928	C8orf72	PKHD1
958	C8orf72	CLEC2A	rs7841308	rs560444	C8orf72	PKIB
959	C8orf72	CLEC2D	rs7009526	rs11052552	C8orf72	PKP1
960	C8orf72	CLEC2D	rs7841308	rs11052552	C8orf72	PLA2G4F
961	C8orf72	CLEC2D	rs10086632	rs11052552	C8orf72	PLB1
962	C8orf72	CLEC2D	rs13249102	rs11052552	C8orf72	PLCB1
963	C8orf72	CLIC5	rs10089240	rs7772905	C8orf72	PLCE1
964	C8orf72	CLIC5	rs10089240	rs7773297	C8orf72	PLCG2
965	C8orf72	CLIC5	rs10089240	rs3777612	C8orf72	PLCXD2
966	C8orf72	CLSTN2	rs10089240	rs4470469	C8orf72	PLUNC
967	C8orf72	CLSTN2	rs10089240	rs3846016	C8orf72	PLXDC1
968	C8orf72	CLSTN2	rs10089240	rs3909790	C8orf72	PLXNB1
969	C8orf72	CLSTN2	rs10089240	rs4142787	C8orf72	PLXNC1
970	C8orf72	CLSTN2	rs10089240	rs16850245	C8orf72	PMP2
971	C8orf72	CLSTN2	rs10089240	rs13092991	C8orf72	PNLIPRP3
972	C8orf72	CLSTN2	rs10089240	rs9877176	C8orf72	PNMA2
973	C8orf72	CLSTN2	rs10089240	rs6439927	C8orf72	PNMA5
974	C8orf72	CLU	rs7841308	rs492638	C8orf72	PNN
975	C8orf72	CLU	rs13249102	rs492638	C8orf72	POLR3B
976	C8orf72	CNBD1	rs7841308	rs11777801	C8orf72	POLS
977	C8orf72	CNBD1	rs7841308	rs4298502	C8orf72	POP1
978	C8orf72	CNBD1	rs10086632	rs11777801	C8orf72	POSTN
979	C8orf72	CNBD1	rs10086632	rs4298502	C8orf72	POU5F1
980	C8orf72	CNBD1	rs13249102	rs11777801	C8orf72	POU6F2
981	C8orf72	CNBD1	rs13249102	rs4298502	C8orf72	PPAP2B
982	C8orf72	CNGB1	rs10089240	rs3784901	C8orf72	PPARGC1A
983	C8orf72	CNGB1	rs7841308	rs3784901	C8orf72	PPARGC1B
984	C8orf72	CNGB1	rs10086632	rs3784901	C8orf72	PPIE
985	C8orf72	CNGB1	rs13249102	rs3784901	C8orf72	PPP1R14C
986	C8orf72	CNGB3	rs10089240	rs315976	C8orf72	PPP2R2B
987	C8orf72	CNOT6L	rs10089240	rs6850111	C8orf72	PPP2R5A
988	C8orf72	CNOT6L	rs10089240	rs10222901	C8orf72	PPP2R5C
989	C8orf72	CNOT6L	rs10089240	rs2866688	C8orf72	PPP3CC
990	C8orf72	CNTN1	rs10089240	rs10879545	C8orf72	PRDM2
991	C8orf72	CNTN4	rs7009526	rs10470643	C8orf72	PRDM5
992	C8orf72	CNTN4	rs7009526	rs9310629	C8orf72	PRKCA
993	C8orf72	CNTN4	rs7009526	rs7636197	C8orf72	PRKCB1
994	C8orf72	CNTN4	rs10089240	rs10470643	C8orf72	PRKCBP1
995	C8orf72	CNTN4	rs10089240	rs9310629	C8orf72	PRKCE
996	C8orf72	CNTN4	rs10089240	rs17786692	C8orf72	PRKCH
997	C8orf72	CNTN4	rs10089240	rs1868218	C8orf72	PRKG1
998	C8orf72	CNTN4	rs10089240	rs11129074	C8orf72	PRLR
999	C8orf72	CNTN4	rs10089240	rs2675308	C8orf72	PRNPIP
1000	C8orf72	CNTN4	rs10089240	rs7636197	C8orf72	PROC
1001	C8orf72	CNTN4	rs7841308	rs10470643	C8orf72	PROKR2
1002	C8orf72	CNTN4	rs7841308	rs9310629	C8orf72	PRTFDC1
1003	C8orf72	CNTN4	rs7841308	rs1868218	C8orf72	PRX
1004	C8orf72	CNTN4	rs7841308	rs11129074	C8orf72	PSCA
1005	C8orf72	CNTN4	rs7841308	rs6780611	C8orf72	PSD2
1006	C8orf72	CNTN4	rs7841308	rs7636197	C8orf72	PSEN2
1007	C8orf72	CNTN4	rs10086632	rs10470643	C8orf72	PSMD12
1008	C8orf72	CNTN4	rs10086632	rs9310629	C8orf72	PSTPIP2
1009	C8orf72	CNTN4	rs10086632	rs11129074	C8orf72	PTGS2
1010	C8orf72	CNTN4	rs10086632	rs6780611	C8orf72	PTN
1011	C8orf72	CNTN4	rs10086632	rs7636197	C8orf72	PTPLAD2
1012	C8orf72	CNTN4	rs13249102	rs10470643	C8orf72	PTPN1
1013	C8orf72	CNTN4	rs13249102	rs9310629	C8orf72	PTPN2
1014	C8orf72	CNTN4	rs13249102	rs1868218	C8orf72	PTPN22
1015	C8orf72	CNTN4	rs13249102	rs11129074	C8orf72	PTPN3
1016	C8orf72	CNTN4	rs13249102	rs6780611	C8orf72	PTPN4
1017	C8orf72	CNTN4	rs13249102	rs7636197	C8orf72	PTPRD
1018	C8orf72	CNTN5	rs10089240	rs11220314	C8orf72	PTPRE
1019	C8orf72	CNTNAP2	rs10089240	rs10428910	C8orf72	PTPRG
1020	C8orf72	CNTNAP2	rs10089240	rs12703791	C8orf72	PTPRJ
1021	C8orf72	CNTNAP2	rs10089240	rs802535	C8orf72	PTPRR
1022	C8orf72	CNTNAP2	rs10089240	rs802534	C8orf72	PTX3
1023	C8orf72	CNTNAP2	rs10089240	rs2080180	C8orf72	PVRL1
1024	C8orf72	CNTNAP2	rs7841308	rs17433156	C8orf72	PXDNL
1025	C8orf72	CNTNAP2	rs10086632	rs17433156	C8orf72	QSCN6
1026	C8orf72	CNTNAP2	rs13249102	rs17433156	C8orf72	QTRT1
1027	C8orf72	CNTNAP5	rs10089240	rs2584353	C8orf72	RAB11FIP4
1028	C8orf72	COG3	rs7009526	rs2985997	C8orf72	RAB27A
1029	C8orf72	COG3	rs7009526	rs3014908	C8orf72	RAB38
1030	C8orf72	COG3	rs10089240	rs2985997	C8orf72	RAB3B
1031	C8orf72	COG3	rs10089240	rs3014908	C8orf72	RAB4A
1032	C8orf72	COG6	rs10089240	rs9532416	C8orf72	RAB5C
1033	C8orf72	COG6	rs10089240	rs9315724	C8orf72	RAB6B
1034	C8orf72	COL14A1	rs10089240	rs10955969	C8orf72	RAB6IP1
1035	C8orf72	COL14A1	rs7841308	rs10955969	C8orf72	RAB6IP2
1036	C8orf72	COL14A1	rs10086632	rs10955969	C8orf72	RAB7
1037	C8orf72	COL14A1	rs13249102	rs10955969	C8orf72	RAB9A
1038	C8orf72	COL18A1	rs7841308	rs7409857	C8orf72	RABEP1
1039	C8orf72	COL22A1	rs7009526	rs4588898	C8orf72	RAC2
1040	C8orf72	COL22A1	rs10089240	rs9324496	C8orf72	RAFTLIN
1041	C8orf72	COL22A1	rs10089240	rs6991720	C8orf72	RAI14
1042	C8orf72	COL22A1	rs10089240	rs12547982	C8orf72	RAI17
1043	C8orf72	COL22A1	rs10089240	rs9650564	C8orf72	RAPGEF3
1044	C8orf72	COL22A1	rs10089240	rs9650565	C8orf72	RAPGEF4
1045	C8orf72	COL22A1	rs7841308	rs4409435	C8orf72	RAPGEF6
1046	C8orf72	COL22A1	rs7841308	rs9324496	C8orf72	RARRES1
1047	C8orf72	COL22A1	rs10086632	rs9324496	C8orf72	RASGEF1C
1048	C8orf72	COL22A1	rs13249102	rs4409435	C8orf72	RASGRF2
1049	C8orf72	COL22A1	rs13249102	rs9324496	C8orf72	RASSF2
1050	C8orf72	COL4A3	rs10089240	rs7606754	C8orf72	RASSF6
1051	C8orf72	COL4A4	rs10089240	rs2272202	C8orf72	RBM11
1052	C8orf72	COL4A4	rs7841308	rs2272202	C8orf72	RBM3
1053	C8orf72	COL5A1	rs10089240	rs7874142	C8orf72	RBMS3
1054	C8orf72	COL5A1	rs10089240	rs4841934	C8orf72	RBPMS
1055	C8orf72	COL5A1	rs10089240	rs3124937	C8orf72	RDHE2
1056	C8orf72	COL5A1	rs7841308	rs7874142	C8orf72	REEP5
1057	C8orf72	COL5A1	rs7841308	rs4841934	C8orf72	RELN
1058	C8orf72	COL5A1	rs13249102	rs7874142	C8orf72	REN
1059	C8orf72	COL5A1	rs13249102	rs4841934	C8orf72	RFWD2
1060	C8orf72	COLEC12	rs7841308	rs9941426	C8orf72	RFWD3
1061	C8orf72	COLQ	rs10089240	rs2605396	C8orf72	RGL1
1062	C8orf72	COLQ	rs10089240	rs9821793	C8orf72	RGS13
1063	C8orf72	COLQ	rs10089240	rs905648	C8orf72	RGS17
1064	C8orf72	COMMD10	rs10089240	rs17138834	C8orf72	RGS20
1065	C8orf72	COMMD10	rs10089240	rs17138841	C8orf72	RGS4
1066	C8orf72	COMMD10	rs10089240	rs17138879	C8orf72	RGS7
1067	C8orf72	COMMD10	rs10089240	rs7736793	C8orf72	RGS9
1068	C8orf72	COMMD10	rs10089240	rs10037375	C8orf72	RIC3
1069	C8orf72	COMMD10	rs10089240	rs1541655	C8orf72	RIN2
1070	C8orf72	COMMD10	rs10089240	rs13362436	C8orf72	RIPK5
1071	C8orf72	COMMD10	rs10089240	rs6867113	C8orf72	RNASE3
1072	C8orf72	COMMD10	rs10089240	rs6886034	C8orf72	RNASE9
1073	C8orf72	COMMD10	rs10089240	rs11241379	C8orf72	RNASEN
1074	C8orf72	COMMD10	rs10089240	rs2161323	C8orf72	RNF122
1075	C8orf72	COMMD10	rs10089240	rs2112570	C8orf72	RNF130
1076	C8orf72	COMMD10	rs10089240	rs3822368	C8orf72	RNF152
1077	C8orf72	COMMD10	rs10089240	rs17139253	C8orf72	RNF185
1078	C8orf72	COMMD10	rs10089240	rs17139256	C8orf72	RNF39
1079	C8orf72	COMMD10	rs10089240	rs17139366	C8orf72	ROR1
1080	C8orf72	COMMD10	rs7841308	rs17138834	C8orf72	ROR2
1081	C8orf72	COMMD10	rs7841308	rs17138841	C8orf72	RORA
1082	C8orf72	COMMD10	rs7841308	rs17138879	C8orf72	RORC
1083	C8orf72	COMMD10	rs7841308	rs6887852	C8orf72	RPA3
1084	C8orf72	COMMD10	rs7841308	rs6894471	C8orf72	RPH3AL
1085	C8orf72	COMMD10	rs7841308	rs4593303	C8orf72	RPN1
1086	C8orf72	COMMD10	rs7841308	rs10478286	C8orf72	RPP30
1087	C8orf72	COMMD10	rs7841308	rs10478287	C8orf72	RPS12
1088	C8orf72	COMMD10	rs7841308	rs2416434	C8orf72	RPS6
1089	C8orf72	COMMD10	rs7841308	rs7736793	C8orf72	RPS6KA2
1090	C8orf72	COMMD10	rs7841308	rs1396484	C8orf72	RREB1
1091	C8orf72	COMMD10	rs7841308	rs1396486	C8orf72	RRM1
1092	C8orf72	COMMD10	rs7841308	rs1567339	C8orf72	RTP4
1093	C8orf72	COMMD10	rs7841308	rs6887275	C8orf72	RTTN
1094	C8orf72	COMMD10	rs7841308	rs7718843	C8orf72	RUNX2
1095	C8orf72	COMMD10	rs7841308	rs4921076	C8orf72	RUVBL2
1096	C8orf72	COMMD10	rs7841308	rs4921078	C8orf72	RWDD4A
1097	C8orf72	COMMD10	rs7841308	rs10037375	C8orf72	RYR2
1098	C8orf72	COMMD10	rs7841308	rs1541655	C8orf72	RYR3
1099	C8orf72	COMMD10	rs7841308	rs13362436	C8orf72	Rgr
1100	C8orf72	COMMD10	rs7841308	rs6867113	C8orf72	S100P
1101	C8orf72	COMMD10	rs7841308	rs6886034	C8orf72	SAMD12
1102	C8orf72	COMMD10	rs7841308	rs11241379	C8orf72	SAMD4A
1103	C8orf72	COMMD10	rs7841308	rs2161323	C8orf72	SAMD7
1104	C8orf72	COMMD10	rs7841308	rs2112570	C8orf72	SAMSN1
1105	C8orf72	COMMD10	rs7841308	rs3822368	C8orf72	SBNO1
1106	C8orf72	COMMD10	rs7841308	rs17139253	C8orf72	SCAP1
1107	C8orf72	COMMD10	rs7841308	rs17139256	C8orf72	SCD5
1108	C8orf72	COMMD10	rs7841308	rs17139366	C8orf72	SCEL
1109	C8orf72	COMMD10	rs10086632	rs17138834	C8orf72	SCFD2
1110	C8orf72	COMMD10	rs10086632	rs17138841	C8orf72	SCG5
1111	C8orf72	COMMD10	rs10086632	rs17138879	C8orf72	SCN2A2
1112	C8orf72	COMMD10	rs10086632	rs7736793	C8orf72	SCN5A
1113	C8orf72	COMMD10	rs10086632	rs13362436	C8orf72	SCN7A
1114	C8orf72	COMMD10	rs10086632	rs11241379	C8orf72	SCRG1
1115	C8orf72	COMMD10	rs10086632	rs3822368	C8orf72	SCRN1
1116	C8orf72	COMMD10	rs10086632	rs17139253	C8orf72	SCUBE1
1117	C8orf72	COMMD10	rs10086632	rs17139256	C8orf72	SDC2
1118	C8orf72	COMMD10	rs10086632	rs17139366	C8orf72	SDCCAG10
1119	C8orf72	COMMD10	rs13249102	rs17138834	C8orf72	SDK1
1120	C8orf72	COMMD10	rs13249102	rs17138841	C8orf72	SEMA3E
1121	C8orf72	COMMD10	rs13249102	rs17138879	C8orf72	SEMA6A
1122	C8orf72	COMMD10	rs13249102	rs7736793	C8orf72	SEMG2
1123	C8orf72	COMMD10	rs13249102	rs13362436	C8orf72	SENP6
1124	C8orf72	COMMD10	rs13249102	rs11241379	C8orf72	SERAC1
1125	C8orf72	COMMD10	rs13249102	rs3822368	C8orf72	SERPINA4
1126	C8orf72	COMMD10	rs13249102	rs17139253	C8orf72	SERPINA9
1127	C8orf72	COMMD10	rs13249102	rs17139256	C8orf72	SERPINB5
1128	C8orf72	COMMD10	rs13249102	rs17139366	C8orf72	SETBP1
1129	C8orf72	CPAMD8	rs7841308	rs4808552	C8orf72	SEZ6L
1130	C8orf72	CPAMD8	rs10086632	rs4808552	C8orf72	SFI1
1131	C8orf72	CPAMD8	rs13249102	rs4808552	C8orf72	SFRP4
1132	C8orf72	CPB1	rs7009526	rs2001988	C8orf72	SGCD
1133	C8orf72	CPB1	rs7009526	rs871961	C8orf72	SGCG
1134	C8orf72	CPB1	rs7841308	rs2001988	C8orf72	SGIP1
1135	C8orf72	CPB1	rs7841308	rs871961	C8orf72	SGOL2
1136	C8orf72	CPB1	rs10086632	rs2001988	C8orf72	SGSH
1137	C8orf72	CPB1	rs10086632	rs871961	C8orf72	SH3GL2
1138	C8orf72	CPB1	rs13249102	rs2001988	C8orf72	SH3TC2
1139	C8orf72	CPB1	rs13249102	rs871961	C8orf72	SHANK2
1140	C8orf72	CPNE4	rs10089240	rs13077409	C8orf72	SHC4
1141	C8orf72	CPNE4	rs10089240	rs1398768	C8orf72	SHFM1
1142	C8orf72	CPNE5	rs7841308	rs929051	C8orf72	SIPA1L1
1143	C8orf72	CPNE5	rs7841308	rs4711464	C8orf72	SLC10A2
1144	C8orf72	CPNE5	rs10086632	rs929051	C8orf72	SLC12A8
1145	C8orf72	CPNE5	rs13249102	rs929051	C8orf72	SLC13A5
1146	C8orf72	CPNE5	rs13249102	rs4711464	C8orf72	SLC16A12
1147	C8orf72	CR1	rs10089240	rs3737002	C8orf72	SLC16A14
1148	C8orf72	CREB5	rs7009526	rs12674177	C8orf72	SLC18A2
1149	C8orf72	CREB5	rs10089240	rs12674177	C8orf72	SLC1A2
1150	C8orf72	CREB5	rs10089240	rs721978	C8orf72	SLC20A2
1151	C8orf72	CREB5	rs10089240	rs216721	C8orf72	SLC22A3
1152	C8orf72	CREB5	rs7841308	rs12674177	C8orf72	SLC22A9
1153	C8orf72	CREB5	rs13249102	rs12674177	C8orf72	SLC24A3
1154	C8orf72	CRIM1	rs10089240	rs3821153	C8orf72	SLC25A15
1155	C8orf72	CRTAM	rs10089240	rs7126620	C8orf72	SLC25A21
1156	C8orf72	CRTAM	rs7841308	rs7126620	C8orf72	SLC26A11
1157	C8orf72	CRTAM	rs10086632	rs7126620	C8orf72	SLC26A7
1158	C8orf72	CRTAM	rs13249102	rs7126620	C8orf72	SLC2A1
1159	C8orf72	CSF2	rs10089240	rs31473	C8orf72	SLC2A13
1160	C8orf72	CSF2	rs10089240	rs31474	C8orf72	SLC2A14
1161	C8orf72	CSH2	rs10089240	rs2665850	C8orf72	SLC2A2
1162	C8orf72	CSMD1	rs7009526	rs11136584	C8orf72	SLC2A8
1163	C8orf72	CSMD1	rs7009526	rs968371	C8orf72	SLC32A1
1164	C8orf72	CSMD1	rs7009526	rs1676976	C8orf72	SLC35B3
1165	C8orf72	CSMD1	rs10089240	rs7813353	C8orf72	SLC35F2
1166	C8orf72	CSMD1	rs10089240	rs10102521	C8orf72	SLC35F3
1167	C8orf72	CSMD1	rs10089240	rs6998283	C8orf72	SLC35F5
1168	C8orf72	CSMD1	rs10089240	rs7015612	C8orf72	SLC38A1
1169	C8orf72	CSMD1	rs10089240	rs11136668	C8orf72	SLC39A11
1170	C8orf72	CSMD1	rs10089240	rs4477054	C8orf72	SLC39A12
1171	C8orf72	CSMD1	rs10089240	rs10102119	C8orf72	SLC39A14
1172	C8orf72	CSMD1	rs10089240	rs10866958	C8orf72	SLC41A2
1173	C8orf72	CSMD1	rs10089240	rs4639542	C8orf72	SLC44A2
1174	C8orf72	CSMD1	rs10089240	rs2740950	C8orf72	SLC6A13
1175	C8orf72	CSMD1	rs10089240	rs10107716	C8orf72	SLC6A6
1176	C8orf72	CSMD1	rs10089240	rs1647354	C8orf72	SLC7A14
1177	C8orf72	CSMD1	rs10089240	rs1613021	C8orf72	SLC8A1
1178	C8orf72	CSMD1	rs10089240	rs1613815	C8orf72	SLC9A2
1179	C8orf72	CSMD1	rs10089240	rs1356655	C8orf72	SLC9A3
1180	C8orf72	CSMD1	rs10089240	rs1613009	C8orf72	SLCO1B1
1181	C8orf72	CSMD1	rs10089240	rs1519177	C8orf72	SLCO3A1
1182	C8orf72	CSMD1	rs10089240	rs1714813	C8orf72	SLCO4C1
1183	C8orf72	CSMD1	rs10089240	rs1714820	C8orf72	SLIT2
1184	C8orf72	CSMD1	rs10089240	rs2656283	C8orf72	SLIT3
1185	C8orf72	CSMD1	rs10089240	rs7015381	C8orf72	SLN
1186	C8orf72	CSMD1	rs10089240	rs968370	C8orf72	SLPI
1187	C8orf72	CSMD1	rs10089240	rs968371	C8orf72	SMAD6
1188	C8orf72	CSMD1	rs10089240	rs11136715	C8orf72	SMAP1L
1189	C8orf72	CSMD1	rs10089240	rs10503256	C8orf72	SMARCAL1
1190	C8orf72	CSMD1	rs7841308	rs11136584	C8orf72	SMG5
1191	C8orf72	CSMD1	rs7841308	rs7015612	C8orf72	SMG6
1192	C8orf72	CSMD1	rs7841308	rs17068540	C8orf72	SMOC1
1193	C8orf72	CSMD1	rs7841308	rs968371	C8orf72	SMOC2
1194	C8orf72	CSMD1	rs7841308	rs1676976	C8orf72	SMOX
1195	C8orf72	CSMD1	rs10086632	rs11136584	C8orf72	SMR3A
1196	C8orf72	CSMD1	rs10086632	rs968371	C8orf72	SMYD3
1197	C8orf72	CSMD1	rs10086632	rs1676976	C8orf72	SMYD5
1198	C8orf72	CSMD1	rs13249102	rs11136584	C8orf72	SNAP91
1199	C8orf72	CSMD1	rs13249102	rs17068540	C8orf72	SND1
1200	C8orf72	CSMD1	rs13249102	rs968371	C8orf72	SORBS1
1201	C8orf72	CSMD1	rs13249102	rs1676976	C8orf72	SORBS2
1202	C8orf72	CSMD2	rs10089240	rs1389560	C8orf72	SORBS3
1203	C8orf72	CSMD3	rs10089240	rs7828293	C8orf72	SORCS1
1204	C8orf72	CSMD3	rs7841308	rs2131298	C8orf72	SORCS2
1205	C8orf72	CSMD3	rs7841308	rs1492678	C8orf72	SORCS3
1206	C8orf72	CSMD3	rs7841308	rs3950676	C8orf72	SPACA3
1207	C8orf72	CSMD3	rs7841308	rs4876281	C8orf72	SPAG16
1208	C8orf72	CSMD3	rs7841308	rs4876468	C8orf72	SPARC
1209	C8orf72	CSMD3	rs7841308	rs4563913	C8orf72	SPATA16
1210	C8orf72	CSMD3	rs7841308	rs1873746	C8orf72	SPOCK1
1211	C8orf72	CSMD3	rs7841308	rs7828293	C8orf72	SPOCK3
1212	C8orf72	CSMD3	rs10086632	rs2131298	C8orf72	SPTBN1
1213	C8orf72	CSMD3	rs10086632	rs1492678	C8orf72	SQLE
1214	C8orf72	CSMD3	rs10086632	rs3950676	C8orf72	SRCRB4D
1215	C8orf72	CSMD3	rs10086632	rs4876468	C8orf72	SRP19
1216	C8orf72	CSMD3	rs10086632	rs4563913	C8orf72	SRP54
1217	C8orf72	CSMD3	rs10086632	rs1873746	C8orf72	ST18
1218	C8orf72	CSMD3	rs10086632	rs7828293	C8orf72	ST3GAL1
1219	C8orf72	CSMD3	rs13249102	rs2131298	C8orf72	ST5
1220	C8orf72	CSMD3	rs13249102	rs1492678	C8orf72	ST6GAL1
1221	C8orf72	CSMD3	rs13249102	rs3950676	C8orf72	ST8SIA2
1222	C8orf72	CSMD3	rs13249102	rs4876281	C8orf72	ST8SIA5
1223	C8orf72	CSMD3	rs13249102	rs4876468	C8orf72	ST8SIA6
1224	C8orf72	CSMD3	rs13249102	rs4563913	C8orf72	STAB2
1225	C8orf72	CSMD3	rs13249102	rs1873746	C8orf72	STAC
1226	C8orf72	CSMD3	rs13249102	rs7828293	C8orf72	STAM
1227	C8orf72	CST2	rs10089240	rs6083274	C8orf72	STARD13
1228	C8orf72	CTAG2	rs10089240	rs4526543	C8orf72	STARD3NL
1229	C8orf72	CTAG2	rs10089240	rs5945222	C8orf72	STAT3
1230	C8orf72	CTDP1	rs10089240	rs3786228	C8orf72	STK24
1231	C8orf72	CTDP1	rs10089240	rs2007483	C8orf72	STK31
1232	C8orf72	CTNNA2	rs7009526	rs417570	C8orf72	STK39
1233	C8orf72	CTNNA2	rs10089240	rs7585451	C8orf72	STMN2
1234	C8orf72	CTNNA2	rs10089240	rs417570	C8orf72	STOML2
1235	C8orf72	CTNNA2	rs10089240	rs410532	C8orf72	STX6
1236	C8orf72	CTNNA2	rs10089240	rs53915	C8orf72	STX8
1237	C8orf72	CTNNA2	rs7841308	rs7585451	C8orf72	SUCLG2
1238	C8orf72	CTNNA2	rs7841308	rs417570	C8orf72	SUFU
1239	C8orf72	CTNNA2	rs10086632	rs417570	C8orf72	SULF2
1240	C8orf72	CTNNA2	rs13249102	rs417570	C8orf72	SUMF1
1241	C8orf72	CTNNA3	rs7841308	rs4746640	C8orf72	SUSD4
1242	C8orf72	CTNNA3	rs7841308	rs7099285	C8orf72	SV2C
1243	C8orf72	CTNNA3	rs7841308	rs7099541	C8orf72	SYK
1244	C8orf72	CTNNA3	rs7841308	rs7083846	C8orf72	SYN3
1245	C8orf72	CTNNA3	rs13249102	rs4746640	C8orf72	SYNE1
1246	C8orf72	CTNNA3	rs13249102	rs7099285	C8orf72	SYNE2
1247	C8orf72	CTNNA3	rs13249102	rs7099541	C8orf72	SYNJ1
1248	C8orf72	CTNNA3	rs13249102	rs7083846	C8orf72	SYNPO2
1249	C8orf72	CTNND2	rs10089240	rs2036319	C8orf72	TACSTD2
1250	C8orf72	CTNND2	rs10089240	rs26475	C8orf72	TAF4
1251	C8orf72	CTNND2	rs10089240	rs10513097	C8orf72	TAIP-2
1252	C8orf72	CTNND2	rs10089240	rs4702802	C8orf72	TBC1D22A
1253	C8orf72	CUGBP2	rs7009526	rs1291822	C8orf72	TBL1X
1254	C8orf72	CUGBP2	rs7841308	rs1291822	C8orf72	TBL1XR1
1255	C8orf72	CUGBP2	rs10086632	rs1291822	C8orf72	TBPL2
1256	C8orf72	CUGBP2	rs13249102	rs1291822	C8orf72	TBX19
1257	C8orf72	CUL3	rs10089240	rs4674926	C8orf72	TCBA1
1258	C8orf72	CWF19L2	rs10089240	rs10789618	C8orf72	TCF1
1259	C8orf72	CWF19L2	rs7841308	rs10789618	C8orf72	TCF12
1260	C8orf72	CWF19L2	rs7841308	rs654272	C8orf72	TCP11L2
1261	C8orf72	CWF19L2	rs10086632	rs654272	C8orf72	TEP1
1262	C8orf72	CWF19L2	rs13249102	rs654272	C8orf72	TERT
1263	C8orf72	CXCR4	rs10089240	rs10191360	C8orf72	TEX264
1264	C8orf72	CXCR4	rs7841308	rs10191360	C8orf72	TFCP2L1
1265	C8orf72	CXCR4	rs10086632	rs10191360	C8orf72	TFF2
1266	C8orf72	CXCR4	rs13249102	rs10191360	C8orf72	TGFA
1267	C8orf72	CXorf22	rs7009526	rs6629018	C8orf72	TGFBR2
1268	C8orf72	CXorf22	rs7009526	rs5973547	C8orf72	TGFBR3
1269	C8orf72	CXorf22	rs7009526	rs4501739	C8orf72	TGM3
1270	C8orf72	CXorf22	rs7841308	rs6629018	C8orf72	THAP4
1271	C8orf72	CXorf22	rs7841308	rs5973547	C8orf72	THRB
1272	C8orf72	CXorf22	rs7841308	rs4501739	C8orf72	TIAM1
1273	C8orf72	CXorf22	rs10086632	rs6629018	C8orf72	TIMM17B
1274	C8orf72	CXorf22	rs10086632	rs5973547	C8orf72	TIMM22
1275	C8orf72	CXorf22	rs10086632	rs4501739	C8orf72	TKT
1276	C8orf72	CXorf22	rs13249102	rs6629018	C8orf72	TLE4
1277	C8orf72	CXorf22	rs13249102	rs5973547	C8orf72	TLL1
1278	C8orf72	CXorf22	rs13249102	rs4501739	C8orf72	TLL2
1279	C8orf72	CYFIP1	rs10089240	rs6606816	C8orf72	TLN2
1280	C8orf72	CYFIP1	rs7841308	rs6606816	C8orf72	TLOC1
1281	C8orf72	CYFIP1	rs13249102	rs6606816	C8orf72	TLR6
1282	C8orf72	CYFIP2	rs10089240	rs3816319	C8orf72	TM9SF2
1283	C8orf72	CYFIP2	rs10089240	rs7711035	C8orf72	TMCC2
1284	C8orf72	CYFIP2	rs10089240	rs4704859	C8orf72	TMEM130
1285	C8orf72	CYFIP2	rs7841308	rs3816319	C8orf72	TMEM132B
1286	C8orf72	CYFIP2	rs10086632	rs3816319	C8orf72	TMEM132D
1287	C8orf72	CYFIP2	rs13249102	rs3816319	C8orf72	TMEM135
1288	C8orf72	CYLD	rs10089240	rs3785142	C8orf72	TMEM16B
1289	C8orf72	CYLD	rs10089240	rs7342715	C8orf72	TMEM16C
1290	C8orf72	CYP19A1	rs7009526	rs4775936	C8orf72	TMEM26
1291	C8orf72	CYP19A1	rs7009526	rs17523270	C8orf72	TMEM51
1292	C8orf72	CYP19A1	rs10089240	rs3759811	C8orf72	TMEM71
1293	C8orf72	CYP19A1	rs10089240	rs4775936	C8orf72	TMEM79
1294	C8orf72	CYP19A1	rs10089240	rs17523270	C8orf72	TMEM83
1295	C8orf72	CYP19A1	rs10089240	rs10519297	C8orf72	TMEM87A
1296	C8orf72	CYP19A1	rs10089240	rs11636686	C8orf72	TMOD1
1297	C8orf72	CYP19A1	rs10089240	rs11636667	C8orf72	TMPRSS2
1298	C8orf72	CYP19A1	rs10089240	rs11636403	C8orf72	TMPRSS6
1299	C8orf72	CYP19A1	rs7841308	rs3759811	C8orf72	TMTC1
1300	C8orf72	CYP19A1	rs7841308	rs4775936	C8orf72	TNFRSF10B
1301	C8orf72	CYP19A1	rs7841308	rs17523270	C8orf72	TNFRSF7
1302	C8orf72	CYP19A1	rs7841308	rs10519297	C8orf72	TNFSF4
1303	C8orf72	CYP19A1	rs7841308	rs11636686	C8orf72	TNRC6C
1304	C8orf72	CYP19A1	rs7841308	rs11636667	C8orf72	TNS3
1305	C8orf72	CYP19A1	rs7841308	rs10519299	C8orf72	TNS4
1306	C8orf72	CYP19A1	rs13249102	rs3759811	C8orf72	TOLLIP
1307	C8orf72	CYP19A1	rs13249102	rs4775936	C8orf72	TOX
1308	C8orf72	CYP19A1	rs13249102	rs17523270	C8orf72	TP53BP1
1309	C8orf72	CYP19A1	rs13249102	rs10519297	C8orf72	TPPP
1310	C8orf72	CYP19A1	rs13249102	rs11636686	C8orf72	TPST1
1311	C8orf72	CYP19A1	rs13249102	rs11636667	C8orf72	TPST2
1312	C8orf72	CYP19A1	rs13249102	rs10519299	C8orf72	TREML2
1313	C8orf72	CYP1B1	rs10089240	rs4646430	C8orf72	TREX1
1314	C8orf72	CYP4F11	rs10089240	rs8112732	C8orf72	TRHR
1315	C8orf72	ChGn	rs7841308	rs6994352	C8orf72	TRIM2
1316	C8orf72	ChGn	rs7841308	rs4921647	C8orf72	TRIM22
1317	C8orf72	ChGn	rs7841308	rs6996732	C8orf72	TRIM31
1318	C8orf72	D4S234E	rs10089240	rs4689417	C8orf72	TRIM5
1319	C8orf72	D4S234E	rs7841308	rs4689417	C8orf72	TRIM9
1320	C8orf72	DAB1	rs10089240	rs2764663	C8orf72	TRPC4
1321	C8orf72	DAB1	rs10089240	rs2764675	C8orf72	TRPC4AP
1322	C8orf72	DAB1	rs7841308	rs485090	C8orf72	TRPM3
1323	C8orf72	DAB1	rs10086632	rs485090	C8orf72	TRPM6
1324	C8orf72	DAB1	rs13249102	rs485090	C8orf72	TRPM7
1325	C8orf72	DACH1	rs7009526	rs1325341	C8orf72	TRPS1
1326	C8orf72	DACH1	rs7841308	rs1325341	C8orf72	TSPAN18
1327	C8orf72	DACH1	rs10086632	rs1325341	C8orf72	TST
1328	C8orf72	DACH1	rs13249102	rs1325341	C8orf72	TTC1
1329	C8orf72	DAPK1	rs10089240	rs1861830	C8orf72	TTK
1330	C8orf72	DAPK1	rs10089240	rs6560011	C8orf72	TTLL2
1331	C8orf72	DBC1	rs7009526	rs10760025	C8orf72	TTYH3
1332	C8orf72	DBC1	rs7009526	rs10818285	C8orf72	TUB
1333	C8orf72	DBC1	rs7009526	rs9696959	C8orf72	TUSC3
1334	C8orf72	DBC1	rs7009526	rs2183963	C8orf72	TXNDC3
1335	C8orf72	DBC1	rs7009526	rs7849611	C8orf72	TXNRD2
1336	C8orf72	DBC1	rs10089240	rs10818285	C8orf72	UBA2
1337	C8orf72	DBC1	rs10089240	rs9696959	C8orf72	UBE2E2
1338	C8orf72	DBC1	rs10089240	rs2183963	C8orf72	UBP1
1339	C8orf72	DBC1	rs10089240	rs7849611	C8orf72	UGT1A8
1340	C8orf72	DBC1	rs7841308	rs10760025	C8orf72	UMODL1
1341	C8orf72	DBC1	rs7841308	rs10818285	C8orf72	UNQ9370
1342	C8orf72	DBC1	rs7841308	rs9696959	C8orf72	UPF2
1343	C8orf72	DBC1	rs7841308	rs2183963	C8orf72	UROS
1344	C8orf72	DBC1	rs7841308	rs7849611	C8orf72	USH2A
1345	C8orf72	DBC1	rs10086632	rs10760025	C8orf72	USP26
1346	C8orf72	DBC1	rs10086632	rs10818285	C8orf72	USP9X
1347	C8orf72	DBC1	rs10086632	rs9696959	C8orf72	UST
1348	C8orf72	DBC1	rs10086632	rs2183963	C8orf72	UTRN
1349	C8orf72	DBC1	rs10086632	rs7849611	C8orf72	VAV1
1350	C8orf72	DBC1	rs13249102	rs10760025	C8orf72	VEGFC
1351	C8orf72	DBC1	rs13249102	rs10818285	C8orf72	VEPH1
1352	C8orf72	DBC1	rs13249102	rs9696959	C8orf72	VIT
1353	C8orf72	DBC1	rs13249102	rs2183963	C8orf72	VNN3
1354	C8orf72	DBC1	rs13249102	rs7849611	C8orf72	WBSCR17
1355	C8orf72	DC-UbP	rs7009526	rs13165241	C8orf72	WBSCR27
1356	C8orf72	DC-UbP	rs10089240	rs6863095	C8orf72	WDR48
1357	C8orf72	DC-UbP	rs10089240	rs13165241	C8orf72	WDR49
1358	C8orf72	DC-UbP	rs7841308	rs13165241	C8orf72	WDR5B
1359	C8orf72	DC-UbP	rs10086632	rs13165241	C8orf72	WDR63
1360	C8orf72	DC-UbP	rs13249102	rs13165241	C8orf72	WDR75
1361	C8orf72	DCAMKL1	rs7009526	rs2185868	C8orf72	WISP1
1362	C8orf72	DCAMKL1	rs7009526	rs9546505	C8orf72	WWOX
1363	C8orf72	DCAMKL1	rs10089240	rs2185868	C8orf72	XG
1364	C8orf72	DCAMKL1	rs10089240	rs1328652	C8orf72	XKR4
1365	C8orf72	DCAMKL1	rs10089240	rs9546505	C8orf72	XRCC2
1366	C8orf72	DCAMKL1	rs7841308	rs9546505	C8orf72	XRCC5
1367	C8orf72	DCAMKL1	rs10086632	rs9546505	C8orf72	XYLT1
1368	C8orf72	DCAMKL1	rs13249102	rs9546505	C8orf72	YAP1
1369	C8orf72	DCC	rs10089240	rs1502219	C8orf72	YSK4
1370	C8orf72	DCC	rs7841308	rs10153433	C8orf72	ZAP70
1371	C8orf72	DCP2	rs10089240	rs1363333	C8orf72	ZBTB16
1372	C8orf72	DDAH1	rs10089240	rs480414	C8orf72	ZBTB20
1373	C8orf72	DDEF1	rs10089240	rs2943086	C8orf72	ZCSL2
1374	C8orf72	DDOST	rs10089240	rs1043424	C8orf72	ZDHHC14
1375	C8orf72	DDOST	rs10089240	rs1043443	C8orf72	ZDHHC19
1376	C8orf72	DDOST	rs10089240	rs1043502	C8orf72	ZFP90
1377	C8orf72	DDOST	rs7841308	rs650616	C8orf72	ZFPM2
1378	C8orf72	DDOST	rs13249102	rs650616	C8orf72	ZMAT4
1379	C8orf72	DDX10	rs7009526	rs10890894	C8orf72	ZMYND15
1380	C8orf72	DDX10	rs7009526	rs12420572	C8orf72	ZNF133
1381	C8orf72	DDX10	rs10089240	rs10890894	C8orf72	ZNF137
1382	C8orf72	DDX10	rs10089240	rs12420572	C8orf72	ZNF141
1383	C8orf72	DDX10	rs7841308	rs10890894	C8orf72	ZNF148
1384	C8orf72	DDX10	rs7841308	rs12420572	C8orf72	ZNF205
1385	C8orf72	DDX10	rs10086632	rs10890894	C8orf72	ZNF239
1386	C8orf72	DDX10	rs10086632	rs12420572	C8orf72	ZNF278
1387	C8orf72	DDX10	rs13249102	rs10890894	C8orf72	ZNF331
1388	C8orf72	DDX10	rs13249102	rs12420572	C8orf72	ZNF33A
1389	C8orf72	DDX31	rs10089240	rs306555	C8orf72	ZNF354C
1390	C8orf72	DDX31	rs10089240	rs184252	C8orf72	ZNF365
1391	C8orf72	DDX31	rs10089240	rs306539	C8orf72	ZNF383
1392	C8orf72	DDX4	rs10089240	rs162089	C8orf72	ZNF471
1393	C8orf72	DDX4	rs7841308	rs162097	C8orf72	ZNF507
1394	C8orf72	DDX4	rs13249102	rs162097	C8orf72	ZNF563
1395	C8orf72	DEFB119	rs10089240	rs2143191	C8orf72	ZNF585B
1396	C8orf72	DEFB119	rs7841308	rs2143191	C8orf72	ZNF618
1397	C8orf72	DEFB121	rs10089240	rs6088109	C8orf72	ZNF643
1398	C8orf72	DENND3	rs10089240	rs3922678	C8orf72	ZNF659
1399	C8orf72	DENND3	rs10089240	rs6988366	C8orf72	ZNF673
1400	C8orf72	DENND3	rs7841308	rs6988366	C8orf72	ZNF676
1401	C8orf72	DENND3	rs10086632	rs6988366	C8orf72	ZNF721
1402	C8orf72	DENND3	rs13249102	rs6988366	C8orf72	ZNRD1
1403	C8orf72	DEPDC6	rs10089240	rs7835803	C8orf72	ZNRF1
1404	C8orf72	DGKB	rs7009526	rs7780524	C8orf72	ZP2
1405	C8orf72	DGKB	rs10089240	rs7780524	C8orf72	raptor
1406	C8orf72	DGKB	rs7841308	rs7780524
1407	C8orf72	DGKB	rs13249102	rs7780524
1408	C8orf72	DGKI	rs7009526	rs6943538
1409	C8orf72	DGKI	rs10089240	rs6943538
1410	C8orf72	DGKI	rs7841308	rs6943538
1411	C8orf72	DGKI	rs13249102	rs6943538
1412	C8orf72	DKFZP566N034	rs10089240	rs6744633
1413	C8orf72	DKFZp547H025	rs10089240	rs6714320
1414	C8orf72	DKFZp762E1312	rs7009526	rs3821238
1415	C8orf72	DKFZp762E1312	rs7841308	rs3821238
1416	C8orf72	DKFZp762E1312	rs10086632	rs3821238
1417	C8orf72	DKFZp762E1312	rs13249102	rs3821238
1418	C8orf72	DKK2	rs10089240	rs7690634
1419	C8orf72	DKK3	rs7009526	rs10741565
1420	C8orf72	DKK3	rs7009526	rs6485350
1421	C8orf72	DKK3	rs7009526	rs2896596
1422	C8orf72	DKK3	rs10089240	rs2035933
1423	C8orf72	DKK3	rs10089240	rs2896596
1424	C8orf72	DKK3	rs7841308	rs10741565
1425	C8orf72	DKK3	rs7841308	rs6485350
1426	C8orf72	DKK3	rs10086632	rs10741565
1427	C8orf72	DKK3	rs10086632	rs6485350
1428	C8orf72	DKK3	rs13249102	rs10741565
1429	C8orf72	DKK3	rs13249102	rs6485350
1430	C8orf72	DLC1	rs7009526	rs11783108
1431	C8orf72	DLC1	rs10089240	rs11783108
1432	C8orf72	DLC1	rs7841308	rs11783108
1433	C8orf72	DLC1	rs13249102	rs11783108
1434	C8orf72	DLGAP1	rs7009526	rs3760605
1435	C8orf72	DLGAP1	rs7841308	rs3760605
1436	C8orf72	DLGAP1	rs10086632	rs3760605
1437	C8orf72	DLGAP1	rs13249102	rs3760605
1438	C8orf72	DLGAP2	rs10089240	rs4876070
1439	C8orf72	DLGAP2	rs7841308	rs4876070
1440	C8orf72	DLGAP2	rs10086632	rs4876070
1441	C8orf72	DLGAP2	rs13249102	rs4876070
1442	C8orf72	DLST	rs10089240	rs2300596
1443	C8orf72	DLST	rs10089240	rs2070599
1444	C8orf72	DLST	rs10089240	rs2080087
1445	C8orf72	DMD	rs7009526	rs436628
1446	C8orf72	DMD	rs10089240	rs436628
1447	C8orf72	DMD	rs10089240	rs5972438
1448	C8orf72	DMD	rs10089240	rs5972463
1449	C8orf72	DMD	rs10089240	rs4829123
1450	C8orf72	DMD	rs10089240	rs5928238
1451	C8orf72	DMP1	rs7009526	rs1462368
1452	C8orf72	DMP1	rs7009526	rs2615479
1453	C8orf72	DMP1	rs7841308	rs1462368
1454	C8orf72	DMP1	rs7841308	rs2615479
1455	C8orf72	DMP1	rs13249102	rs1462368
1456	C8orf72	DMP1	rs13249102	rs2615479
1457	C8orf72	DMRTB1	rs10089240	rs1108989
1458	C8orf72	DMRTB1	rs10089240	rs1288632
1459	C8orf72	DNAH11	rs10089240	rs12539840
1460	C8orf72	DNAH17	rs10089240	rs16971269
1461	C8orf72	DNAH8	rs10089240	rs9380785
1462	C8orf72	DNAH8	rs10089240	rs10484852
1463	C8orf72	DNAH8	rs10089240	rs1929901
1464	C8orf72	DNAJB8	rs7841308	rs2001309
1465	C8orf72	DNAJB8	rs10086632	rs2001309
1466	C8orf72	DNAJB8	rs13249102	rs2001309
1467	C8orf72	DNAJC15	rs7009526	rs9315986
1468	C8orf72	DNAJC6	rs7009526	rs4916041
1469	C8orf72	DNAJC6	rs7009526	rs6588131
1470	C8orf72	DNAJC6	rs10089240	rs4916041
1471	C8orf72	DNAJC6	rs10089240	rs6588131
1472	C8orf72	DNAJC6	rs7841308	rs4916041
1473	C8orf72	DNAJC6	rs7841308	rs6588131
1474	C8orf72	DNAJC6	rs10086632	rs4916041
1475	C8orf72	DNAJC6	rs10086632	rs6588131
1476	C8orf72	DNAJC6	rs13249102	rs4916041
1477	C8orf72	DNAJC6	rs13249102	rs6588131
1478	C8orf72	DNAPTP6	rs7009526	rs17532259
1479	C8orf72	DNAPTP6	rs10089240	rs17532259
1480	C8orf72	DNAPTP6	rs7841308	rs17532259
1481	C8orf72	DNM3	rs7009526	rs9425287
1482	C8orf72	DNM3	rs7841308	rs9425287
1483	C8orf72	DNM3	rs7841308	rs10158839
1484	C8orf72	DNM3	rs10086632	rs9425287
1485	C8orf72	DNM3	rs13249102	rs9425287
1486	C8orf72	DNMT2	rs7009526	rs17140190
1487	C8orf72	DNMT2	rs10089240	rs17140190
1488	C8orf72	DNMT2	rs7841308	rs17140190
1489	C8orf72	DNMT2	rs13249102	rs17140190
1490	C8orf72	DOCK1	rs7009526	rs751008
1491	C8orf72	DOCK1	rs7841308	rs751008
1492	C8orf72	DOCK2	rs10089240	rs17738158
1493	C8orf72	DOCK2	rs7841308	rs264834
1494	C8orf72	DOCK2	rs13249102	rs264834
1495	C8orf72	DOCK8	rs10089240	rs882640
1496	C8orf72	DOK5	rs10089240	rs2841
1497	C8orf72	DOK6	rs10089240	rs12456723
1498	C8orf72	DOK6	rs7841308	rs12456723
1499	C8orf72	DOK6	rs10086632	rs12456723
1500	C8orf72	DOK6	rs13249102	rs12456723
1501	C8orf72	DOPEY1	rs7841308	rs7745675
1502	C8orf72	DOPEY1	rs7841308	rs7741177
1503	C8orf72	DOPEY1	rs7841308	rs651997
1504	C8orf72	DOPEY1	rs10086632	rs7745675
1505	C8orf72	DOPEY1	rs10086632	rs651997
1506	C8orf72	DOPEY1	rs13249102	rs7745675
1507	C8orf72	DOPEY1	rs13249102	rs651997
1508	C8orf72	DPF3	rs10089240	rs17780783
1509	C8orf72	DPF3	rs10089240	rs3742835
1510	C8orf72	DPP10	rs7009526	rs4624391
1511	C8orf72	DPP10	rs10089240	rs1430101
1512	C8orf72	DPP10	rs10089240	rs1430103
1513	C8orf72	DPP10	rs10089240	rs10173503
1514	C8orf72	DPP10	rs10089240	rs1396922
1515	C8orf72	DPP10	rs10089240	rs13029654
1516	C8orf72	DPP10	rs10089240	rs11695064
1517	C8orf72	DPP10	rs10089240	rs4624391
1518	C8orf72	DPP10	rs7841308	rs10173503
1519	C8orf72	DPP10	rs7841308	rs4624391
1520	C8orf72	DPP10	rs10086632	rs10173503
1521	C8orf72	DPP10	rs13249102	rs10173503
1522	C8orf72	DPP10	rs13249102	rs4624391
1523	C8orf72	DPP6	rs10089240	rs10487688
1524	C8orf72	DPP6	rs10089240	rs6943853
1525	C8orf72	DPT	rs7841308	rs524705
1526	C8orf72	DPT	rs10086632	rs524705
1527	C8orf72	DPT	rs13249102	rs524705
1528	C8orf72	DPYD	rs7009526	rs11165805
1529	C8orf72	DPYD	rs10089240	rs11165805
1530	C8orf72	DPYD	rs7841308	rs11165805
1531	C8orf72	DPYD	rs13249102	rs11165805
1532	C8orf72	DRD1	rs10089240	rs28465440
1533	C8orf72	DSCAM	rs7009526	rs2837467
1534	C8orf72	DSCAM	rs7009526	rs10854403
1535	C8orf72	DSCAM	rs10089240	rs2837388
1536	C8orf72	DSCAM	rs10089240	rs2837389
1537	C8orf72	DSCAM	rs10089240	rs2837470
1538	C8orf72	DSCAM	rs10089240	rs10854403
1539	C8orf72	DSCAM	rs10089240	rs2178844
1540	C8orf72	DSCAM	rs7841308	rs2837467
1541	C8orf72	DSCAM	rs7841308	rs2837470
1542	C8orf72	DSCAM	rs7841308	rs726104
1543	C8orf72	DSCAM	rs7841308	rs1571718
1544	C8orf72	DSCAM	rs7841308	rs1571721
1545	C8orf72	DSCAM	rs7841308	rs9984703
1546	C8orf72	DSCAM	rs7841308	rs2837500
1547	C8orf72	DSCAM	rs7841308	rs2837508
1548	C8orf72	DSCAM	rs7841308	rs2837516
1549	C8orf72	DSCAM	rs7841308	rs1882758
1550	C8orf72	DSCAM	rs7841308	rs4818122
1551	C8orf72	DSCAM	rs7841308	rs2222979
1552	C8orf72	DSCAM	rs7841308	rs7280961
1553	C8orf72	DSCAM	rs7841308	rs2837587
1554	C8orf72	DSCAM	rs7841308	rs2837611
1555	C8orf72	DSCAM	rs7841308	rs9981186
1556	C8orf72	DSCAM	rs7841308	rs2837614
1557	C8orf72	DSCAM	rs7841308	rs10854403
1558	C8orf72	DSCAM	rs10086632	rs2837467
1559	C8orf72	DSCAM	rs10086632	rs2837470
1560	C8orf72	DSCAM	rs10086632	rs726104
1561	C8orf72	DSCAM	rs10086632	rs1571718
1562	C8orf72	DSCAM	rs10086632	rs1571721
1563	C8orf72	DSCAM	rs10086632	rs9984703
1564	C8orf72	DSCAM	rs10086632	rs2837500
1565	C8orf72	DSCAM	rs10086632	rs2837611
1566	C8orf72	DSCAM	rs10086632	rs9981186
1567	C8orf72	DSCAM	rs10086632	rs2837614
1568	C8orf72	DSCAM	rs10086632	rs10854403
1569	C8orf72	DSCAM	rs13249102	rs2837467
1570	C8orf72	DSCAM	rs13249102	rs2837470
1571	C8orf72	DSCAM	rs13249102	rs726104
1572	C8orf72	DSCAM	rs13249102	rs1571718
1573	C8orf72	DSCAM	rs13249102	rs1571721
1574	C8orf72	DSCAM	rs13249102	rs9984703
1575	C8orf72	DSCAM	rs13249102	rs2837500
1576	C8orf72	DSCAM	rs13249102	rs2837508
1577	C8orf72	DSCAM	rs13249102	rs2837516
1578	C8orf72	DSCAM	rs13249102	rs1882758
1579	C8orf72	DSCAM	rs13249102	rs4818122
1580	C8orf72	DSCAM	rs13249102	rs2222979
1581	C8orf72	DSCAM	rs13249102	rs7280961
1582	C8orf72	DSCAM	rs13249102	rs2837611
1583	C8orf72	DSCAM	rs13249102	rs9981186
1584	C8orf72	DSCAM	rs13249102	rs2837614
1585	C8orf72	DSCAM	rs13249102	rs10854403
1586	C8orf72	DSCR2	rs7009526	rs2245455
1587	C8orf72	DSCR2	rs7841308	rs2245455
1588	C8orf72	DSCR2	rs10086632	rs2245455
1589	C8orf72	DSCR2	rs13249102	rs2245455
1590	C8orf72	DSU	rs7009526	rs3770554
1591	C8orf72	DSU	rs7841308	rs3770554
1592	C8orf72	DSU	rs10086632	rs3770554
1593	C8orf72	DSU	rs13249102	rs3770554
1594	C8orf72	DTX3L	rs10089240	rs6785609
1595	C8orf72	DUSP10	rs7009526	rs12126069
1596	C8orf72	DUSP10	rs7841308	rs12126069
1597	C8orf72	DUSP10	rs10086632	rs12126069
1598	C8orf72	DUSP10	rs13249102	rs12126069
1599	C8orf72	DYNC1LI1	rs10089240	rs11914299
1600	C8orf72	DYNC1LI1	rs10089240	rs9825747
1601	C8orf72	DYNC1LI1	rs10089240	rs9867284
1602	C8orf72	DYNC1LI1	rs10089240	rs9868423
1603	C8orf72	DYRK1B	rs10089240	rs7247063
1604	C8orf72	EBF3	rs10089240	rs10829661
1605	C8orf72	EBP	rs10089240	rs11091237
1606	C8orf72	ECEL1	rs10089240	rs12616972
1607	C8orf72	ECHDC3	rs7009526	rs4750099
1608	C8orf72	ECHDC3	rs7009526	rs4750100
1609	C8orf72	ECHDC3	rs7009526	rs10508430
1610	C8orf72	ECHDC3	rs10089240	rs4750099
1611	C8orf72	ECHDC3	rs10089240	rs4750100
1612	C8orf72	ECHDC3	rs10089240	rs10508430
1613	C8orf72	ECHDC3	rs10089240	rs10906009
1614	C8orf72	ECHDC3	rs7841308	rs4750100
1615	C8orf72	ECHDC3	rs13249102	rs4750100
1616	C8orf72	EDIL3	rs10089240	rs347345
1617	C8orf72	EFNB2	rs10089240	rs9520094
1618	C8orf72	EFTUD1	rs10089240	rs1875679
1619	C8orf72	EFTUD1	rs10089240	rs2665107
1620	C8orf72	EFTUD1	rs10089240	rs2134513
1621	C8orf72	EIF2B3	rs10089240	rs11211046
1622	C8orf72	EIF2B3	rs10089240	rs263975
1623	C8orf72	EIF2B3	rs10089240	rs263977
1624	C8orf72	EIF4ENIF1	rs10089240	rs5753659
1625	C8orf72	EIF4ENIF1	rs10089240	rs9609297
1626	C8orf72	ELAC1	rs10089240	rs8088712
1627	C8orf72	ELAC1	rs7841308	rs8088712
1628	C8orf72	ELAC1	rs13249102	rs8088712
1629	C8orf72	ELF1	rs10089240	rs9594471
1630	C8orf72	ELMO1	rs10089240	rs2717954
1631	C8orf72	ELMO1	rs10089240	rs12532031
1632	C8orf72	ELMO1	rs7841308	rs1882079
1633	C8orf72	ELMO1	rs7841308	rs10233634
1634	C8orf72	ELMO1	rs10086632	rs1882079
1635	C8orf72	ELMO1	rs13249102	rs1882079
1636	C8orf72	ELOVL4	rs10089240	rs6915142
1637	C8orf72	ELOVL6	rs7009526	rs13150920
1638	C8orf72	ELOVL6	rs10089240	rs13150920
1639	C8orf72	ELOVL6	rs10089240	rs13145689
1640	C8orf72	ELOVL6	rs7841308	rs13150920
1641	C8orf72	ELOVL6	rs10086632	rs13150920
1642	C8orf72	ELOVL6	rs13249102	rs13150920
1643	C8orf72	EMILIN2	rs7009526	rs642887
1644	C8orf72	EMILIN2	rs10089240	rs613796
1645	C8orf72	EMILIN2	rs10089240	rs642887
1646	C8orf72	EMILIN2	rs7841308	rs642887
1647	C8orf72	EMILIN2	rs10086632	rs642887
1648	C8orf72	EMILIN2	rs13249102	rs642887
1649	C8orf72	EML5	rs10089240	rs17260415
1650	C8orf72	EML5	rs10089240	rs7157149
1651	C8orf72	EMX2	rs10089240	rs4751628
1652	C8orf72	EMX2	rs10089240	rs855767
1653	C8orf72	EMX2	rs10089240	rs12411900
1654	C8orf72	ENDOG	rs10089240	rs10988125
1655	C8orf72	ENPEP	rs10089240	rs17551888
1656	C8orf72	ENPEP	rs10089240	rs6842486
1657	C8orf72	ENPP3	rs7009526	rs9321309
1658	C8orf72	ENPP3	rs7841308	rs9321309
1659	C8orf72	ENPP3	rs13249102	rs9321309
1660	C8orf72	ENPP4	rs7841308	rs2143747
1661	C8orf72	ENPP4	rs7841308	rs2179760
1662	C8orf72	ENPP4	rs7841308	rs1048076
1663	C8orf72	ENPP4	rs7841308	rs9472700
1664	C8orf72	ENPP4	rs13249102	rs2143747
1665	C8orf72	ENPP4	rs13249102	rs2179760
1666	C8orf72	ENPP4	rs13249102	rs1048076
1667	C8orf72	ENPP4	rs13249102	rs9472700
1668	C8orf72	ENPP5	rs7841308	rs9472707
1669	C8orf72	ENPP5	rs7841308	rs9349348
1670	C8orf72	ENPP5	rs7841308	rs6930766
1671	C8orf72	ENPP5	rs7841308	rs7748442
1672	C8orf72	ENPP5	rs7841308	rs6926570
1673	C8orf72	ENPP5	rs13249102	rs9472707
1674	C8orf72	ENPP5	rs13249102	rs9349348
1675	C8orf72	ENPP5	rs13249102	rs6930766
1676	C8orf72	ENPP5	rs13249102	rs7748442
1677	C8orf72	ENPP5	rs13249102	rs6926570
1678	C8orf72	ENY2	rs10089240	rs2926247
1679	C8orf72	EP400NL	rs10089240	rs7314685
1680	C8orf72	EPHA5	rs10089240	rs11938753
1681	C8orf72	EPHA5	rs10089240	rs1376417
1682	C8orf72	ERBB4	rs10089240	rs13025037
1683	C8orf72	ERBB4	rs10089240	rs16846873
1684	C8orf72	ERBB4	rs10089240	rs1371200
1685	C8orf72	ERBB4	rs10089240	rs10497950
1686	C8orf72	ERBB4	rs10089240	rs13019270
1687	C8orf72	ERBB4	rs10089240	rs11894784
1688	C8orf72	ERBB4	rs10089240	rs10497951
1689	C8orf72	ERCC4	rs10089240	rs6498486
1690	C8orf72	ERCC4	rs10089240	rs3136211
1691	C8orf72	ERCC4	rs10089240	rs4781563
1692	C8orf72	ERCC4	rs10089240	rs9646271
1693	C8orf72	ERG	rs10089240	rs2212596
1694	C8orf72	ERGIC2	rs7841308	rs1052583
1695	C8orf72	ESD	rs7009526	rs7319012
1696	C8orf72	ESD	rs10089240	rs7319012
1697	C8orf72	ESD	rs7841308	rs7319012
1698	C8orf72	ESD	rs10086632	rs7319012
1699	C8orf72	ESD	rs13249102	rs7319012
1700	C8orf72	ESRRG	rs10089240	rs11572421
1701	C8orf72	ESRRG	rs10089240	rs11117754
1702	C8orf72	ESRRG	rs10089240	rs4360582
1703	C8orf72	ESRRG	rs10089240	rs11572381
1704	C8orf72	ETV6	rs10089240	rs12827379
1705	C8orf72	ETV6	rs10089240	rs2710287
1706	C8orf72	ETV6	rs10089240	rs2710301
1707	C8orf72	EVI1	rs10089240	rs6782479
1708	C8orf72	EVI1	rs10089240	rs9811099
1709	C8orf72	EXOC2	rs10089240	rs13192740
1710	C8orf72	EXOC4	rs10089240	rs1149550
1711	C8orf72	EYA2	rs7841308	rs6066110
1712	C8orf72	EYA2	rs13249102	rs6066110
1713	C8orf72	EYA4	rs10089240	rs370735
1714	C8orf72	EYA4	rs10089240	rs159415
1715	C8orf72	F11	rs10089240	rs12507040
1716	C8orf72	FA2H	rs10089240	rs4570874
1717	C8orf72	FAM107B	rs10089240	rs1409390
1718	C8orf72	FAM12B	rs7841308	rs11848221
1719	C8orf72	FAM12B	rs13249102	rs11848221
1720	C8orf72	FAM19A2	rs10089240	rs964841
1721	C8orf72	FAM19A4	rs7009526	rs1032304
1722	C8orf72	FAM19A4	rs7009526	rs10470577
1723	C8orf72	FAM19A4	rs7009526	rs2171871
1724	C8orf72	FAM19A4	rs7009526	rs2171870
1725	C8orf72	FAM19A4	rs7009526	rs17048084
1726	C8orf72	FAM19A4	rs7009526	rs11715878
1727	C8orf72	FAM19A4	rs10089240	rs1032304
1728	C8orf72	FAM19A4	rs10089240	rs6806153
1729	C8orf72	FAM19A4	rs10089240	rs2171871
1730	C8orf72	FAM19A4	rs10089240	rs2171870
1731	C8orf72	FAM19A4	rs10089240	rs17048084
1732	C8orf72	FAM19A4	rs10089240	rs11715878
1733	C8orf72	FAM19A4	rs7841308	rs1032304
1734	C8orf72	FAM19A4	rs7841308	rs2171871
1735	C8orf72	FAM19A4	rs7841308	rs2171870
1736	C8orf72	FAM19A4	rs7841308	rs17048084
1737	C8orf72	FAM19A4	rs7841308	rs11715878
1738	C8orf72	FAM19A4	rs10086632	rs1032304
1739	C8orf72	FAM19A4	rs10086632	rs2171871
1740	C8orf72	FAM19A4	rs10086632	rs2171870
1741	C8orf72	FAM19A4	rs10086632	rs17048084
1742	C8orf72	FAM19A4	rs10086632	rs11715878
1743	C8orf72	FAM19A4	rs13249102	rs1032304
1744	C8orf72	FAM19A4	rs13249102	rs2171871
1745	C8orf72	FAM19A4	rs13249102	rs2171870
1746	C8orf72	FAM19A4	rs13249102	rs17048084
1747	C8orf72	FAM19A4	rs13249102	rs11715878
1748	C8orf72	FAM19A5	rs7009526	rs4450733
1749	C8orf72	FAM19A5	rs7009526	rs5771675
1750	C8orf72	FAM19A5	rs10089240	rs4450733
1751	C8orf72	FAM19A5	rs10089240	rs5771675
1752	C8orf72	FAM19A5	rs7841308	rs4450733
1753	C8orf72	FAM19A5	rs7841308	rs5771675
1754	C8orf72	FAM19A5	rs10086632	rs4450733
1755	C8orf72	FAM19A5	rs10086632	rs5771675
1756	C8orf72	FAM19A5	rs13249102	rs4450733
1757	C8orf72	FAM19A5	rs13249102	rs5771675
1758	C8orf72	FAM59A	rs10089240	rs686196
1759	C8orf72	FAM59A	rs7841308	rs686196
1760	C8orf72	FAM59A	rs10086632	rs686196
1761	C8orf72	FAM59A	rs13249102	rs686196
1762	C8orf72	FAM5B	rs7009526	rs10913300
1763	C8orf72	FAM5B	rs10089240	rs10913300
1764	C8orf72	FAM5B	rs7841308	rs10913300
1765	C8orf72	FAM5B	rs13249102	rs10913300
1766	C8orf72	FAM77D	rs10089240	rs827683
1767	C8orf72	FAM77D	rs10089240	rs862386
1768	C8orf72	FAM77D	rs10089240	rs827689
1769	C8orf72	FAM77D	rs10089240	rs1480194
1770	C8orf72	FAM77D	rs10089240	rs16929287
1771	C8orf72	FAM77D	rs10089240	rs16929381
1772	C8orf72	FAM77D	rs10089240	rs16929516
1773	C8orf72	FAM77D	rs10089240	rs16929568
1774	C8orf72	FAM77D	rs7841308	rs827700
1775	C8orf72	FAM77D	rs7841308	rs16929516
1776	C8orf72	FAM77D	rs7841308	rs16929568
1777	C8orf72	FAM77D	rs10086632	rs16929516
1778	C8orf72	FAM77D	rs10086632	rs16929568
1779	C8orf72	FAM77D	rs13249102	rs16929516
1780	C8orf72	FAM77D	rs13249102	rs16929568
1781	C8orf72	FAM98A	rs10089240	rs6708570
1782	C8orf72	FARP1	rs10089240	rs4772055
1783	C8orf72	FARP1	rs10089240	rs655653
1784	C8orf72	FARP1	rs7841308	rs4772055
1785	C8orf72	FARP1	rs7841308	rs655653
1786	C8orf72	FARP1	rs10086632	rs655653
1787	C8orf72	FARP1	rs13249102	rs4772055
1788	C8orf72	FARP1	rs13249102	rs655653
1789	C8orf72	FARS2	rs7009526	rs9405835
1790	C8orf72	FARS2	rs7009526	rs3828857
1791	C8orf72	FARS2	rs10089240	rs9405835
1792	C8orf72	FARS2	rs7841308	rs9405835
1793	C8orf72	FARS2	rs7841308	rs3828857
1794	C8orf72	FARS2	rs10086632	rs9405835
1795	C8orf72	FARS2	rs13249102	rs9405835
1796	C8orf72	FARS2	rs13249102	rs3828857
1797	C8orf72	FBLN1	rs10089240	rs4416
1798	C8orf72	FBLN2	rs10089240	rs9882140
1799	C8orf72	FBLN2	rs10089240	rs4684972
1800	C8orf72	FBLN2	rs10089240	rs4346531
1801	C8orf72	FBN2	rs7009526	rs331096
1802	C8orf72	FBN2	rs7841308	rs331096
1803	C8orf72	FBN2	rs10086632	rs331096
1804	C8orf72	FBN2	rs13249102	rs331096
1805	C8orf72	FBXL7	rs10089240	rs9312893
1806	C8orf72	FBXL7	rs10089240	rs4702084
1807	C8orf72	FBXL7	rs10089240	rs972182
1808	C8orf72	FBXL7	rs7841308	rs9312893
1809	C8orf72	FBXL7	rs7841308	rs4702084
1810	C8orf72	FBXL7	rs7841308	rs972182
1811	C8orf72	FBXL7	rs13249102	rs9312893
1812	C8orf72	FBXL7	rs13249102	rs4702084
1813	C8orf72	FBXL7	rs13249102	rs972182
1814	C8orf72	FBXO31	rs7009526	rs3748395
1815	C8orf72	FBXO31	rs7009526	rs2278270
1816	C8orf72	FBXO31	rs10089240	rs3748395
1817	C8orf72	FBXO31	rs10089240	rs2278270
1818	C8orf72	FBXO31	rs7841308	rs3748395
1819	C8orf72	FBXO31	rs7841308	rs2278270
1820	C8orf72	FBXO31	rs10086632	rs3748395
1821	C8orf72	FBXO31	rs13249102	rs3748395
1822	C8orf72	FBXO31	rs13249102	rs2278270
1823	C8orf72	FBXO33	rs10089240	rs10136852
1824	C8orf72	FBXO36	rs7009526	rs519707
1825	C8orf72	FBXO36	rs7841308	rs519707
1826	C8orf72	FBXO36	rs10086632	rs519707
1827	C8orf72	FBXO36	rs13249102	rs519707
1828	C8orf72	FBXW12	rs7009526	rs6784322
1829	C8orf72	FBXW12	rs7009526	rs6442119
1830	C8orf72	FBXW12	rs10089240	rs6784322
1831	C8orf72	FBXW12	rs10089240	rs6442119
1832	C8orf72	FBXW12	rs7841308	rs6784322
1833	C8orf72	FBXW12	rs7841308	rs6442119
1834	C8orf72	FBXW12	rs13249102	rs6784322
1835	C8orf72	FBXW12	rs13249102	rs6442119
1836	C8orf72	FCER1G	rs10089240	rs4489574
1837	C8orf72	FCN2	rs10089240	rs6537958
1838	C8orf72	FECH	rs10089240	rs7243988
1839	C8orf72	FGD5	rs10089240	rs903064
1840	C8orf72	FGD5	rs10089240	rs4684243
1841	C8orf72	FGD6	rs10089240	rs6538611
1842	C8orf72	FGD6	rs10089240	rs7956604
1843	C8orf72	FGF9	rs10089240	rs6490667
1844	C8orf72	FGFR1	rs10089240	rs7012413
1845	C8orf72	FGFR1	rs10089240	rs881301
1846	C8orf72	FGFR1OP	rs10089240	rs422562
1847	C8orf72	FGFR1OP	rs10089240	rs416131
1848	C8orf72	FGFR1OP	rs10089240	rs9457252
1849	C8orf72	FGFR1OP	rs10089240	rs9295385
1850	C8orf72	FGFR1OP	rs10089240	rs12209395
1851	C8orf72	FHIT	rs7009526	rs3772491
1852	C8orf72	FHIT	rs7009526	rs3772492
1853	C8orf72	FHIT	rs7009526	rs11130742
1854	C8orf72	FHIT	rs7009526	rs3821481
1855	C8orf72	FHIT	rs7009526	rs212014
1856	C8orf72	FHIT	rs7009526	rs3772501
1857	C8orf72	FHIT	rs7009526	rs3772505
1858	C8orf72	FHIT	rs7009526	rs241663
1859	C8orf72	FHIT	rs7009526	rs241675
1860	C8orf72	FHIT	rs10089240	rs1126268
1861	C8orf72	FHIT	rs10089240	rs1385710
1862	C8orf72	FHIT	rs10089240	rs3772501
1863	C8orf72	FHIT	rs10089240	rs3772505
1864	C8orf72	FHIT	rs10089240	rs17062524
1865	C8orf72	FHIT	rs10089240	rs241663
1866	C8orf72	FHIT	rs10089240	rs241675
1867	C8orf72	FHIT	rs7841308	rs1385710
1868	C8orf72	FHIT	rs7841308	rs3772491
1869	C8orf72	FHIT	rs7841308	rs3772492
1870	C8orf72	FHIT	rs7841308	rs11130742
1871	C8orf72	FHIT	rs7841308	rs3821481
1872	C8orf72	FHIT	rs7841308	rs212014
1873	C8orf72	FHIT	rs7841308	rs3772501
1874	C8orf72	FHIT	rs7841308	rs3772505
1875	C8orf72	FHIT	rs7841308	rs241663
1876	C8orf72	FHIT	rs7841308	rs241675
1877	C8orf72	FHIT	rs7841308	rs6792544
1878	C8orf72	FHIT	rs10086632	rs241663
1879	C8orf72	FHIT	rs10086632	rs241675
1880	C8orf72	FHIT	rs13249102	rs3772491
1881	C8orf72	FHIT	rs13249102	rs3772492
1882	C8orf72	FHIT	rs13249102	rs11130742
1883	C8orf72	FHIT	rs13249102	rs3821481
1884	C8orf72	FHIT	rs13249102	rs212014
1885	C8orf72	FHIT	rs13249102	rs241663
1886	C8orf72	FHIT	rs13249102	rs241675
1887	C8orf72	FHIT	rs13249102	rs6792544
1888	C8orf72	FHL2	rs7009526	rs12712206
1889	C8orf72	FHL2	rs10089240	rs12712206
1890	C8orf72	FHL2	rs7841308	rs12712206
1891	C8orf72	FHL2	rs10086632	rs12712206
1892	C8orf72	FHL2	rs13249102	rs12712206
1893	C8orf72	FHOD3	rs10089240	rs507163
1894	C8orf72	FHOD3	rs10089240	rs17746090
1895	C8orf72	FHOD3	rs7841308	rs1708708
1896	C8orf72	FHOD3	rs13249102	rs1708708
1897	C8orf72	FIP1L1	rs10089240	rs1481823
1898	C8orf72	FKBP5	rs10089240	rs4713899
1899	C8orf72	FLI1	rs7841308	rs657642
1900	C8orf72	FLJ11259	rs7841308	rs11111093
1901	C8orf72	FLJ11259	rs13249102	rs11111093
1902	C8orf72	FLJ14437	rs7009526	rs2634711
1903	C8orf72	FLJ14437	rs10089240	rs4525104
1904	C8orf72	FLJ14437	rs7841308	rs2634711
1905	C8orf72	FLJ14437	rs13249102	rs2634711
1906	C8orf72	FLJ16124	rs10089240	rs12613182
1907	C8orf72	FLJ16237	rs7009526	rs4543438
1908	C8orf72	FLJ16237	rs7009526	rs4295557
1909	C8orf72	FLJ16237	rs7841308	rs4543438
1910	C8orf72	FLJ16237	rs7841308	rs4295557
1911	C8orf72	FLJ16237	rs10086632	rs4543438
1912	C8orf72	FLJ16237	rs10086632	rs4295557
1913	C8orf72	FLJ16237	rs13249102	rs4543438
1914	C8orf72	FLJ16237	rs13249102	rs4295557
1915	C8orf72	FLJ20152	rs10089240	rs2617421
1916	C8orf72	FLJ20152	rs10089240	rs1240649
1917	C8orf72	FLJ20152	rs10089240	rs6887031
1918	C8orf72	FLJ20152	rs7841308	rs6887031
1919	C8orf72	FLJ20152	rs13249102	rs6887031
1920	C8orf72	FLJ20272	rs10089240	rs3820915
1921	C8orf72	FLJ20309	rs7009526	rs17220727
1922	C8orf72	FLJ20309	rs10089240	rs12476337
1923	C8orf72	FLJ20309	rs10089240	rs12622773
1924	C8orf72	FLJ20309	rs10089240	rs17286569
1925	C8orf72	FLJ20309	rs10089240	rs17220727
1926	C8orf72	FLJ20309	rs7841308	rs17220727
1927	C8orf72	FLJ20309	rs13249102	rs17220727
1928	C8orf72	FLJ20366	rs7009526	rs6469274
1929	C8orf72	FLJ20366	rs7841308	rs6469274
1930	C8orf72	FLJ20366	rs13249102	rs6469274
1931	C8orf72	FLJ20718	rs10089240	rs11649294
1932	C8orf72	FLJ20718	rs10089240	rs8051216
1933	C8orf72	FLJ20718	rs10089240	rs7191639
1934	C8orf72	FLJ20718	rs10089240	rs6500288
1935	C8orf72	FLJ20718	rs10089240	rs7206735
1936	C8orf72	FLJ20718	rs7841308	rs11649294
1937	C8orf72	FLJ20718	rs7841308	rs7191639
1938	C8orf72	FLJ20718	rs13249102	rs11649294
1939	C8orf72	FLJ20718	rs13249102	rs7191639
1940	C8orf72	FLJ22028	rs7841308	rs2417981
1941	C8orf72	FLJ22028	rs7841308	rs738028
1942	C8orf72	FLJ22028	rs7841308	rs7136257
1943	C8orf72	FLJ22028	rs7841308	rs7136265
1944	C8orf72	FLJ22028	rs7841308	rs6487230
1945	C8orf72	FLJ22028	rs7841308	rs6487231
1946	C8orf72	FLJ22028	rs10086632	rs2417981
1947	C8orf72	FLJ22028	rs10086632	rs738028
1948	C8orf72	FLJ22028	rs10086632	rs7136257
1949	C8orf72	FLJ22028	rs10086632	rs7136265
1950	C8orf72	FLJ22028	rs10086632	rs6487230
1951	C8orf72	FLJ22028	rs10086632	rs6487231
1952	C8orf72	FLJ22028	rs13249102	rs2417981
1953	C8orf72	FLJ22028	rs13249102	rs738028
1954	C8orf72	FLJ22028	rs13249102	rs7136257
1955	C8orf72	FLJ22028	rs13249102	rs7136265
1956	C8orf72	FLJ22028	rs13249102	rs6487230
1957	C8orf72	FLJ22028	rs13249102	rs6487231
1958	C8orf72	FLJ23235	rs10089240	rs17583426
1959	C8orf72	FLJ23235	rs7841308	rs17583426
1960	C8orf72	FLJ23235	rs13249102	rs17583426
1961	C8orf72	FLJ25067	rs7841308	rs6053673
1962	C8orf72	FLJ25067	rs7841308	rs6053676
1963	C8orf72	FLJ25102	rs10089240	rs17313689
1964	C8orf72	FLJ25102	rs7841308	rs17313689
1965	C8orf72	FLJ25102	rs13249102	rs17313689
1966	C8orf72	FLJ25371	rs10089240	rs17037864
1967	C8orf72	FLJ25770	rs10089240	rs9968411
1968	C8orf72	FLJ31659	rs7841308	rs4690796
1969	C8orf72	FLJ31952	rs7841308	rs8069504
1970	C8orf72	FLJ31952	rs13249102	rs8069504
1971	C8orf72	FLJ32110	rs10089240	rs2057673
1972	C8orf72	FLJ32110	rs10089240	rs4283972
1973	C8orf72	FLJ32110	rs10089240	rs1208854
1974	C8orf72	FLJ32252	rs10089240	rs11862437
1975	C8orf72	FLJ32252	rs10089240	rs12598318
1976	C8orf72	FLJ32252	rs7841308	rs12598318
1977	C8orf72	FLJ32786	rs10089240	rs384545
1978	C8orf72	FLJ33387	rs7009526	rs1315732
1979	C8orf72	FLJ33387	rs10089240	rs1315732
1980	C8orf72	FLJ33387	rs7841308	rs1315732
1981	C8orf72	FLJ33387	rs7841308	rs2478037
1982	C8orf72	FLJ33387	rs10086632	rs1315732
1983	C8orf72	FLJ33387	rs10086632	rs2478037
1984	C8orf72	FLJ33387	rs13249102	rs1315732
1985	C8orf72	FLJ33387	rs13249102	rs2478037
1986	C8orf72	FLJ33718	rs10089240	rs1203104
1987	C8orf72	FLJ33718	rs10089240	rs1203103
1988	C8orf72	FLJ33718	rs7841308	rs1203104
1989	C8orf72	FLJ33718	rs7841308	rs1203103
1990	C8orf72	FLJ33718	rs10086632	rs1203104
1991	C8orf72	FLJ33718	rs10086632	rs1203103
1992	C8orf72	FLJ33718	rs13249102	rs1203104
1993	C8orf72	FLJ33718	rs13249102	rs1203103
1994	C8orf72	FLJ34870	rs10089240	rs1437897
1995	C8orf72	FLJ34870	rs7841308	rs1897433
1996	C8orf72	FLJ38663	rs10089240	rs1790104
1997	C8orf72	FLJ38663	rs10089240	rs1609520
1998	C8orf72	FLJ38663	rs10089240	rs1568428
[truncated: 3,512 more rows]

## Sheet: gene_cluster_5
The 2629 SNP pairs in Affymetrix500k					The 1281 gene pairs
index	major_gene	interacting genes	major_SNPs	interacting SNPs	major_gene	interacting genes
1	LTBP1	DEC1	rs6543706	rs10982618	LTBP1	DEC1
2	LTBP1	MARCH1	rs6543706	rs17473493	LTBP1	MARCH1
3	LTBP1	A2BP1	rs6543706	rs7200754	LTBP1	A2BP1
4	LTBP1	A2BP1	rs6543706	rs7201500	LTBP1	AAA1
5	LTBP1	A2BP1	rs6543706	rs11646984	LTBP1	AASDH
6	LTBP1	A2BP1	rs6543706	rs1478701	LTBP1	ABCC1
7	LTBP1	A2BP1	rs6543706	rs2127063	LTBP1	ABCC13
8	LTBP1	A2BP1	rs6543706	rs1382477	LTBP1	ABCC5
9	LTBP1	A2BP1	rs6543706	rs1871258	LTBP1	ABCG1
10	LTBP1	A2BP1	rs6543706	rs9925782	LTBP1	ABHD4
11	LTBP1	AAA1	rs6543706	rs1419840	LTBP1	ABI1
12	LTBP1	AASDH	rs6543706	rs4865087	LTBP1	ABI3BP
13	LTBP1	ABCC1	rs6543706	rs8052419	LTBP1	ABLIM1
14	LTBP1	ABCC13	rs6543706	rs1153312	LTBP1	ABTB2
15	LTBP1	ABCC5	rs6543706	rs17817736	LTBP1	ACCN1
[truncated: 2,614 more rows]

## Sheet: gene_cluster_6
The 2253 SNP pairs in Affymetrix500k					The 1116 gene pairs
[truncated: 2,254 more rows]

[truncated: 8 more sheets: gene_cluster_7, gene_cluster_8, gene_cluster_9, gene_cluster_10, gene_cluster_11, gene_cluster_12, gene_cluster_13, gene_cluster_14]
