# Supplementary material for: Construction of gene clusters resembling genetic causal mechanisms for common complex disease with an application to young-onset hypertension
Source: BMC Genomics. 2013 Jul 23;14:497. doi: 10.1186/1471-2164-14-497 (PMC3751083; doi:10.1186/1471-2164-14-497)
Supplement: Additional file 5 — Detailed SNP rs numbers and the associated gene symbols in each of the gene clusters (at the component pruning stage). [file 1471-2164-14-497-S5.csv]

cluster01	cluster02	cluster03	cluster04	cluster05	cluster06	cluster07	cluster08	cluster09	cluster10	cluster11	cluster12	cluster13	cluster14
DNAH9	AKAP12	NINJ2	FAM110B	LTBP1	CGREF1	PMS1	PKIB	ANO1	JPH1	NRXN1	LPHN3	GRID2	TNIK
SFTPB	STX11	DIAPH2	USP9X	MID1	MTERFD2	CYP4F3	DNER	GRIA3	EFCAB4B	SIPA1L2	PAPPA2	RAD18	GPC6
KIAA1199	DPP6	FLJ42842	TEX264	SERPINE2	ZIC1	TPH1	LARGE	SLC44A5	RNASE9	ME3	CCDC73	GRIK1	PDE11A
DZIP3	CAMTA1	C11orf75	ENPP3	MEPE	GRIA4	DKK2	FBLN1	AOAH	APBB2	SYNJ1	DCC	TMPO	ITGA9
BMP3	MEPE	UBR2	RELN	FAT2	PTK2	CHD7	KCNC2	PDE4D	SLC24A3	TATDN2	CPE	TRIP10	HS3ST4
FLJ42289	TMTC1	PXDNL	AMZ1	C6orf146	NR4A3	TBPL2	FCHO2	HS6ST3	CD109	NRP1	NRG1	C5	KCNMA1
LOXHD1	GRIK2	LPHN3	CHN2	NAV3	TRDN	SFXN1	SCOC	THRB	CAPN9	SNRPF	AUTS2	SDK1	FAT4
C14orf50	SPTLC2	PDGFD	PTN	GDPD5	SLC8A1	SPOCK3	MDGA1	ZFX	ARL15	SLCO1B3	C10orf72	VSIG1	CIDEA
PLAC1	PGLYRP4	NRG1	SLC16A12	TCF4	SLC16A2	SAMD12	SYN3	PDE11A	RGS12	PCDH15	GRIN2B	GPR116	C6orf145
BRWD1		TCERG1L	RYR3	VAPB	CACNA1C	CACNA1C	NRG3	MOBKL2B	SCD5	PRIMA1	ANK3	DLEU7	CNTN6
CNTN6		WARS2	CCDC46	LHFP	DIP2C	PTPRM	SMPX	TMEFF2	FBLN1	ARHGAP6	TBC1D1	ZNF142	DLG1
RIMS4		TMEM40	DDX4	ZNF423		KCNJ6	FOXP1	FHIT	KCNK2	WWOX	GABRA5	CDH13	NDUFA12
CAP2		PAK7	CUL3	SERPINA9		WDR54	MET	USP31	ETV1	CSMD1	GZMA	ADARB1	CACNA1C
RCOR1		SGCD	ABTB2	PTGS2		SEMA4D	ROBO2	OLFML3	ELAVL2	KCNIP4	C20orf112	MBNL1	PRR7
LUZP2		DEFA4	INPP4B	CXCL13		GALNTL5	PHGDH	KHDRBS3	KCNK2	DNAH8	SBF2	KCNJ6	WWOX
CCDC67		DGKB	RAB3B	SPRED1		FBLN1	HMGB4	NOL4	CNNM2			OSMR	GRID2
NHLH1		PHEX	VEPH1	PSD3		LAMA2	HCRTR2		CMAS			CNTN5	FRMD3
PDE11A		TM7SF3	CACNA1C	SBF2		ANKRD11	PLSCR2					ROBO2	LRRN1
		C15orf27	HS3ST2			C10orf11	C12orf28						SLC22A7
		SLCO3A1	TREX1			RPS14	VPS13C
		RFC1	TGFBR3			DNAH8	DUSP5
		ABCA13	ZNF133			STK32B	FAM3D
		RTN4RL1	CCDC67			ZNF496	C1orf111
		DNAH8	KCNC2			ANKRD50	STAB2
		SH2D4B	CLEC1B				CNGB1
		RAX
		GREM2
		ATP10A
